# Supplementary material for: Effect of myeloid differentiation primary response gene 88 on expression profiles of genes during the development and progression of Helicobacter-induced gastric cancer
Source: BMC Cancer. 2017 Feb 15;17:133. doi: 10.1186/s12885-017-3114-y (PMC5310019; doi:10.1186/s12885-017-3114-y)
Supplement: Additional files 1:Table S1. — Excel file: Data of upregulated and downregulated genes in Myd88 −/− and WT mice at 25 and 47 weeks. (XLSX 4782 kb) [file 12885_2017_3114_MOESM1_ESM.xlsx]

## Sheet: WT 25 wks inf vs uninf
ID	geneSymbol	geneName	logFC	AveExpr	t	P.Value	adj.P.Val	B
9m7NJ4DegEq4UsdeTo	NA	NA	4.02903	9.10534	8.51214	1.07412e-07	0.00213706	5.92786
iiSRXRvhQoYs4GEwSc	NA	NA	4.89078	11.3235	7.81689	3.6173e-07	0.00250076	5.1524
NhJFxJOJJFdG_FChiw	NA	NA	4.94054	11.5571	7.79372	3.77075e-07	0.00250076	5.12519
T5ek.u63bbSZJ6lxEQ	Hspa8	heat shock protein 8	-1.30912	10.7118	-7.51013	6.30653e-07	0.00313687	4.7847
xe8p765473o9efUkuM	NA	NA	2.70689	8.86896	7.07477	1.41842e-06	0.00564419	4.23481
EqIRG7o07jT7gRduJ8	Hsph1	heat shock 105kDa/110kDa protein 1	-1.21559	7.99336	-6.88103	2.05137e-06	0.00630366	3.97926
oRUghTYW3tqwFRQ7SY	NA	NA	4.86516	11.7642	6.84041	2.21781e-06	0.00630366	3.92482
Np765473o9efUkuO_4	NA	NA	2.74425	9.0085	6.51859	4.14726e-06	0.0103142	3.48297
Qe30IXed88iogfyTqo	Pigr	polymeric immunoglobulin receptor	1.66836	8.12534	6.04448	1.06967e-05	0.0236469	2.79771
9M4_JU_OLPu5BJ4KD8	Hsp90aa1	heat shock protein 90, alpha (cytosolic), class A member 1	-0.86232	7.98314	-5.69193	2.20548e-05	0.0438802	2.26186
ukj.SfXnDS5dLTDtSI	NA	NA	2.52226	8.68809	5.49517	3.32524e-05	0.0519049	1.95329
iec6s3rF7qhPuO3S3U	NA	NA	2.31551	7.72298	5.43797	3.75007e-05	0.0519049	1.86234
Kya0p9U9_hLWKa438I	NA	NA	-0.905618	7.73739	-5.39849	4.07543e-05	0.0519049	1.79925
W0oHkrtd3iteeQS3oU	NA	NA	1.25279	7.33986	5.38796	4.16697e-05	0.0519049	1.78239
iku1srsCpEdHrb5TAU	Gdf9	growth differentiation factor 9	1.17923	7.65971	5.35181	4.49777e-05	0.0519049	1.72432
i2fRKS6N6BI.R3RTSQ	NA	NA	2.26727	7.7035	5.34919	4.52284e-05	0.0519049	1.72009
WVnVHN6n_HU6M8ACyA	Tnfsfm13	tumor necrosis factor (ligand) superfamily, membrane-bound member 13	0.943357	8.14858	5.33513	4.6594e-05	0.0519049	1.69745
lXpUiIIn8tQXnkfejc	Mzb1	marginal zone B and B1 cell-specific protein 1	1.24035	7.47405	5.33145	4.69586e-05	0.0519049	1.69152
Wnnner1KdR64T7nhUM	NA	NA	2.60774	8.2679	5.16926	6.62992e-05	0.0694257	1.42783
rquJfwo8xLfnreNS0o	Chordc1	cysteine and histidine-rich domain (CHORD)-containing, zinc-binding protein 1	-0.813708	8.23084	-4.94548	0.00010719	0.105714	1.05724
QrXTtXnverN6xe6oT4	NA	NA	3.79548	8.34108	4.90856	0.000116089	0.105714	0.995364
EnDS5dLTDtSqED73RU	NA	NA	1.08977	7.28363	4.90536	0.000116893	0.105714	0.99
ZQjSSLop4o3qL8.ed0	NA	NA	1.27385	7.26092	4.85183	0.000131253	0.11354	0.899921
HAeBlJn1FJcdd7ZPOo	NA	NA	-0.519095	9.71501	-4.80398	0.000145608	0.117652	0.81906
otLUIIK7J.vUSoVAEI	NA	NA	-0.987256	11.8495	-4.79507	0.000148453	0.117652	0.803965
ZFSs6hzSeWX0f6n9MU	Pik3ap1	phosphoinositide-3-kinase adaptor protein 1	0.3386	6.93221	4.77798	0.000154068	0.117652	0.774989
lvnuvt6746IT7jhUt0	NA	NA	2.8386	8.69566	4.76158	0.00015966	0.117652	0.747145
ln1BFCeoTV9FEXdehQ	Obp2a	odorant binding protein 2A	0.732445	7.47845	4.73588	0.000168845	0.118395	0.703428
u2RK0lQtR1R3Rbv1F8	NA	NA	1.59322	7.56796	4.72585	0.00017257	0.118395	0.686356
chfj6acd6QUeVPfcNU	Lzts3	leucine zipper, putative tumor suppressor family member 3	0.466184	8.17476	4.63792	0.000209062	0.13865	0.536023
0kTgv5C3UV5U._wB5I	Marcks	myristoylated alanine rich protein kinase C substrate	-0.373585	9.05955	-4.60105	0.000226609	0.145439	0.472708
cqexKAKVJQewouz5ac	Creld2	cysteine-rich with EGF-like domains 2	-0.523452	8.52581	-4.49195	0.000287823	0.178954	0.28435
9rde_f7.QrFIzjNSOE	NA	NA	0.351957	6.79589	4.46351	0.000306376	0.184479	0.23502
ck0kgIHogLeQVzTxQk	Hspa8	heat shock protein 8	-0.948677	9.09273	-4.43467	0.000326427	0.184479	0.184908
iCJd53QeOJ8zUpUHxE	NA	NA	1.20039	8.10377	4.43025	0.000329616	0.184479	0.177219
0lpxFCiLoS5EjMjg50	Creld2	cysteine-rich with EGF-like domains 2	-0.506346	8.78747	-4.42452	0.000333797	0.184479	0.167247
lqAzte98HeLUqIvuRU	Prkx	protein kinase, X-linked	-0.319672	7.39599	-4.3986	0.000353389	0.185747	0.122103
Q57r7eu_CiE_44VLdE	NA	NA	2.31296	8.18466	4.39684	0.000354764	0.185747	0.119029
fTxQnsUi5K6Tl6qDl4	Hspa8	heat shock protein 8	-1.0086	9.87031	-4.37898	0.000368995	0.188244	0.0878735
xokpzpaXe8EeJf4hU0	Dnajb2	DnaJ (Hsp40) homolog, subfamily B, member 2	-0.348092	7.79809	-4.31435	0.000425489	0.211638	-0.0251241
KkqiREjeXTp6NhHnNA	NA	NA	-0.239031	6.74137	-4.26496	0.000474499	0.230259	-0.11176
Wd0qluUnt3TModF6Og	Tsen54	tRNA splicing endonuclease 54 homolog (S. cerevisiae)	0.273826	7.53707	4.21707	0.000527463	0.247061	-0.195978
fIU3HpKCp560f2OqnE	Lrrk1	leucine-rich repeat kinase 1	-0.198072	6.72242	-4.21153	0.000533957	0.247061	-0.205726
lp47wIs6fcq4uK6dJo	Adora1	adenosine A1 receptor	0.258144	6.76091	4.11495	0.000661178	0.295778	-0.376202
BqpFU7l.nciDo.dKIE	Duoxa2	dual oxidase maturation factor 2	1.40706	9.13901	4.10966	0.00066898	0.295778	-0.385574
9Ic468esfY7eqRKhRo	NA	NA	0.476252	6.79603	4.0821	0.000711083	0.306617	-0.434355
0VJteI4140RdvWywK0	NA	NA	0.264095	7.01349	4.07378	0.000724316	0.306617	-0.449099
EE5WyVfWHS6piZ0EaM	Tpm1	tropomyosin 1, alpha	-0.324376	9.18518	-4.04106	0.00077879	0.320645	-0.507113
QpvicSkojiug91LjSY	NA	NA	-0.374317	7.41575	-4.03479	0.000789688	0.320645	-0.518237
N6fe7xPvlevdMznuyE	Sdr39u1	short chain dehydrogenase/reductase family 39U, member 1	0.347312	8.6217	4.02068	0.000814782	0.324218	-0.543284
TkiQjXgrTWQgTbQguU	Hsp90ab1	heat shock protein 90 alpha (cytosolic), class B member 1	-0.483276	7.9685	-4.00651	0.000840791	0.325759	-0.568452
cpesUkgFKEt1wH3rMc	Igk-V8	immunoglobulin kappa chain variable 8 (V8)	0.574537	6.81154	4.00086	0.000851401	0.325759	-0.578499
lS_gehugeuXijjqklI	Tmem160	transmembrane protein 160	0.274669	7.84093	3.96793	0.000915904	0.339307	-0.637035
NVEE1PkQhxLITXzjbo	Gm12888	predicted gene 12888	0.838044	7.7677	3.96547	0.000920918	0.339307	-0.641413
cu_d6_3rvjohPuOFS0	NA	NA	2.18878	7.9293	3.93792	0.000978964	0.347184	-0.690445
rUCmU113ENlNRdxLSs	Nudt22	nudix (nucleoside diphosphate linked moiety X)-type motif 22	0.355227	7.86856	3.9308	0.000994531	0.347184	-0.703105
HmlxopdBiC3.shp_D8	Tob1	transducer of ErbB-2.1	-0.423203	8.07857	-3.92174	0.00101474	0.347184	-0.71925
W7p8SuUjuE1I4dLdSU	NA	NA	2.0823	7.99191	3.90073	0.00106316	0.347184	-0.756677
WkI7.iuJ.rXlZfutN4	NA	NA	0.300022	7.73475	3.89197	0.00108404	0.347184	-0.7723
H4uXS0w7UqhA_90VLc	NA	NA	1.35654	7.46623	3.88868	0.00109197	0.347184	-0.778158
KuEKqJJx6gi4PNe4z4	Adgrg2	adhesion G protein-coupled receptor G2	-0.278944	7.13419	-3.87322	0.00113008	0.347184	-0.80572
WgnoUR5fVM2.eOeh9U	Pla2g15	phospholipase A2, group XV	0.317412	7.71775	3.86468	0.00115172	0.347184	-0.820966
B1RERWh17BdF90t0Do	Sytl2	synaptotagmin-like 2	-0.544488	10.0464	-3.85774	0.00116958	0.347184	-0.833336
KXffrNBJxK7UdUrUHk	NA	NA	1.91072	7.93766	3.85184	0.00118501	0.347184	-0.843869
3Klj0U3UiEOUIEF7F4	NA	NA	0.748502	7.14942	3.84711	0.00119751	0.347184	-0.852309
HqB3TnnJSFX7jIh7uQ	NA	NA	0.209177	8.27329	3.84433	0.00120492	0.347184	-0.857268
TjCn7oiSZfvN7i94lE	Sftpd	surfactant associated protein D	1.01442	8.48661	3.84055	0.00121507	0.347184	-0.86401
oena68gZQqAKdQqHsU	Ccl27a	chemokine (C-C motif) ligand 27A	-0.244505	7.23078	-3.84029	0.00121576	0.347184	-0.864472
Heee6fErlI7hNSOHS0	NA	NA	2.39906	8.36899	3.83442	0.00123172	0.347184	-0.87496
BiyDse9ESbvuAqtdEU	Twsg1	twisted gastrulation homolog 1 (Drosophila)	-0.299154	8.7608	-3.83252	0.00123692	0.347184	-0.878346
TuhnlA7tM_0ycAuuu4	Kctd2	potassium channel tetramerisation domain containing 2	0.289101	7.81922	3.8275	0.00125077	0.347184	-0.887304
oq.0eJH.rOruJ6PbSU	NA	NA	1.0459	7.08771	3.82548	0.00125639	0.347184	-0.890911
rhZHlPd3l85Eg0L87I	Snap23	synaptosomal-associated protein 23	-0.313023	8.33237	-3.81397	0.0012889	0.34983	-0.911462
0d_0XVIoLRv9RIHufU	Itpripl2	inositol 1,4,5-triphosphate receptor interacting protein-like 2	-0.336803	7.40387	-3.8045	0.0013163	0.34983	-0.928386
ozx533RlliRsC4l7qk	NA	NA	-0.355748	10.3162	-3.80367	0.00131872	0.34983	-0.929867
KXoYpfi6PoKPjXDLro	NA	NA	0.401416	6.72033	3.78303	0.00138053	0.361407	-0.966735
BK_EAwKc_UpKeiI6dI	Zc3h12a	zinc finger CCCH type containing 12A	0.362019	7.11119	3.77142	0.00141656	0.362063	-0.987484
fp6coZXF650vO0Ot1c	Syne4	spectrin repeat containing, nuclear envelope family member 4	0.29497	6.99155	3.77051	0.00141943	0.362063	-0.98911
uXVIV0t4fvf3er.R4E	NA	NA	1.36368	7.3065	3.73613	0.00153194	0.383959	-1.05056
K4cF6h37f6Ikopd0Ik	Amigo3	adhesion molecule with Ig like domain 3	0.326173	7.10904	3.72729	0.0015623	0.383959	-1.06637
cSfXnDS5dLTDtSKED4	NA	NA	1.39635	7.81038	3.72522	0.00156949	0.383959	-1.07008
6NUKPe5HoHsusq3ST4	Auts2	autism susceptibility candidate 2	-0.447588	7.70715	-3.71743	0.00159683	0.383959	-1.08399
l4Iekjt6taN1N0t69I	Chd1	chromodomain helicase DNA binding protein 1	-0.367782	7.25128	-3.71379	0.00160977	0.383959	-1.0905
ijZH69JWITcPBUlU6I	Cyp4v3	cytochrome P450, family 4, subfamily v, polypeptide 3	0.364643	7.25542	3.71065	0.00162106	0.383959	-1.09613
Klx7_UhH8UCnlCtfnc	Faah	fatty acid amide hydrolase	0.367453	7.77721	3.69971	0.00166086	0.384501	-1.11569
iUKwKnmvSawB3x4n7k	Slc5a8	solute carrier family 5 (iodide transporter), member 8	0.241248	6.71456	3.6994	0.001662	0.384501	-1.11624
flSwBVEk6nO.cSj_xE	1810011O10Rik	RIKEN cDNA 1810011O10 gene	-0.241443	6.96088	-3.65101	0.00185031	0.419364	-1.20282
THnlFNLJiITVBUagq8	Cd52	CD52 antigen	0.99213	8.33337	3.6499	0.00185485	0.419364	-1.2048
6WKbzYH31I1I2KjY9A	NA	NA	-0.340314	7.19205	-3.64208	0.00188731	0.42191	-1.2188
HtujuD1UyKeuE7N6Cc	Pdlim5	PDZ and LIM domain 5	-0.334926	7.06682	-3.63076	0.00193527	0.427824	-1.23905
07p8SOUjuE1I4dLdSU	NA	NA	1.63031	7.56107	3.5961	0.00208977	0.456903	-1.30107
fXf.rJBJxK7UdUrUHk	NA	NA	1.91305	8.31111	3.58812	0.00212704	0.459996	-1.31534
TJUqH514W0I6N.NlGk	Fbln1	fibulin 1	-0.423156	7.27961	-3.57958	0.00216771	0.46375	-1.33064
cvZSHWgCKei6tkFPLg	NA	NA	0.545612	6.84774	3.5673	0.00222745	0.471461	-1.3526
WqC_C17fHp9fSgzqe0	NA	NA	-0.249941	8.25943	-3.55551	0.00228637	0.477042	-1.3737
WpIHpf1SBK6a9en9I8	Mcmbp	MCM (minichromosome maintenance deficient) binding protein	-0.29417	8.69857	-3.55248	0.00230177	0.477042	-1.37912
inBLF0rvx9dICFooSs	Slc9b2	solute carrier family 9, subfamily B (NHA2, cation proton antiporter 2), member 2	-0.294183	6.91536	-3.53841	0.00237461	0.487065	-1.4043
0Uo36L5yKALLzlcymk	Ndrg1	N-myc downstream regulated gene 1	-0.607931	7.66859	-3.53198	0.00240864	0.489003	-1.4158
fi038CilJ.iCi0EgkQ	Ctage5	CTAGE family, member 5	-0.20389	6.66207	-3.52449	0.00244893	0.492162	-1.42921
oupHhtHJTc5NcDko10	St6gal1	beta galactoside alpha 2,6 sialyltransferase 1	0.605439	7.40079	3.51726	0.00248843	0.495097	-1.44214
unRAJI6h7UJCNJxSo0	NA	NA	0.253762	6.72172	3.49379	0.00262105	0.50498	-1.48412
K6d3nSiUvVKe_4dKDc	NA	NA	0.871633	7.07154	3.47795	0.00271449	0.50498	-1.51245
rqWPRTdSIQ5QgRXsXk	NA	NA	1.19194	7.60124	3.47601	0.00272617	0.50498	-1.51592
fd._kkEnErtR1StQeQ	NA	NA	1.593	7.90078	3.47471	0.00273399	0.50498	-1.51823
Qr1I5UvtH.zjLfH3sQ	Areg	amphiregulin	-1.03541	8.18545	-3.46997	0.00276277	0.50498	-1.5267
3rt5LuBHBKeOPvrt5I	Trub2	TruB pseudouridine (psi) synthase homolog 2 (E. coli)	0.377968	9.53005	3.46422	0.0027981	0.50498	-1.53698
Nk0IEyrkiFJdp9Ag24	Tnfrsf13b	tumor necrosis factor receptor superfamily, member 13b	0.329335	6.75501	3.46202	0.00281178	0.50498	-1.54093
cX5fES8l91Ss7Mp8z0	Itpripl2	inositol 1,4,5-triphosphate receptor interacting protein-like 2	-0.718226	7.96463	-3.46181	0.00281308	0.50498	-1.5413
xLl0tMc9IoQPvdFS3U	NA	NA	0.378642	6.89701	3.4612	0.00281685	0.50498	-1.54238
fQ0oeb0TiFfsswkSls	NA	NA	-0.42513	7.60489	-3.46019	0.00282319	0.50498	-1.5442
EX1ULUnV3curDiV8Nk	NA	NA	0.425264	6.8684	3.4577	0.00283873	0.50498	-1.54864
NTUV.n0ndeRSTc7QYk	Olfr915	olfactory receptor 915	0.310505	6.94284	3.45708	0.00284267	0.50498	-1.54976
WJpTHuI3uI7_pHqQUE	Clip1	CAP-GLY domain containing linker protein 1	-0.384641	7.67534	-3.45277	0.00286986	0.505299	-1.55746
Qo6xAOh3uIDnoBb0pY	Dusp16	dual specificity phosphatase 16	-0.22885	7.1264	-3.43549	0.00298155	0.515852	-1.58835
KAXiI5iCfWoCkmeIJc	Upf1	UPF1 regulator of nonsense transcripts homolog (yeast)	-0.254631	7.27237	-3.43466	0.00298697	0.515852	-1.58982
ZUX6Jaj.i6LeXP9S6M	Clic4	chloride intracellular channel 4 (mitochondrial)	-0.657894	9.16431	-3.43155	0.00300758	0.515852	-1.59538
EqEJBe78vvKiDJJ5Ts	NA	NA	-0.145392	6.63961	-3.41916	0.003091	0.523335	-1.61752
Q1F9V4onUoAQJRHbu0	NA	NA	0.754647	7.1233	3.40997	0.00315435	0.523335	-1.63393
916.e55ciXOOuKuT5U	Vmac	vimentin-type intermediate filament associated coiled-coil protein	0.334337	7.59596	3.40986	0.00315512	0.523335	-1.63413
Hq.eyAtfKi727eHSmU	Edn1	endothelin 1	-0.279781	7.02323	-3.40781	0.00316943	0.523335	-1.63779
9XAiCUlkto3oXwck1E	Dsg2	desmoglein 2	-0.241467	7.19016	-3.40591	0.00318273	0.523335	-1.64118
QpVBXhTl3EKq0eQ5M4	Mfsd6	major facilitator superfamily domain containing 6	-0.218501	6.98896	-3.40138	0.00321474	0.524266	-1.64928
xjhH3NJ0HQJexIcZKI	Ifi27l2a	interferon, alpha-inducible protein 27 like 2A	-0.725265	7.6769	-3.38573	0.00332766	0.535005	-1.67722
WHKbz0upX.joTuF7JU	Nrp1	neuropilin 1	0.272734	7.4426	3.38482	0.00333437	0.535005	-1.67885
6lQuzX65.5cUyV93cU	NA	NA	2.57712	9.44466	3.36716	0.00346673	0.550075	-1.71036
HklcckTlu67_zX7gRE	Celf1	CUGBP, Elav-like family member 1	-0.226732	7.94347	-3.36496	0.00348359	0.550075	-1.71428
9FuuEeuhOjpK6E4nhY	Prima1	proline rich membrane anchor 1	-0.312665	6.86346	-3.35618	0.00355171	0.550275	-1.72996
lRbxJ96G7rgCA7SX3o	Dcaf17	DDB1 and CUL4 associated factor 17	-0.261212	7.09123	-3.35288	0.00357761	0.550275	-1.73584
6urfmRrgmvXaunb.Qg	Dhrsx	dehydrogenase/reductase (SDR family) X chromosome	0.182785	7.14654	3.35019	0.00359891	0.550275	-1.74064
BKit8tEu3TuR3ED1Ok	NA	NA	0.253627	7.4594	3.34983	0.00360175	0.550275	-1.74128
6XpT9E.fJRTSUSEidI	Nfrkb	nuclear factor related to kappa B binding protein	0.161525	7.36234	3.34714	0.00362314	0.550275	-1.74608
idXuOrhf7se7fq1PM4	Rab15	RAB15, member RAS oncogene family	0.603097	8.31882	3.33057	0.00375786	0.56078	-1.77563
HV7T5O58vn_OKkd8pc	Sema3c	sema domain, immunoglobulin domain (Ig), short basic domain, secreted, (semaphorin) 3C	-0.224283	6.82256	-3.32548	0.00380018	0.56078	-1.7847
EhHnEp9EN9CuhUXTug	Irf4	interferon regulatory factor 4	0.182701	6.76171	3.32525	0.00380213	0.56078	-1.78511
ujQk3mfo6Q13R0iS3k	Lum	lumican	-0.304776	7.44304	-3.3249	0.00380505	0.56078	-1.78573
lDSsvZxIESN.0Dk7yY	NA	NA	0.162257	6.74691	3.32089	0.00383874	0.561585	-1.79287
Hfl0otUhK9LpLq0oHk	NA	NA	1.39666	7.68453	3.31302	0.00390581	0.567227	-1.80689
6ef6s3jF7qhPuOFS3U	NA	NA	0.266294	6.71408	3.30964	0.00393501	0.567326	-1.81292
ZiojSKqOoh5.kele9Q	Gpd1	glycerol-3-phosphate dehydrogenase 1 (soluble)	0.276953	6.74936	3.30143	0.00400674	0.573511	-1.82755
lD54KBSKT6hdL_ghx4	Lamc2	laminin, gamma 2	-0.194145	6.58348	-3.29657	0.00404977	0.57553	-1.8362
Zl9S_v9jfu7S.880RQ	Gabrb1	gamma-aminobutyric acid (GABA) A receptor, subunit beta 1	0.168414	6.69759	3.28488	0.00415524	0.58409	-1.85701
cd4oCnJLdRMXWV4e4o	Pstpip1	proline-serine-threonine phosphatase-interacting protein 1	-0.41468	7.016	-3.27732	0.0042249	0.58409	-1.87048
cdQjVETXgojs45YXvI	Eif5	eukaryotic translation initiation factor 5	-0.216134	8.00178	-3.27206	0.00427404	0.58409	-1.87984
ZcXd7t2ul66yn4uJ_s	Igsf9	immunoglobulin superfamily, member 9	-0.652124	9.66077	-3.26928	0.00430014	0.58409	-1.88477
x1JXgYkpQnUsEodIgc	Tbc1d2	TBC1 domain family, member 2	-0.166939	6.8857	-3.26824	0.00431002	0.58409	-1.88663
67Qif9UU1PE1Iqj9dY	Tank	TRAF family member-associated Nf-kappa B activator	0.277507	7.49147	3.2669	0.00432273	0.58409	-1.88901
EXpeLd1wFffJQrpIe4	B3gnt8	UDP-GlcNAc:betaGal beta-1,3-N-acetylglucosaminyltransferase 8	0.225066	6.92723	3.26501	0.00434074	0.58409	-1.89238
lhdLrtO6Evr6f79Xro	Ube2n	ubiquitin-conjugating enzyme E2N	0.219641	7.62204	3.26313	0.00435869	0.58409	-1.89572
6V6IigqLrl_uwtAOy4	Tmem263	transmembrane protein 263	-0.207469	6.80697	-3.25922	0.00439632	0.58409	-1.90268
fVMiXWLkFFHHEPoN3k	NA	NA	-0.352806	7.16952	-3.25846	0.00440357	0.58409	-1.90401
BuCCihPiCgBaiuoh6Y	Tnni3	troponin I, cardiac 3	-0.174799	6.83719	-3.25088	0.00447752	0.584306	-1.9175
oSfXnDS5dLXDtSKED4	NA	NA	0.957075	7.29636	3.2491	0.00449504	0.584306	-1.92066
ieqB5QW6joUwbggl9U	NA	NA	-0.338388	7.66611	-3.24548	0.00453095	0.584306	-1.9271
0f.rJBJBK7UdUrUHkk	NA	NA	1.34935	7.64636	3.24355	0.00455017	0.584306	-1.93053
WnSUHXW1EJKV6X8s98	Fcho1	FCH domain only 1	0.342309	7.77029	3.23844	0.00460147	0.584306	-1.93961
6oCO0t0fl626n0FeiE	NA	NA	1.57111	7.75603	3.23792	0.00460671	0.584306	-1.94053
rwLRi5R9LQXqTXhJ4U	Slc35f2	solute carrier family 35, member F2	0.173409	6.71757	3.23752	0.00461078	0.584306	-1.94125
Wq.OCAiVXi89bp8BuY	C230096K16Rik	RIKEN cDNA C230096K16 gene	-0.289362	6.9159	-3.23219	0.00466504	0.587441	-1.95072
ZV93aDDIV4Ld3.0L7U	Gng12	guanine nucleotide binding protein (G protein), gamma 12	-0.377377	8.36977	-3.22608	0.00472799	0.591624	-1.96158
QqECitdVCg7rnv63cg	Tab1	TGF-beta activated kinase 1/MAP3K7 binding protein 1	0.227923	8.47574	3.21731	0.00481982	0.599344	-1.97715
BX2M091_uQpROoRA1w	Rrbp1	ribosome binding protein 1	0.364117	9.20999	3.21191	0.00487713	0.599425	-1.98672
0kW6LkRCqHtDRKv0zs	Sec11a	SEC11 homolog A (S. cerevisiae)	-0.318481	9.00834	-3.20397	0.00496277	0.599425	-2.00082
Bt1y5.nXguju3_oHpU	Pou2af1	POU domain, class 2, associating factor 1	0.457971	7.08039	3.20075	0.00499792	0.599425	-2.00653
llT3f6ekS.Nzk2eq34	Mier3	mesoderm induction early response 1, family member 3	-0.314463	7.33656	-3.19948	0.00501182	0.599425	-2.00878
Knej0oBQa477jhUh1E	NA	NA	0.894519	7.16245	3.1992	0.00501494	0.599425	-2.00929
0d29.rL.TwJQx_vkrk	Npc2	Niemann-Pick type C2	0.214005	7.40437	3.19835	0.00502426	0.599425	-2.01079
ZJJ297heUBledGYblE	Sbds	Shwachman-Bodian-Diamond syndrome homolog (human)	-0.261768	9.02288	-3.19452	0.00506657	0.599425	-2.01758
ipNcKLV7_o7iogEma8	Tnpo3	transportin 3	-0.287182	7.56084	-3.19378	0.00507486	0.599425	-2.0189
36JfHS4CE0pPUR5aFU	NA	NA	0.178774	6.70955	3.19199	0.00509471	0.599425	-2.02206
HSH8Y1ezllCjqH1Jw4	NA	NA	-0.307015	8.15167	-3.18772	0.00514267	0.599425	-2.02965
ZEaR5a0RU558glwl3k	Eng	endoglin	0.161631	6.93723	3.1869	0.00515188	0.599425	-2.0311
3n0VeT_4top.Sv146g	Cd72	CD72 antigen	0.362538	6.9446	3.18195	0.005208	0.602433	-2.03987
iJbhV3t57HpUl152Rc	Map2k5	mitogen-activated protein kinase kinase 5	0.213322	7.19133	3.17871	0.00524507	0.603213	-2.04562
fsEfSvThn94usjmnUY	Pdcd10	programmed cell death 10	-0.24708	7.43505	-3.17228	0.00531943	0.608249	-2.05701
ZUmUVOCEfd971uLRXA	Triobp	TRIO and F-actin binding protein	-0.451559	9.53218	-3.16939	0.00535321	0.608614	-2.06214
36IJxIEaq_eOjFS5p4	Palld	palladin, cytoskeletal associated protein	-0.352742	7.73962	-3.16468	0.00540863	0.611421	-2.07048
6XLyq9df1SJASBCK_o	NA	NA	-0.178927	7.21603	-3.15782	0.00549029	0.617146	-2.08261
Qd99dTozU19dvhF_Hc	LOC665506	T-cell receptor beta-2 chain C region-like	0.740895	8.00316	3.14912	0.00559574	0.618926	-2.09802
ljpCMDFREXeXStEFTU	Ctse	cathepsin E	-0.403677	12.8971	-3.14162	0.0056883	0.618926	-2.1113
r1KKRYXkTlSZ_bcJEg	Scn4b	sodium channel, type IV, beta	0.200004	6.61562	3.14074	0.00569922	0.618926	-2.11285
cSLQkuKiSVoIgV2l_c	Cybrd1	cytochrome b reductase 1	-0.308855	6.82964	-3.13931	0.00571699	0.618926	-2.11537
6p4BNxdFXSCBe4eXqU	Trappc1	trafficking protein particle complex 1	0.319073	8.41988	3.13729	0.00574231	0.618926	-2.11895
KKEOMoS4zepK6K4n7U	NA	NA	-0.244005	6.80857	-3.13605	0.00575784	0.618926	-2.12114
HWU7efd49S6Ssnaf1Q	Selplg	selectin, platelet (p-selectin) ligand	0.225327	7.00588	3.13558	0.00576376	0.618926	-2.12197
ro1OHxu0SCDh75YKCc	Lrrc1	leucine rich repeat containing 1	-0.234501	7.20303	-3.12982	0.00583683	0.618926	-2.13217
oSfXnDS5dLTHtSKED4	NA	NA	1.31179	7.82965	3.12724	0.00586978	0.618926	-2.13673
3p4EIcaVK9UOzTUdTg	Crat	carnitine acetyltransferase	0.213894	7.29341	3.1255	0.00589207	0.618926	-2.13979
l6tNJKK7S7d7X7fN10	Ces1b	carboxylesterase 1B	-0.196023	6.78308	-3.12525	0.00589534	0.618926	-2.14024
x__d6.UrFI7hNSOFS0	NA	NA	0.962724	7.48047	3.12383	0.00591363	0.618926	-2.14275
HqC77Lq3gVyYUvc4x4	NA	NA	-0.330335	7.78919	-3.11699	0.00600258	0.618926	-2.15484
6MwUW4H9ReV2XeqhrE	NA	NA	0.374426	7.00039	3.11561	0.00602064	0.618926	-2.15727
ZVFUsoKzqktS.MH_QU	Ephx2	epoxide hydrolase 2, cytoplasmic	-0.221582	7.33537	-3.11383	0.00604412	0.618926	-2.16042
BRRdqrfuhH69KLodsc	Atraid	all-trans retinoic acid induced differentiation factor	0.289749	9.12503	3.11112	0.00607994	0.618926	-2.1652
fhIF7eXjKT6Tb0uQ6Q	Anxa3	annexin A3	-0.465328	11.0022	-3.10952	0.0061012	0.618926	-2.16803
xV44FuIB_kt4dvuCBY	Sdhaf1	succinate dehydrogenase complex assembly factor 1	0.245828	7.40115	3.1095	0.00610147	0.618926	-2.16807
Q9L6KwrtXp3QooVztw	Adora1	adenosine A1 receptor	0.413281	7.14098	3.10806	0.00612069	0.618926	-2.17061
ol.h9BS11UTds9XhS4	Manbal	mannosidase, beta A, lysosomal-like	0.274633	8.55847	3.10749	0.00612829	0.618926	-2.17162
HH5B__T1d_S6AoehJI	Chrac1	chromatin accessibility complex 1	0.247408	7.63906	3.10502	0.00616136	0.619123	-2.17597
9no9OSUk_SvNIjQI_w	Ptpn12	protein tyrosine phosphatase, non-receptor type 12	-0.12388	7.02731	-3.09704	0.00626957	0.62316	-2.19007
iKs4j2.UHX.v3oghXk	NA	NA	-0.138702	6.64111	-3.09621	0.00628087	0.62316	-2.19152
Bg0UWk5RNSx0gdIlJA	Fzd5	frizzled homolog 5 (Drosophila)	-0.40272	8.82442	-3.09514	0.0062955	0.62316	-2.19341
06kepBQeQ4YYhfeKCU	Clip1	CAP-GLY domain containing linker protein 1	-0.310703	7.38762	-3.09035	0.00636156	0.626582	-2.20186
3JRnrfeI9QtfVSeE5U	Tpm1	tropomyosin 1, alpha	-0.27068	10.8833	-3.08159	0.00648417	0.635513	-2.21731
3RchHVxDtUjutNFNlA	Bckdk	branched chain ketoacid dehydrogenase kinase	0.422264	8.4779	3.07504	0.00657729	0.641479	-2.22885
lV115DY.p0o97j_3Ho	Prss39	protease, serine 39	0.135923	6.70595	3.07018	0.00664733	0.645148	-2.23742
BETeClxWgNKDSvRSew	NA	NA	0.241192	6.87193	3.06785	0.00668118	0.645285	-2.24153
xt_r0Uh1oginour5MQ	NA	NA	0.288029	6.6977	3.06434	0.00673231	0.647011	-2.2477
c17SweSu1HZK1J5JLc	NA	NA	0.239969	6.72673	3.06189	0.00676833	0.647011	-2.25202
0cqFnd81ati9L0pAec	Unc5b	unc-5 homolog B (C. elegans)	-0.302477	6.86794	-3.05785	0.00682808	0.647011	-2.25914
NyAtoXvUooXs1lR5KE	Coro1a	coronin, actin binding protein 1A	0.665931	7.7511	3.05625	0.00685188	0.647011	-2.26195
cmXjSIIe0gUgnuo4LE	Uhrf2	ubiquitin-like, containing PHD and RING finger domains 2	-0.216822	6.63488	-3.0556	0.00686164	0.647011	-2.2631
NjaU1_hzgO96TU3c14	Sugp1	SURP and G patch domain containing 1	0.350161	8.32202	3.05189	0.00691714	0.649167	-2.26962
0UJ17n_DHsueT.E.Oc	Wbp4	WW domain binding protein 4	-0.176718	7.11406	-3.04868	0.00696561	0.649196	-2.27527
u6U961_m.Ei0VJ1KVc	Sidt2	SID1 transmembrane family, member 2	0.27505	8.0354	3.04491	0.00702297	0.649196	-2.28191
iXS.cF7gpLC4OtX3kE	Skil	SKI-like	-0.226286	8.20292	-3.04477	0.00702502	0.649196	-2.28215
xIMvX7SLp86pcbkCik	Ncoa4	nuclear receptor coactivator 4	-0.237531	7.26709	-3.04327	0.00704797	0.649196	-2.28478
E9_kkEnErtR1WtQeSQ	NA	NA	1.33894	7.68903	3.03004	0.00725362	0.659732	-2.30806
3upQFvejSgC0xb0f0I	Cited2	Cbp/p300-interacting transactivator, with Glu/Asp-rich carboxy-terminal domain, 2	0.436973	7.75548	3.02979	0.00725751	0.659732	-2.30849
NgW7Cu6LqBXt.XKUl4	Mcat	malonyl CoA:ACP acyltransferase (mitochondrial)	0.349135	8.36085	3.02952	0.00726183	0.659732	-2.30897
oq4X.iiB1c6Ftc5e5I	Thtpa	thiamine triphosphatase	0.288392	7.77045	3.02193	0.00738249	0.667646	-2.3223
xeC0QkIVU1l3GuuV18	Trp53i11	transformation related protein 53 inducible protein 11	-0.150525	6.70962	-3.0142	0.00750733	0.66928	-2.33587
lh_VAUH3VCtJKBVFgE	Sh3bp1	SH3-domain binding protein 1	-0.151096	6.74481	-3.01163	0.00754923	0.66928	-2.34037
HLpQftao7LOPea0iCg	NA	NA	-0.189178	7.01805	-3.01149	0.00755161	0.66928	-2.34063
Nku190SoLSGugjeeQU	Rbm33	RNA binding motif protein 33	-0.165636	7.55222	-3.00895	0.00759338	0.66928	-2.34509
EhLaSQ5EbVzkuJETSE	Slc46a3	solute carrier family 46, member 3	0.227611	7.33935	3.00701	0.00762527	0.66928	-2.34848
9XVE95tOftvMPHWiEo	Bcl6	B cell leukemia/lymphoma 6	-0.524765	7.68393	-3.00543	0.00765157	0.66928	-2.35126
KJMqIpKOVLuSFGIS_I	Uvrag	UV radiation resistance associated gene	0.202754	7.45253	3.0054	0.00765205	0.66928	-2.35132
3oHfrSEBuNJ4BG7n.s	Spats2l	spermatogenesis associated, serine-rich 2-like	-0.57589	7.72363	-3.00434	0.00766969	0.66928	-2.35318
Hac2l6O8qc2nfdJ3_w	Cd177	CD177 antigen	1.49149	8.21683	3.00232	0.00770331	0.66928	-2.35672
lv4lJ_vxMuL1uUqXUU	Dnajc3	DnaJ (Hsp40) homolog, subfamily C, member 3	-0.233664	8.15934	-2.99867	0.00776442	0.671331	-2.36311
ZUl1SRut2dBFP9EAMg	Pcgf3	polycomb group ring finger 3	-0.242952	7.47021	-2.9969	0.0077944	0.671331	-2.36622
3lCnCIYBHFqHraOKRc	Rpl37	ribosomal protein L37	0.304569	12.387	2.99127	0.00789	0.674456	-2.37608
NFBdG0kQkiAXhO4ZdI	Bhlha15	basic helix-loop-helix family, member a15	0.445661	7.71068	2.99052	0.0079029	0.674456	-2.37741
ESlJ8txMuJ1E0lKU5I	Itfg1	integrin alpha FG-GAP repeat containing 1	-0.128434	6.7839	-2.98582	0.00798364	0.674456	-2.38563
oQc4ihRlo6S764pIkw	NA	NA	-0.172234	6.67314	-2.98325	0.0080282	0.674456	-2.39013
fotK7qsRH0jVJL1BHo	Tbc1d2	TBC1 domain family, member 2	-0.23253	7.72578	-2.98	0.00808496	0.674456	-2.39583
HtDqnXnjniUD31F7nk	NA	NA	0.175247	6.83463	2.97651	0.00814637	0.674456	-2.40194
NqLoOUkPTpJJwysCWs	Sostdc1	sclerostin domain containing 1	0.274801	6.97881	2.97646	0.00814717	0.674456	-2.40202
f2iuttNfRKSh6v9FV8	Fhl1	four and a half LIM domains 1	-0.615736	10.574	-2.97461	0.0081798	0.674456	-2.40526
EIXoSKl6VSuhmCmn1s	Thrsp	thyroid hormone responsive	-0.279623	6.66383	-2.97409	0.00818915	0.674456	-2.40618
uQjXgrTWQgTbQguXok	Hsp90ab1	heat shock protein 90 alpha (cytosolic), class B member 1	-0.501631	8.45073	-2.97372	0.00819566	0.674456	-2.40682
WEKXkg.VIlN1U_Hk30	Uxt	ubiquitously expressed transcript	0.278672	8.46132	2.97327	0.00820357	0.674456	-2.4076
QXn8AMVh9QSSk3GiUk	Ffar4	free fatty acid receptor 4	-0.258181	6.89254	-2.97123	0.00823997	0.67466	-2.41118
oflNeOAHliiB_hZIvU	Gpd2	glycerol phosphate dehydrogenase 2, mitochondrial	-0.396323	9.36305	-2.96587	0.00833604	0.679729	-2.42056
EHydLjvUnXpynnSUdI	Sdc1	syndecan 1	0.157357	6.73258	2.96112	0.00842213	0.682617	-2.42886
oO6Vn_eKn6IJ0KLu54	Hmha1	histocompatibility (minor) HA-1	0.234188	6.76704	2.96013	0.00844013	0.682617	-2.43059
iQNUk0F66dEHN7DqNY	Prkx	protein kinase, X-linked	-0.247002	7.77258	-2.95826	0.00847438	0.682617	-2.43386
rnfFS1.9XR6KoKqU6M	Stat6	signal transducer and activator of transcription 6	-0.144832	6.95757	-2.95278	0.00857528	0.682852	-2.44343
lEAG2lZm6h6ZudLdvQ	Napsa	napsin A aspartic peptidase	0.270509	6.8351	2.95146	0.00859988	0.682852	-2.44575
fKJKBxAp4iBKAKKmJQ	Prrc2c	proline-rich coiled-coil 2C	-0.199034	6.83807	-2.95026	0.00862222	0.682852	-2.44784
NVJ1wlJXfSpISFFxHA	Il4i1	interleukin 4 induced 1	0.297258	7.04871	2.94918	0.00864233	0.682852	-2.44973
96kZfIBU3fUS1iXZ30	Ppp1r15a	protein phosphatase 1, regulatory (inhibitor) subunit 15A	0.179606	7.17569	2.94883	0.00864891	0.682852	-2.45034
rs5ZQo6h9ScOD_xOSU	NA	NA	-0.286926	7.6566	-2.94278	0.00876271	0.686808	-2.46091
6SU1iuJLodU_JcBUKI	Cyba	cytochrome b-245, alpha polypeptide	0.520764	9.17918	2.94249	0.00876806	0.686808	-2.4614
xpojUvJKECP_dij1VA	Lpar1	lysophosphatidic acid receptor 1	-0.159551	6.92622	-2.93677	0.00887704	0.687704	-2.47139
E54TTfeF3epFJETou8	Gm10032	predicted gene 10032	0.186395	6.77292	2.93623	0.00888737	0.687704	-2.47233
0lfpyeezF7oe4fkie4	Prmt2	protein arginine N-methyltransferase 2	-0.274031	8.0667	-2.93578	0.00889601	0.687704	-2.47311
K6ZVFXXiOg6HY.iQlM	Cirbp	cold inducible RNA binding protein	0.313018	7.01392	2.93465	0.00891776	0.687704	-2.47509
0bv3evt674aIT7jhUs	NA	NA	2.21874	8.15221	2.92996	0.0090086	0.688123	-2.48328
rjnfzXMjOXHjCS.nUI	Zfp758	zinc finger protein 758	-0.158563	6.75478	-2.9285	0.00903687	0.688123	-2.48581
QpeukClD0iR90h1P1c	Tab1	TGF-beta activated kinase 1/MAP3K7 binding protein 1	0.230122	7.50488	2.92643	0.00907738	0.688123	-2.48942
ou5ZJ33t9ZyUIlxul8	Igf2bp2	insulin-like growth factor 2 mRNA binding protein 2	-0.266272	8.22338	-2.92225	0.00915963	0.688123	-2.49671
Kg18z5eCCR74nJ7fp4	Nfya	nuclear transcription factor-Y alpha	0.120834	6.71384	2.92203	0.00916407	0.688123	-2.49711
cb4FeoFOJBxLu0_tpU	Pdlim5	PDZ and LIM domain 5	-0.158398	6.69104	-2.92063	0.00919169	0.688123	-2.49954
BYlPvQGEmue.dd7pf0	Mapre1	microtubule-associated protein, RP/EB family, member 1	-0.259143	9.53847	-2.92011	0.00920195	0.688123	-2.50044
clLNLq4n0oJLR1_hN4	Tmem62	transmembrane protein 62	-0.21908	7.50482	-2.91988	0.00920651	0.688123	-2.50084
oriuTiPR1Wfe5YUVfU	Serpinb6a	serine (or cysteine) peptidase inhibitor, clade B, member 6a	-0.451517	9.4203	-2.91805	0.00924306	0.688123	-2.50404
NAoQK4yGogjtVKnpqE	Gata4	GATA binding protein 4	-0.200114	6.6633	-2.91674	0.00926904	0.688123	-2.50631
Nm9e9UoeH.cduT1J7U	Mtx1	metaxin 1	0.234868	8.8992	2.91498	0.00930434	0.688175	-2.50938
x8u90mUq_pJ0YYXsHU	Ube2d1	ubiquitin-conjugating enzyme E2D 1	-0.150134	6.87509	-2.90981	0.00940855	0.69177	-2.51838
cd12tN606J4qH7e3F4	Fcrla	Fc receptor-like A	0.405171	6.82007	2.9049	0.00950861	0.69177	-2.52693
EZedLrUYq3kQ0Xxhwg	NA	NA	1.31987	7.46263	2.90293	0.00954909	0.69177	-2.53036
WyTe0T1J5JRbhSoBu0	Fbxo45	F-box protein 45	-0.193537	7.44935	-2.90102	0.00958844	0.69177	-2.53368
rp5GSHdtQu.lUI7Ujg	Ndufaf4	NADH dehydrogenase (ubiquinone) 1 alpha subcomplex, assembly factor 4	-0.22319	7.50383	-2.90017	0.00960594	0.69177	-2.53515
Z7dIJYVIly.uickWSU	Lrrc36	leucine rich repeat containing 36	0.184084	6.74798	2.89856	0.00963942	0.69177	-2.53796
9ooSCqroNv.P6t5_tU	Adipor2	adiponectin receptor 2	-0.150118	6.63189	-2.89835	0.00964372	0.69177	-2.53832
0lH8SHrfXnpEx7jtN0	Amy2a5	amylase 2a5	1.79089	11.2393	2.89608	0.00969092	0.69177	-2.54227
B_Ieu3v021ShGkDgtI	Cd74	CD74 antigen (invariant polypeptide of major histocompatibility complex, class II antigen-associated)	0.800309	10.6421	2.896	0.00969272	0.69177	-2.54242
E8KeICu4rYI3Skme.U	6430548M08Rik	RIKEN cDNA 6430548M08 gene	-0.440656	8.04436	-2.894	0.00973445	0.69177	-2.54589
KeKkkH0ltT59.QwEtE	Ssr4	signal sequence receptor, delta	0.394517	11.1603	2.89346	0.00974573	0.69177	-2.54682
0St.s9u.d6_3rvhohM	NA	NA	1.93006	7.8604	2.8923	0.00977017	0.69177	-2.54885
9SKfUVjIeIXuldFIVw	Ptpn6	protein tyrosine phosphatase, non-receptor type 6	0.34433	7.86765	2.88677	0.00988712	0.697568	-2.55846
lo.kskim4LJde9Uka0	Zfp787	zinc finger protein 787	0.180052	7.93733	2.88321	0.00996321	0.69966	-2.56465
ZdXheUtf7Rp3vTkx_A	Ulk1	unc-51 like kinase 1	0.275143	7.37445	2.88057	0.0100199	0.69966	-2.56923
QUQLv54v5_v_uorruo	Dnajb6	DnaJ (Hsp40) homolog, subfamily B, member 6	-0.261974	7.36796	-2.87922	0.0100489	0.69966	-2.57156
NRcc1IS7gqmPRTdSIQ	NA	NA	0.430303	6.88787	2.87883	0.0100574	0.69966	-2.57225
lKOCKPOHXJle5V7FUk	NA	NA	0.228006	9.51714	2.87574	0.0101245	0.700172	-2.57762
HtqFLlCSpSL8RI7wRE	Csnk2a1	casein kinase 2, alpha 1 polypeptide	-0.301259	6.93361	-2.8741	0.0101601	0.700172	-2.58045
QionRHl1J_Rsd.fw10	Umod	uromodulin	0.176335	6.67823	2.87296	0.010185	0.700172	-2.58243
QMCL7tGslrfrpf16V4	Hist2h2aa1	histone cluster 2, H2aa1	0.3279	7.50977	2.87203	0.0102056	0.700172	-2.58406
upx605CJF9JRJN.AS4	NA	NA	-0.208995	8.16092	-2.86703	0.0103158	0.702564	-2.59273
QERc97p6N6euES9BV0	Gm3090	predicted gene 3090	-0.221536	14.2062	-2.86313	0.0104026	0.702564	-2.59949
3lI30p9T.5JRHgURN4	NA	NA	-0.139999	7.18281	-2.86182	0.0104317	0.702564	-2.60175
fEg_kSE66gPlKBdJ50	Tmem209	transmembrane protein 209	0.175781	7.09733	2.86128	0.0104439	0.702564	-2.60269
Wtf4FJFQId4ktXOtFU	Med24	mediator complex subunit 24	0.214085	7.81136	2.86012	0.0104699	0.702564	-2.6047
9REfTDump7US6rl.5M	B4galt6	UDP-Gal:betaGlcNAc beta 1,4-galactosyltransferase, polypeptide 6	-0.185968	6.96118	-2.86011	0.0104701	0.702564	-2.60471
HtX0t9Eu.d_xSzizRY	Tfrc	transferrin receptor	1.00658	9.06612	2.85933	0.0104876	0.702564	-2.60607
6ehTg0AaSk.MVSxS4o	Nfib	nuclear factor I/B	0.126897	6.74182	2.85587	0.010566	0.703138	-2.61208
NEZLYjf345_o3Qh7eU	Gtf2e2	general transcription factor II E, polypeptide 2 (beta subunit)	-0.181412	7.45327	-2.85583	0.0105669	0.703138	-2.61214
c0rnnof7kf6Kx5OzfU	NA	NA	-0.221983	6.83327	-2.84891	0.0107248	0.708434	-2.62412
0UT1097KKiStoC5Rj0	Vars2	valyl-tRNA synthetase 2, mitochondrial (putative)	-0.537333	7.94663	-2.84702	0.0107685	0.708434	-2.6274
H1FZiRJ9.knX2_WtRE	Actb	actin, beta	-0.675391	10.0046	-2.84476	0.0108207	0.708434	-2.6313
TeoKQRXbu7kgKogogU	Rbp2	retinol binding protein 2, cellular	-0.510024	7.36465	-2.84205	0.0108837	0.708434	-2.63599
K3uheiiSCZepRHlfjg	Capn9	calpain 9	-0.128172	6.79872	-2.83889	0.0109579	0.708434	-2.64147
KgKt6Lp6RE.HqOOEJk	NA	NA	0.679335	6.90994	2.83886	0.0109584	0.708434	-2.64151
oaZ2fQKko.gnpegQFA	Rbm26	RNA binding motif protein 26	-0.124933	7.03691	-2.83711	0.0109996	0.708434	-2.64454
f3ZCz1LKu_TKKFCBGU	Wdr6	WD repeat domain 6	0.259019	7.19995	2.83569	0.0110332	0.708434	-2.647
TTUJGdEBeSkzT6bOkc	Mef2c	myocyte enhancer factor 2C	0.235544	7.12373	2.82971	0.0111756	0.708434	-2.65735
9yhAN5Tn11WLXnot_c	Rpp25	ribonuclease P/MRP 25 subunit	-0.567951	8.51083	-2.82788	0.0112194	0.708434	-2.6605
Ql1eF5S1.tGne9OTH4	Ulk1	unc-51 like kinase 1	0.442422	7.86261	2.82782	0.0112208	0.708434	-2.6606
u6S7o_4rfklEPcFV9I	2016-09-02	septin 2	-0.410458	9.44099	-2.82767	0.0112244	0.708434	-2.66086
onpHKbz0upX.joTuF4	Nrp1	neuropilin 1	0.284087	7.5458	2.82677	0.0112461	0.708434	-2.66242
inT5HHuGS3r_70g7RA	Usp20	ubiquitin specific peptidase 20	0.145656	7.54875	2.82458	0.0112989	0.708434	-2.6662
frevuKMISKi.Ltal.g	Pskh1	protein serine kinase H1	0.281669	8.41137	2.82379	0.011318	0.708434	-2.66756
61rpRUV9ZdjlRBrgwA	Grid2ip	glutamate receptor, ionotropic, delta 2 (Grid2) interacting protein 1	0.136704	6.66718	2.82373	0.0113194	0.708434	-2.66766
Ed9ee9INEpMM7hNSOE	NA	NA	0.355869	6.73052	2.82247	0.01135	0.708434	-2.66984
ur.RVfd4Bko_XXwex0	Fhl1	four and a half LIM domains 1	-0.669239	10.8304	-2.81981	0.0114149	0.708434	-2.67444
iLdFfhH7HXy16HvnwI	Hn1	hematological and neurological expressed sequence 1	0.303615	11.215	2.81813	0.011456	0.708434	-2.67734
3kXxIe8wd01QRpNqSI	NA	NA	0.11882	6.76264	2.81769	0.0114667	0.708434	-2.67809
f7t4iC70TJXGX93nUk	NA	NA	-0.134538	6.72219	-2.817	0.0114838	0.708434	-2.6793
6ne48_qjovCOcvXS5c	Dsg2	desmoglein 2	-0.258844	7.18862	-2.81648	0.0114965	0.708434	-2.68018
Eehaggersd04abt3k4	Fxn	frataxin	0.316608	7.92986	2.81619	0.0115036	0.708434	-2.68068
T5JwZbr16vBrn729ZI	Pxylp1	2-phosphoxylose phosphatase 1	0.458541	8.52976	2.81497	0.0115336	0.708434	-2.68279
NjipkJhfFVLjW_o19A	Casz1	castor zinc finger 1	0.159328	6.67403	2.81448	0.0115459	0.708434	-2.68365
6VuhfeuBDnnune_SV8	Dcxr	dicarbonyl L-xylulose reductase	0.26619	7.53618	2.81341	0.0115722	0.708434	-2.68548
BGrlpfjXjic5GcO6hQ	Spty2d1	SPT2, Suppressor of Ty, domain containing 1 (S. cerevisiae)	-0.234956	6.52825	-2.80731	0.0117243	0.715539	-2.69601
cqSK0Xz1zjeg_.H9xA	Dsg2	desmoglein 2	-0.500381	9.04841	-2.80335	0.0118239	0.717352	-2.70283
ihP73j1y0EjQlV15QI	Mpp5	membrane protein, palmitoylated 5 (MAGUK p55 subfamily member 5)	-0.292736	6.77087	-2.80327	0.0118261	0.717352	-2.70298
HhRRRcU46l_KESNUVM	Ccdc50	coiled-coil domain containing 50	-0.20843	7.45753	-2.79881	0.0119392	0.719819	-2.71066
HXnS.fqN__d65SO4Tc	NA	NA	1.00559	7.36074	2.79513	0.0120335	0.719819	-2.717
0vkSz.qZ8x_8Wlo7q8	Tbc1d14	TBC1 domain family, member 14	0.115409	6.73474	2.79443	0.0120514	0.719819	-2.7182
fXlrb06oKoejQOzK08	NA	NA	-0.125208	6.74029	-2.79414	0.0120589	0.719819	-2.7187
NsTpyScXhXhJCJOoCk	NA	NA	1.32175	7.82484	2.79406	0.012061	0.719819	-2.71884
3kerQkiU6AiX4uj6Mw	NA	NA	0.246967	6.60886	2.79317	0.0120838	0.719819	-2.72036
3XfR_hCNaA5PhTDSgM	Carnmt1	carnosine N-methyltransferase 1	0.150634	6.79684	2.78982	0.0121708	0.721582	-2.72614
W3f3PpJaBKPRFDrR7E	Cyb5r4	cytochrome b5 reductase 4	-0.154288	7.77983	-2.78923	0.0121859	0.721582	-2.72715
6qjedfBv.iQ.e9Sf4U	Sin3b	transcriptional regulator, SIN3B (yeast)	-0.213696	7.1739	-2.78547	0.0122842	0.723231	-2.73362
l4aHl9aK2_K56bS7Rk	Zmym1	zinc finger, MYM domain containing 1	-0.140124	6.73748	-2.7853	0.0122887	0.723231	-2.73392
0IpJSJNRMJJSJNRAbo	Klhl42	kelch-like 42	-0.112301	6.71077	-2.78284	0.0123532	0.723231	-2.73814
0biX0SyICU7o93RWdE	Poll	polymerase (DNA directed), lambda	0.187948	7.08528	2.78186	0.0123792	0.723231	-2.73983
ZV3muw_TzJzuX7rCRw	Ssfa2	sperm specific antigen 2	-0.395134	8.92107	-2.77944	0.0124433	0.723231	-2.74399
667u.u7LR3.kfN.NyI	Dnajb9	DnaJ (Hsp40) homolog, subfamily B, member 9	-0.40121	7.83879	-2.77881	0.0124601	0.723231	-2.74508
TnlLed6n7ksrdxOpS8	Tmem160	transmembrane protein 160	0.368802	8.75728	2.7785	0.0124682	0.723231	-2.74561
Nrqr43m3utN5QYDdR0	Hmgcl	3-hydroxy-3-methylglutaryl-Coenzyme A lyase	0.360007	9.39802	2.77406	0.0125869	0.726234	-2.75324
N6Un6kpHk0fx6pE32Q	Adora1	adenosine A1 receptor	0.169914	6.70481	2.7732	0.0126099	0.726234	-2.75471
QSekh7tVB8V1.1zgp8	Aoc2	amine oxidase, copper containing 2 (retina-specific)	-0.147043	6.69894	-2.77247	0.0126295	0.726234	-2.75597
3IKIFunoJLq6KiEJ7E	Rbp2	retinol binding protein 2, cellular	-0.496942	7.2951	-2.77008	0.0126941	0.727842	-2.76007
cA4_l4KcJ3FMBJlOeI	NA	NA	-0.240783	7.68624	-2.76669	0.0127862	0.729402	-2.7659
34PqeH.wAIQDJBNDAo	NA	NA	0.128859	6.70948	2.76229	0.0129067	0.729402	-2.77346
6q6OXMHbu_6uL9XuOk	Snrnp48	small nuclear ribonucleoprotein 48 (U11/U12)	-0.114911	6.97064	-2.76076	0.0129487	0.729402	-2.77608
ZgChLnXHkuFPXunUHs	Ppp1r12a	protein phosphatase 1, regulatory (inhibitor) subunit 12A	-0.291186	7.76585	-2.76004	0.0129686	0.729402	-2.77732
0XFyeo7dleKdRBCfxQ	B3gntl1	UDP-GlcNAc:betaGal beta-1,3-N-acetylglucosaminyltransferase-like 1	0.148835	7.73174	2.75941	0.012986	0.729402	-2.77839
ldOd_opUtFtfi9M1II	Slco2a1	solute carrier organic anion transporter family, member 2a1	-0.419043	7.5359	-2.75784	0.0130294	0.729402	-2.78109
Wgo54uifuqJ7_uflPk	Tbc1d10c	TBC1 domain family, member 10c	0.265921	7.07167	2.75769	0.0130336	0.729402	-2.78134
E4kaXmr31U2Kuil0_c	Upf1	UPF1 regulator of nonsense transcripts homolog (yeast)	-0.161624	6.96587	-2.75732	0.013044	0.729402	-2.78198
NVt4_n.itd94n_.Snc	Slamf9	SLAM family member 9	0.447604	8.31383	2.75435	0.0131266	0.729402	-2.78707
BaU2202_3uU8jjuI7c	Ifitm1	interferon induced transmembrane protein 1	0.458602	8.26679	2.75415	0.0131321	0.729402	-2.78741
oflH5LfhKSK_qHt6X4	Rab27b	RAB27B, member RAS oncogene family	-0.1969	7.32844	-2.74969	0.0132574	0.729402	-2.79506
lE0oh74vf7v6HdV6lE	Hspa1a	heat shock protein 1A	-0.803784	7.17137	-2.74822	0.0132989	0.729402	-2.79757
TdeJJBUSyMoAKe.hKU	Zc3h7a	zinc finger CCCH type containing 7 A	-0.162987	7.01287	-2.74459	0.013402	0.729402	-2.80379
xefxAufQm0nULtfO0k	Plod2	procollagen lysine, 2-oxoglutarate 5-dioxygenase 2	-0.151787	6.66395	-2.74339	0.0134363	0.729402	-2.80585
rShojCi8hWDghJ5uv4	NA	NA	0.134167	6.74326	2.74185	0.0134803	0.729402	-2.80849
07Wz87o57TwUTu6ZKQ	NA	NA	1.97156	9.23051	2.74148	0.013491	0.729402	-2.80912
EkIgUKHVa5FKgS4kI8	Apbb1ip	amyloid beta (A4) precursor protein-binding, family B, member 1 interacting protein	0.121091	6.81354	2.7399	0.0135364	0.729402	-2.81183
f1xJdrMCxVyL8RChr0	Fam177a	family with sequence similarity 177, member A	-0.225858	7.59963	-2.73858	0.0135745	0.729402	-2.81409
KT0QU30QTduUtH6jsQ	Gcg	glucagon	-0.183174	6.85006	-2.73791	0.0135937	0.729402	-2.81523
xNpIG6CW4CFTUiDlGU	Mzt2	mitotic spindle organizing protein 2	0.258245	7.6	2.73767	0.0136006	0.729402	-2.81564
K_33kJqhrBIlbtsi_o	Eif4e2	eukaryotic translation initiation factor 4E member 2	-0.171955	6.64853	-2.73744	0.0136073	0.729402	-2.81603
QmkklCmAigHlgigneY	Camk1d	calcium/calmodulin-dependent protein kinase ID	0.126968	6.75878	2.7364	0.0136374	0.729402	-2.81781
9EgooZ6Kl_enFnNwKg	Cd74	CD74 antigen (invariant polypeptide of major histocompatibility complex, class II antigen-associated)	0.723709	10.6101	2.7361	0.013646	0.729402	-2.81832
0GoK6ugvv6fWz9Tm5Y	Nras	neuroblastoma ras oncogene	-0.302749	8.92096	-2.73412	0.0137036	0.729402	-2.82171
3r_KKkdD.fxCh745wk	NA	NA	-0.277874	7.31352	-2.73311	0.013733	0.729402	-2.82343
oSeR.dWp4XA1KJ_QDs	NA	NA	-0.167978	6.79217	-2.73175	0.0137728	0.729402	-2.82577
WlRr_.nfu.t6XLse8c	NA	NA	-0.503736	8.08584	-2.73	0.013824	0.729402	-2.82875
fFHi_RVSU3Z69QC34s	Xkr9	X Kell blood group precursor related family member 9 homolog	-0.133083	6.65238	-2.72974	0.0138317	0.729402	-2.8292
feqwGter.U_v9MOrvw	Tox	thymocyte selection-associated high mobility group box	0.174214	7.01541	2.72962	0.0138354	0.729402	-2.82942
BleOuhZdAN3kR5.Tkk	Anxa3	annexin A3	-0.359463	10.884	-2.72868	0.0138628	0.729402	-2.83101
E5bL4vyH9Sv98l2Nbo	Emcn	endomucin	0.247286	7.50522	2.72838	0.0138716	0.729402	-2.83152
QEkgpe75RQBV1V6zT4	Ly6e	lymphocyte antigen 6 complex, locus E	0.524056	9.10986	2.72761	0.0138944	0.729402	-2.83284
Nghx55FA1KF5SdoEKc	Tmem141	transmembrane protein 141	0.243363	7.46329	2.72308	0.0140288	0.730624	-2.84059
c7J_hJIV4qSuCBCVQY	Pi16	peptidase inhibitor 16	-0.230716	6.92192	-2.72239	0.0140493	0.730624	-2.84177
rQD0t1yfU7t3m4dG6c	Zkscan14	zinc finger with KRAB and SCAN domains 14	0.216708	7.42898	2.7215	0.0140757	0.730624	-2.84328
uoQXqffTcWHu0YQohc	Itm2b	integral membrane protein 2B	-0.202134	12.4952	-2.72128	0.0140825	0.730624	-2.84367
6ilN9SIIS7opWC4f4o	Chga	chromogranin A	0.479009	8.08182	2.71884	0.0141554	0.730624	-2.84782
iuhIRdKvgqDIqEqsIQ	NA	NA	-0.347909	7.35	-2.71638	0.0142295	0.730624	-2.85202
ittMhRYovVCBPR9BVI	Cwh43	cell wall biogenesis 43 C-terminal homolog (S. cerevisiae)	-0.64066	9.12274	-2.71245	0.0143487	0.730624	-2.85874
38FtaCaCXb39Vvd9r0	Rpl38	ribosomal protein L38	0.252163	8.09723	2.71202	0.0143618	0.730624	-2.85947
Kl5wTowk5fgAsW2IJc	Nt5c2	5'-nucleotidase, cytosolic II	-0.154809	6.63064	-2.71062	0.0144044	0.730624	-2.86186
Hsr7q7qivisioIq2Io	Ddb1	damage specific DNA binding protein 1	0.23707	7.2287	2.70899	0.0144545	0.730624	-2.86465
93gr6FbglekyF4IrpI	Ahnak	AHNAK nucleoprotein (desmoyokin)	-0.504897	9.17298	-2.70851	0.014469	0.730624	-2.86546
6gRud0u7i6S6e5HZPY	Selt	selenoprotein T	-0.210283	10.014	-2.70786	0.0144889	0.730624	-2.86656
EVTiAvjqle7_hC3fpU	Hpx	hemopexin	-0.311865	6.6763	-2.70557	0.0145595	0.730624	-2.87047
ZELOGUnU2H3VnmE6Gg	Elf3	E74-like factor 3	-0.406383	7.98767	-2.70547	0.0145625	0.730624	-2.87064
uGq.ar0LtliaoAjRkw	Ndufs6	NADH dehydrogenase (ubiquinone) Fe-S protein 6	0.22839	7.52012	2.70199	0.0146705	0.730624	-2.87658
ElIoBpJQ0osQLdyeYk	Palld	palladin, cytoskeletal associated protein	-0.186323	7.04523	-2.70098	0.0147017	0.730624	-2.87829
WCyCkTuai260uShttI	Gtf2h1	general transcription factor II H, polypeptide 1	-0.272326	8.78804	-2.70013	0.0147284	0.730624	-2.87975
uh4PHM.U83O6ACiT4k	Homer1	homer homolog 1 (Drosophila)	0.120269	6.80352	2.69938	0.0147518	0.730624	-2.88103
KX0hOexHHq4eoBSA5w	Dfna5	deafness, autosomal dominant 5 (human)	-0.141416	6.71493	-2.69937	0.014752	0.730624	-2.88104
K6l0r1Anpmip7r6IL8	Anxa2	annexin A2	-0.396563	7.37432	-2.6993	0.0147543	0.730624	-2.88116
iOkjkIoUgl0R15ZTl8	NA	NA	-0.361634	7.11972	-2.69893	0.0147658	0.730624	-2.88179
EKJN6FaR5Jh7FlL.WI	Pnkp	polynucleotide kinase 3'- phosphatase	0.145484	8.11212	2.6976	0.0148074	0.730624	-2.88405
xqefud6NXolPqjPuOE	NA	NA	1.19361	7.6517	2.69721	0.0148196	0.730624	-2.88471
NYnCiUHkjSQQ2BXYnk	NA	NA	-0.137829	6.65474	-2.6971	0.0148231	0.730624	-2.8849
uui1SrhLVJeT.66API	Nfic	nuclear factor I/C	-0.19534	6.66497	-2.69571	0.0148668	0.730624	-2.88727
ZJlmOlkB65fqyEc8CI	Nipbl	Nipped-B homolog (Drosophila)	-0.293314	7.67908	-2.69391	0.0149237	0.730624	-2.89034
cU3lujSHT13IhESh0U	Sdccag3	serologically defined colon cancer antigen 3	-0.154053	6.81544	-2.69373	0.0149292	0.730624	-2.89064
f0hVjLVgNLeFLyY6Eo	Blk	B lymphoid kinase	0.220346	6.6158	2.69225	0.0149759	0.730624	-2.89315
ulIR37uEOg95LVeoLQ	Oasl1	2'-5' oligoadenylate synthetase-like 1	-0.474939	7.62322	-2.69169	0.0149938	0.730624	-2.89412
0SS_6RJN4QEe72_Eic	Srsf11	serine/arginine-rich splicing factor 11	-0.240134	6.96335	-2.68893	0.0150816	0.730624	-2.89881
iRyndKt_kUdlQvM1FI	Tfrc	transferrin receptor	0.923706	9.15538	2.68845	0.0150971	0.730624	-2.89963
xXu48Xd4q4J.UCDueo	Tspan2	tetraspanin 2	-0.194823	6.92594	-2.68745	0.0151288	0.730624	-2.90132
rS7gL6IwL33VIM6KRQ	NA	NA	-0.36023	7.53829	-2.68734	0.0151323	0.730624	-2.90151
xiBSrKvHdSNJIKXIio	2210011C24Rik	RIKEN cDNA 2210011C24 gene	-0.218293	6.74669	-2.68439	0.0152272	0.730624	-2.90654
WVlnlS7uSByr.AtbK8	Slc6a9	solute carrier family 6 (neurotransmitter transporter, glycine), member 9	0.426389	8.38505	2.6812	0.0153304	0.730624	-2.91196
oKQFuufi26GleeEyOE	Mb21d2	Mab-21 domain containing 2	-0.273907	7.39165	-2.68083	0.0153421	0.730624	-2.91258
rlS9RLnp7TqT7H.v10	Gm6743	predicted pseudogene 6743	-0.145223	8.09404	-2.67999	0.0153695	0.730624	-2.91401
xSg7V6dX44p.fP9e7k	Smim12	small integral membrane protein 12	0.200034	7.61703	2.67883	0.0154072	0.730624	-2.91598
KDnwuv_JnXKXbNeR4k	Dlst	dihydrolipoamide S-succinyltransferase (E2 component of 2-oxo-glutarate complex)	0.260978	8.66869	2.67771	0.0154438	0.730624	-2.91789
3uz0WVGVyU2Hz89N0o	Creld1	cysteine-rich with EGF-like domains 1	-0.256267	7.35268	-2.67562	0.0155121	0.730624	-2.92144
T0IXclojHJJCn_IvqU	Krt79	keratin 79	-0.359496	7.0283	-2.67558	0.0155135	0.730624	-2.92151
6l0fsSf3H.sIEUFCQs	NA	NA	-0.183687	7.00249	-2.67543	0.0155183	0.730624	-2.92176
xojNdTboInSFWIJ67c	Cd200	CD200 antigen	0.15861	6.83053	2.67509	0.0155297	0.730624	-2.92235
0cOpIn6uc1fdy05O7o	Cyhr1	cysteine and histidine rich 1	0.329847	8.30352	2.67497	0.0155335	0.730624	-2.92254
KlTi9ClJeeEC4hXN2A	Nisch	nischarin	0.192962	7.95026	2.67246	0.0156161	0.732777	-2.92681
NfdcEvd5kyN_.tJN4U	Blm	Bloom syndrome, RecQ helicase-like	0.400817	7.19614	2.66532	0.0158532	0.737985	-2.93892
NCF4dsB5kSiF6k1VcE	Sf1	splicing factor 1	-0.174599	6.75288	-2.66528	0.0158546	0.737985	-2.93899
ZpE.fRN5MRGRBVAdis	Hhip	Hedgehog-interacting protein	-0.137979	6.76003	-2.66459	0.0158778	0.737985	-2.94017
3JgiS14Sgui.KgDqpU	Armc7	armadillo repeat containing 7	-0.152631	6.66877	-2.66302	0.0159306	0.737985	-2.94283
0ChXjnlCWgh6jgYlCM	Calr	calreticulin	-0.289479	8.2405	-2.66267	0.0159421	0.737985	-2.94341
rwnSl6JSJ2uwKn5fu4	Cwh43	cell wall biogenesis 43 C-terminal homolog (S. cerevisiae)	-0.432913	7.3809	-2.66069	0.0160088	0.737985	-2.94677
KeolIh4iB5CjQ_kchU	Zfp787	zinc finger protein 787	0.133124	6.92763	2.65765	0.016112	0.737985	-2.95193
xO6XnmQqhrnXJ4Q7T4	NA	NA	-0.176522	7.69354	-2.65731	0.0161237	0.737985	-2.95251
EDNfdvnrrPH06P8PDg	Lum	lumican	-0.172233	6.97198	-2.6559	0.0161715	0.737985	-2.95489
36RXDPL1tEqnP7_jNc	Ube2k	ubiquitin-conjugating enzyme E2K	-0.198863	8.43332	-2.65418	0.0162301	0.737985	-2.9578
leSQYi6iReiZidoKIM	Tmsb10	thymosin, beta 10	-0.517828	11.0504	-2.65391	0.0162397	0.737985	-2.95827
c16e1KodFq30gf0k_U	NA	NA	0.210113	7.37954	2.6523	0.0162948	0.737985	-2.96099
9qR1d__f1RX6r3DAd0	Fbln1	fibulin 1	-0.293585	7.22347	-2.65153	0.0163212	0.737985	-2.96229
iwrVUlIkiPrUq.6JV8	NA	NA	-0.107453	6.67978	-2.65077	0.0163474	0.737985	-2.96358
6e6guelzi8IQ3_6_oM	Nr1i2	nuclear receptor subfamily 1, group I, member 2	0.15129	6.81985	2.64912	0.0164045	0.737985	-2.96638
TQnyq46LSh2iB7oJYI	NA	NA	-0.228805	7.35377	-2.64885	0.0164137	0.737985	-2.96683
xr1I6oM.Xvn0CVDq_k	NA	NA	-0.127085	6.78926	-2.64875	0.0164172	0.737985	-2.967
TFB6nf7v0L46eeyLpk	Fbln1	fibulin 1	-0.44797	8.31149	-2.64868	0.0164195	0.737985	-2.96712
c03dAnnEiVKCP0o4Ik	Cd52	CD52 antigen	0.196093	7.02288	2.64711	0.0164741	0.737985	-2.96978
66PSgFBrjvuOFSHUdE	NA	NA	0.946038	7.28272	2.64559	0.0165267	0.737985	-2.97234
6BWfaKy8662P4idcWg	Zfp326	zinc finger protein 326	-0.191384	6.84586	-2.64552	0.0165294	0.737985	-2.97248
cO3pbpASopClZlClC0	Hist2h2ac	histone cluster 2, H2ac	0.210269	7.10186	2.64512	0.0165431	0.737985	-2.97314
3q.9df6y7eshfIOuyU	Srsf7	serine/arginine-rich splicing factor 7	-0.251675	7.70898	-2.64154	0.0166685	0.739429	-2.9792
BpfnmnlUs0h43.nRfQ	Rangrf	RAN guanine nucleotide release factor	0.19712	7.69205	2.64134	0.0166756	0.739429	-2.97955
cJ3Xa03rTonioft7cU	Fcrla	Fc receptor-like A	0.422871	6.95618	2.64075	0.0166962	0.739429	-2.98054
0d8n31GDvhXFyO4J9U	Ube2f	ubiquitin-conjugating enzyme E2F (putative)	-0.263594	8.33158	-2.63982	0.016729	0.739429	-2.98211
udVqk1AeecFxE.TLxI	NA	NA	-0.59578	7.47336	-2.63843	0.016778	0.739429	-2.98446
93kFKlD1d4TcV4IOV0	Chil5	chitinase-like 5	0.387299	6.90661	2.63785	0.0167985	0.739429	-2.98544
6RKkOpRepgkT6nS0JM	Gdpd5	glycerophosphodiester phosphodiesterase domain containing 5	0.307038	7.24772	2.63498	0.0169003	0.739536	-2.99029
HnLankRe3_H9c.OVPY	Ankrd39	ankyrin repeat domain 39	0.167363	7.0193	2.63362	0.0169486	0.739536	-2.99258
NnnruhmhtnqEtXVnnY	NA	NA	-0.248384	7.42998	-2.63362	0.0169487	0.739536	-2.99259
imC0kr90.p4onCpAOo	NA	NA	-0.126746	6.80539	-2.63258	0.0169859	0.739536	-2.99435
xcut1N5I8oqe56f_II	Uhrf2	ubiquitin-like, containing PHD and RING finger domains 2	-0.24257	8.94384	-2.63255	0.0169867	0.739536	-2.99439
oA6V9wtLy.cpH4n_7k	Kdm1b	lysine (K)-specific demethylase 1B	-0.21743	7.60648	-2.6295	0.0170962	0.741279	-2.99954
oug8shPh4BSx9Y2hNI	Fkbp3	FK506 binding protein 3	-0.14338	6.70245	-2.62936	0.0171013	0.741279	-2.99978
KXJ559ff_v_7xKL96I	Syvn1	synovial apoptosis inhibitor 1, synoviolin	-0.563533	9.96969	-2.6279	0.0171538	0.741938	-3.00224
xyLu7rRXid3EWBRCcQ	Spint1	serine protease inhibitor, Kunitz type 1	-0.258429	10.0947	-2.62618	0.0172162	0.741965	-3.00516
cun94.6y3MQgqD_gvc	Hmgn2	high mobility group nucleosomal binding domain 2	0.121993	6.77784	2.62582	0.017229	0.741965	-3.00575
ZK16KpZ9SInekZu1C8	NA	NA	-0.172675	6.66003	-2.62348	0.0173141	0.742641	-3.00971
WiruJiBI1FfdcrKNJ0	Emp2	epithelial membrane protein 2	-0.471818	7.92917	-2.61981	0.0174481	0.742641	-3.01589
coXmKF4rs4Sa7T7QQw	Deb1	differentially expressed in B16F10 1	0.228353	9.59551	2.61974	0.0174507	0.742641	-3.01602
0lTFB5UqddtZSvcDAg	Cdkn1c	cyclin-dependent kinase inhibitor 1C (P57)	0.928633	8.92571	2.6183	0.0175035	0.742641	-3.01844
Nwe5F9XgIoifl5Ih50	NA	NA	-0.397284	7.12633	-2.61825	0.0175055	0.742641	-3.01853
Klo44Ok4J4uliI_O9g	Hnrnpm	heterogeneous nuclear ribonucleoprotein M	-0.27754	8.9639	-2.61782	0.0175213	0.742641	-3.01926
og.qhIJHSFGOVJFEV0	Slc35c1	solute carrier family 35, member C1	-0.335185	8.83362	-2.61779	0.0175222	0.742641	-3.0193
90KIC6796T21Untl4o	Rhobtb1	Rho-related BTB domain containing 1	-0.23519	6.90563	-2.61703	0.0175503	0.742641	-3.02058
KKgOHgqKklwoM4_dUU	4931431C16Rik	RIKEN cDNA 4931431C16 gene	0.135776	6.73264	2.61585	0.017594	0.742641	-3.02258
WQASnl0LSLlEitbeDY	Tex9	testis expressed gene 9	0.141127	6.91846	2.6152	0.0176179	0.742641	-3.02367
0aefqhSbteSL8dZeig	Ccnd3	cyclin D3	-0.131	6.75527	-2.61181	0.0177438	0.745448	-3.02938
ZQU.Ug7qRVLjraqKrM	Ufsp2	UFM1-specific peptidase 2	-0.183683	7.00863	-2.61115	0.0177685	0.745448	-3.03049
0Jx4U9wd1dd4914UI0	Tmem198b	transmembrane protein 198b	0.155859	7.03977	2.61029	0.0178004	0.745448	-3.03193
Zq5Qjk6nd0j3qAf3kU	Wdr33	WD repeat domain 33	-0.191208	7.7874	-2.60938	0.0178344	0.745448	-3.03347
9NcI_3rvUTh873SULk	NA	NA	-0.213593	7.00858	-2.60818	0.0178795	0.745765	-3.03549
oeHiApX8EAZfXneo50	Gper1	G protein-coupled estrogen receptor 1	0.56702	7.66592	2.60606	0.017959	0.746424	-3.03905
0pHt7VJ1CHnIoKO5ZA	Fmnl3	formin-like 3	0.167552	7.35809	2.60564	0.0179751	0.746424	-3.03977
fN4K6D7VJ9q2UC4Smk	Rpl35	ribosomal protein L35	0.216281	11.9831	2.60477	0.0180078	0.746424	-3.04123
Ekeu9gCnpOBO4dKFxo	Crebbp	CREB binding protein	-0.176458	6.72587	-2.60263	0.0180888	0.747354	-3.04483
ZrvFI6Nd37nF3ifnsg	Tes	testis derived transcript	-0.386763	9.73724	-2.60091	0.0181544	0.747354	-3.04773
64nW3d6m7L6UsjJEqc	Klf3	Kruppel-like factor 3 (basic)	-0.315774	7.59031	-2.60043	0.0181724	0.747354	-3.04852
uqWi6_T.kJ7pihTFuA	Elp2	elongator acetyltransferase complex subunit 2	0.220565	8.11971	2.59983	0.0181953	0.747354	-3.04953
iEF7F5A4kt4reKEaX4	NA	NA	0.309251	6.7581	2.59834	0.0182524	0.747354	-3.05205
i5_cXFe_67wCIcBUK4	Stard7	START domain containing 7	0.261966	8.16502	2.59825	0.0182556	0.747354	-3.05219
KdA5Eo2OnUKecqELqU	Nlrx1	NLR family member X1	0.183032	6.95514	2.5958	0.0183499	0.747511	-3.05632
oSeGu359J19dSQSZ_Q	NA	NA	0.539795	7.46466	2.5949	0.0183846	0.747511	-3.05783
rSniAlOKICckLJNXUw	Myh15	myosin, heavy chain 15	0.140045	6.72398	2.59391	0.0184225	0.747511	-3.05948
Hl8HD6p6L60._xFRLo	Creb3l2	cAMP responsive element binding protein 3-like 2	-0.112175	6.76818	-2.59333	0.0184449	0.747511	-3.06046
Kil51.p1PXusgjuOEk	Tmem5	transmembrane protein 5	0.156952	7.92358	2.5902	0.0185665	0.747511	-3.06573
6ruoOiK_91Ca.a.7l0	Poc1b	POC1 centriolar protein homolog B (Chlamydomonas)	0.257445	7.80563	2.58986	0.0185796	0.747511	-3.06629
lln3P9unOlyhHnxCQo	Glra4	glycine receptor, alpha 4 subunit	0.146556	6.72983	2.58838	0.0186372	0.747511	-3.06877
NM.6wYcSnSz7XqlJXo	Ptbp1	polypyrimidine tract binding protein 1	0.278802	9.06175	2.58831	0.0186399	0.747511	-3.06889
oUKji_FFDT9eCrt5F8	Klf6	Kruppel-like factor 6	-0.611027	8.7991	-2.58711	0.0186869	0.747511	-3.07091
lSi7n0TZ0J1VEQ4OK4	Dclk3	doublecortin-like kinase 3	0.160821	6.86029	2.58649	0.0187114	0.747511	-3.07196
QdGjE1Jzuft6yX_b8E	Wasl	Wiskott-Aldrich syndrome-like (human)	-0.199003	8.81037	-2.58527	0.018759	0.747511	-3.07399
3GLVvqtSXN_BiRF97k	Hp	haptoglobin	-0.869569	6.95873	-2.58403	0.0188077	0.747511	-3.07607
iO5ILr1OChrp09Sc98	Zdhhc21	zinc finger, DHHC domain containing 21	-0.263564	7.62689	-2.5825	0.0188682	0.747511	-3.07864
onW4NoxY.SEjTXm9t0	Rreb1	ras responsive element binding protein 1	0.255716	8.18691	2.58188	0.0188929	0.747511	-3.07969
ceqBiLFLizv6X4P.3o	Sgip1	SH3-domain GRB2-like (endophilin) interacting protein 1	-0.199826	6.85469	-2.57907	0.019004	0.747511	-3.08439
cnI6cSIKegkXTR1Kuk	Zbtb3	zinc finger and BTB domain containing 3	0.133049	6.69058	2.57827	0.0190361	0.747511	-3.08574
ldB953x57_g1Sk4zuE	Igk-V34	immunoglobulin kappa chain variable 34 (V34)	0.984907	7.1987	2.57675	0.0190966	0.747511	-3.08829
KSQpWspLlFf87ozt7g	NA	NA	0.10399	6.727	2.57667	0.0190998	0.747511	-3.08842
NeqMh_FQp96i5Tuo3s	Cd79b	CD79B antigen	0.497928	6.87515	2.57552	0.019146	0.747511	-3.09035
Hg9wGTuXq6htC0q900	Rhou	ras homolog gene family, member U	-0.336305	8.09561	-2.57518	0.0191594	0.747511	-3.09092
i2IK7YI0bRa5001GkQ	Abhd17a	abhydrolase domain containing 17A	0.240491	9.38503	2.57447	0.0191877	0.747511	-3.0921
opc4XOEko.oUSFcuJE	Mrpl23	mitochondrial ribosomal protein L23	0.165022	9.34395	2.57337	0.019232	0.747511	-3.09395
HuLfUVxECrxSQ6guOE	Kcnk6	potassium inwardly-rectifying channel, subfamily K, member 6	-0.279218	7.37945	-2.57326	0.0192365	0.747511	-3.09413
xnnTtRRQqnc94Z4nUE	Exosc5	exosome component 5	0.227759	7.50035	2.56987	0.0193732	0.747511	-3.09981
0UpHBI_e2Td0nS318k	Mmab	methylmalonic aciduria (cobalamin deficiency) type B homolog (human)	0.206664	7.08816	2.56954	0.0193866	0.747511	-3.10036
EVnu_BDSh5vROIV_yw	Flrt3	fibronectin leucine rich transmembrane protein 3	-0.335764	7.37942	-2.56856	0.0194266	0.747511	-3.10201
9kjgsS6QooiruCdwek	Hdac3	histone deacetylase 3	0.26741	8.50946	2.56848	0.0194295	0.747511	-3.10213
iiWNQE1oEWOoDSd6F4	Tnks	tankyrase, TRF1-interacting ankyrin-related ADP-ribose polymerase	-0.115436	6.76242	-2.56844	0.0194312	0.747511	-3.1022
Q9xYPuHh0iJ3JPxS4o	Mbtd1	mbt domain containing 1	0.162327	6.83172	2.56825	0.019439	0.747511	-3.10252
ulS9fq6MoGAlwF3X0k	NA	NA	-0.158425	6.92798	-2.56773	0.0194601	0.747511	-3.10339
cg.LufX3f1OCHk5HuU	NA	NA	-0.185551	6.79339	-2.5677	0.0194614	0.747511	-3.10345
ceh0oH9vqIA_IgfC3Y	Hspa5	heat shock protein 5	-0.215701	6.89992	-2.56769	0.0194617	0.747511	-3.10346
KU5zqvnjSDKuFHeC6Q	Mpv17	MpV17 mitochondrial inner membrane protein	-0.181772	6.78349	-2.56637	0.0195155	0.747936	-3.10567
TRCccfST.Kr_0pP0eU	Rbm25	RNA binding motif protein 25	-0.149811	6.69374	-2.56491	0.0195752	0.747936	-3.10812
iqyI9Ld8QbuQouqOUI	NA	NA	0.114182	6.86441	2.5636	0.0196289	0.747936	-3.11031
0qC_.VI7Hi6r.73rf8	Coq10b	coenzyme Q10 homolog B (S. cerevisiae)	-0.251835	7.36685	-2.56299	0.019654	0.747936	-3.11133
uSe4Pq19L_PtSKOUEY	NA	NA	-0.147708	6.72281	-2.56282	0.0196608	0.747936	-3.11161
iDE_WrrLrgZby3SR_o	NA	NA	0.161275	6.77104	2.56157	0.0197122	0.748461	-3.1137
rSJ6lcuzsx_IheH7Xo	Gna13	guanine nucleotide binding protein, alpha 13	-0.426085	8.05607	-2.55795	0.0198615	0.751504	-3.11974
Z.fSQsRTt626QqawK0	Hist1h4h	histone cluster 1, H4h	0.286601	7.60064	2.55702	0.0199003	0.751504	-3.1213
ZmKjpBcFElff6039Kk	Creb3	cAMP responsive element binding protein 3	0.239539	8.41677	2.55629	0.0199308	0.751504	-3.12253
0e_0d153qtJ._e6L6k	Hp	haptoglobin	-0.313212	6.7447	-2.55593	0.0199457	0.751504	-3.12313
6VBKfSpJw6Ag9KK0rk	Lmo4	LIM domain only 4	-0.27754	7.29952	-2.55508	0.0199812	0.751504	-3.12455
QoSRBdehWfveOMWMBY	2310039H08Rik	RIKEN cDNA 2310039H08 gene	0.173719	9.18273	2.55268	0.0200813	0.751608	-3.12855
BA7n5JQl6AXg7j16hU	Keg1	kidney expressed gene 1	-0.154695	6.70275	-2.54989	0.0201987	0.751608	-3.13322
6J6XRIc90TvSICUBTc	Oasl1	2'-5' oligoadenylate synthetase-like 1	-0.658722	8.38601	-2.54985	0.0202002	0.751608	-3.13328
KBXFBliudCtcqBVCLg	Myl6	myosin, light polypeptide 6, alkali, smooth muscle and non-muscle	-0.264077	11.6324	-2.54981	0.0202018	0.751608	-3.13334
xe.8hF9P_K4plUSPv0	Lmo2	LIM domain only 2	0.192646	7.25213	2.54973	0.0202053	0.751608	-3.13348
TXkIF2XRNAjkiCiCRY	NA	NA	0.122945	6.77459	2.5496	0.0202106	0.751608	-3.13369
urF_xHzx7dLb5_i2wo	Sppl2a	signal peptide peptidase like 2A	-0.223885	7.27025	-2.54673	0.0203319	0.753731	-3.13848
omfZ46V44LEUnhLpwg	Acad10	acyl-Coenzyme A dehydrogenase family, member 10	0.132271	6.80724	2.54646	0.0203435	0.753731	-3.13894
Nm2NQS5LD9yX.ieEX0	Mfsd6	major facilitator superfamily domain containing 6	-0.29924	8.98502	-2.54483	0.0204128	0.754668	-3.14166
HmyiuY50KCk44CkknQ	Dsg2	desmoglein 2	-0.139586	6.74596	-2.54408	0.0204446	0.754668	-3.1429
6UjnqKeICgjLuOcl4k	Timmdc1	translocase of inner mitochondrial membrane domain containing 1	-0.120628	6.91437	-2.54192	0.020537	0.756623	-3.14651
cqJWr3n_699.l.Eij4	Tra2a	transformer 2 alpha homolog (Drosophila)	-0.433235	8.54203	-2.54041	0.0206018	0.756623	-3.14903
KP0YeYoZ5WInkiUjbo	NA	NA	0.236714	8.22483	2.53864	0.0206779	0.756623	-3.15198
NzyEaC.SqIrqQhrSK8	Pkmyt1	protein kinase, membrane associated tyrosine/threonine 1	-0.158064	6.69957	-2.53755	0.0207249	0.756623	-3.1538
lW3geiCl_JBdPjtxRA	S100a8	S100 calcium binding protein A8 (calgranulin A)	1.04491	7.30806	2.53711	0.0207438	0.756623	-3.15453
HoQfQJAOC9veef1dPo	Amy2a5	amylase 2a5	1.44289	8.23483	2.53706	0.0207461	0.756623	-3.15462
xtXnPPNUFqSkkSNiXU	Dnah2	dynein, axonemal, heavy chain 2	0.132946	6.81388	2.53643	0.020773	0.756623	-3.15566
BvVHsXu0_fuzh_ggqU	Laptm5	lysosomal-associated protein transmembrane 5	0.645691	9.50292	2.53514	0.020829	0.756623	-3.15781
67pzQEr78ihBIqk5c4	Sh3rf2	SH3 domain containing ring finger 2	-0.155827	6.73925	-2.53457	0.0208539	0.756623	-3.15877
iVUp9y4nunt73e7vtM	Inpp5k	inositol polyphosphate 5-phosphatase K	0.315512	8.46017	2.53401	0.0208779	0.756623	-3.15968
BtHeGd16BvsUBnoPcU	Spcs3	signal peptidase complex subunit 3 homolog (S. cerevisiae)	0.21338	7.42775	2.52715	0.0211783	0.766116	-3.17111
6EiCili572urtLuJSg	Ankrd12	ankyrin repeat domain 12	-0.563025	7.37276	-2.52562	0.021246	0.766173	-3.17366
NUijSOX83h.TqRSkRE	Mettl20	methyltransferase like 20	0.124337	6.68544	2.52537	0.0212569	0.766173	-3.17407
ZXl6okiomF8hP5I_T0	Prkrip1	Prkr interacting protein 1 (IL11 inducible)	0.123297	6.82646	2.52376	0.0213282	0.767354	-3.17675
HopJvXBTbezoojo4zo	Ifi30	interferon gamma inducible protein 30	-0.44152	8.52957	-2.5227	0.021375	0.767479	-3.1785
BcIQUm3iiU4lAkqP5I	Aif1	allograft inflammatory factor 1	0.180023	7.01831	2.51988	0.0215007	0.767479	-3.18319
fRF0jH6Hzn._j9JdSI	NA	NA	1.78998	7.31696	2.51907	0.0215369	0.767479	-3.18454
lNs5flt.ee73Sr4ulU	Fam65b	family with sequence similarity 65, member B	0.121101	6.74289	2.51731	0.0216161	0.767479	-3.18747
3COmkXWpix9JvqJSu0	Lsm12	LSM12 homolog (S. cerevisiae)	-0.267968	7.19611	-2.51684	0.0216369	0.767479	-3.18824
EIgr161UR7VQtZIiSQ	NA	NA	-0.117042	6.84698	-2.51605	0.0216727	0.767479	-3.18956
HJ5N0m0pcXwvfoUv5I	Dph1	DPH1 homolog (S. cerevisiae)	0.224951	7.76561	2.51556	0.0216946	0.767479	-3.19037
oP4LvS7Ynte7v5Ilzo	Trub1	TruB pseudouridine (psi) synthase homolog 1 (E. coli)	0.180934	7.29172	2.51552	0.0216963	0.767479	-3.19043
ruOG_shu4I8dQ0fdeo	Noct	nocturnin	-0.313337	7.8808	-2.5146	0.021738	0.767479	-3.19197
Wl45Wrukod7n25H_OA	Mrpl3	mitochondrial ribosomal protein L3	0.186505	7.889	2.51406	0.0217626	0.767479	-3.19287
TjVnaXTufdKQTTSUsg	Blm	Bloom syndrome, RecQ helicase-like	0.484765	7.46755	2.51346	0.0217898	0.767479	-3.19387
xDgpIynnXoROPqCpCc	2010109I03Rik	RIKEN cDNA 2010109I03 gene	-0.61341	7.33053	-2.51335	0.0217946	0.767479	-3.19404
rpFcM8vW0Sqc.v6M14	Ube2k	ubiquitin-conjugating enzyme E2K	-0.282444	7.88521	-2.51083	0.0219091	0.770148	-3.19823
W16BROtHclK1QKFePc	Prkcb	protein kinase C, beta	0.196462	7.08946	2.50992	0.0219504	0.770238	-3.19974
NltXoS4rSO4MTPsIkY	Mllt4	myeloid/lymphoid or mixed-lineage leukemia (trithorax homolog, Drosophila); translocated to, 4	-0.17964	8.05567	-2.50835	0.0220219	0.771386	-3.20234
lgnjlKwun5XiQjgh10	Camk2d	calcium/calmodulin-dependent protein kinase II, delta	-0.186558	6.70523	-2.50674	0.0220957	0.771583	-3.20501
3q.V.1Qh74UkIdwoMc	Crkl	v-crk sarcoma virus CT10 oncogene homolog (avian)-like	-0.158023	7.09583	-2.50652	0.0221057	0.771583	-3.20537
rutDBI1.3RW.NClB9c	NA	NA	-0.252529	7.63049	-2.50569	0.0221438	0.771583	-3.20675
6rRHScXLdJ1KlKEn_8	Extl3	exostoses (multiple)-like 3	0.178512	7.75759	2.50167	0.0223293	0.775729	-3.21341
0XR5fXqtcPB2lx0OIE	Aldh3a2	aldehyde dehydrogenase family 3, subfamily A2	-0.263532	9.48603	-2.50071	0.0223739	0.775729	-3.21501
Tjui53sp5E..p.sv9c	Tpm4	tropomyosin 4	-0.356732	10.0765	-2.50058	0.0223798	0.775729	-3.21522
0LU1CH5llv311FN42Y	Pthlh	parathyroid hormone-like peptide	-0.255924	6.94617	-2.4987	0.0224675	0.777414	-3.21834
9gFXqInOJReFPeR_fo	Adpgk	ADP-dependent glucokinase	0.163058	7.25296	2.49731	0.022532	0.778294	-3.22063
TXXyc81QEUCSJCV1DU	NA	NA	0.131925	6.73278	2.49508	0.0226364	0.780544	-3.22432
96hkSNdN3d1.XsDANU	Tmod4	tropomodulin 4	-0.117423	6.71471	-2.4934	0.0227157	0.780585	-3.22712
Bq6CgX30fDrrp9_aYg	Casz1	castor zinc finger 1	0.18929	7.90294	2.49315	0.0227273	0.780585	-3.22753
lPU0njLaHCu91F7cUQ	Olfr125	olfactory receptor 125	0.139962	6.66606	2.49214	0.022775	0.780585	-3.2292
Qd6yMqAnx7f01xNez8	Lima1	LIM domain and actin binding 1	-0.412856	8.13056	-2.49172	0.0227945	0.780585	-3.22988
ixOV6U1KYIVWVLoiAE	Bola1	bolA-like 1 (E. coli)	0.109837	7.19842	2.49084	0.0228363	0.780672	-3.23134
3Kkuucoqd9UiYX7U14	NA	NA	0.227057	7.9745	2.48884	0.0229309	0.781803	-3.23465
B394eTVFerUNUTsFAA	Itgb4	integrin beta 4	-0.519429	9.40682	-2.48684	0.0230261	0.781803	-3.23795
Hykg1RwKOkod1JJNQU	Arhgap15	Rho GTPase activating protein 15	0.12826	6.73127	2.48638	0.0230479	0.781803	-3.23871
QCjG1JY2Z0VUhZhlGg	Fbxw8	F-box and WD-40 domain protein 8	0.165341	6.67915	2.48336	0.0231928	0.781803	-3.24371
cWUJ4X3UV3nkfu3hzE	Tmem8c	transmembrane protein 8C	0.159365	6.61256	2.48295	0.0232123	0.781803	-3.24438
QtNXI1fslIvSme3rrk	Egfl7	EGF-like domain 7	0.368113	8.1405	2.48289	0.023215	0.781803	-3.24448
u3r5PXD9cQAgA8C4XY	Nhlh1	nescient helix loop helix 1	-0.132576	6.72837	-2.4818	0.0232677	0.781803	-3.24629
fOESJJEqvqpKpExNNc	NA	NA	-0.12634	6.67541	-2.48176	0.0232695	0.781803	-3.24635
WXVCfEvJKSf_dHTXyU	Ikzf1	IKAROS family zinc finger 1	0.173615	7.0433	2.48059	0.0233259	0.781803	-3.24828
EnXUkcoi5LJz1C6fTk	Golga1	golgi autoantigen, golgin subfamily a, 1	-0.175476	7.38436	-2.48034	0.0233381	0.781803	-3.2487
6V0JBf1Xvg5DC4da1c	Pip4k2c	phosphatidylinositol-5-phosphate 4-kinase, type II, gamma	-0.211583	8.67183	-2.47965	0.0233714	0.781803	-3.24984
NSs41ZLei3_n1RSoME	NA	NA	-0.119827	6.69218	-2.47955	0.0233764	0.781803	-3.25001
9KJ4pI5CrEkJIiRI_k	NA	NA	-0.126767	6.70191	-2.47941	0.023383	0.781803	-3.25023
rq.sk_l3wkOUlw5U50	Ndrg1	N-myc downstream regulated gene 1	-0.400312	8.15577	-2.47865	0.0234195	0.781803	-3.25148
KjXiUcSp_f6nI44tno	NA	NA	0.128714	6.61606	2.47331	0.02368	0.785173	-3.2603
3UKlE.01Q2XUB0eUFU	Gprc5a	G protein-coupled receptor, family C, group 5, member A	-0.288032	7.94083	-2.47148	0.0237695	0.785173	-3.26331
fllA1NI4BT.NyLesSo	Wwtr1	WW domain containing transcription regulator 1	-0.147443	6.82616	-2.47119	0.023784	0.785173	-3.2638
0LZOErrp.rp5FtE_eg	Galk1	galactokinase 1	0.327149	8.12513	2.47073	0.0238065	0.785173	-3.26456
0UAT57cwe7vKKaf6iw	Ccnl1	cyclin L1	-0.174753	6.88984	-2.46979	0.0238526	0.785173	-3.2661
xVFH_qpEQ1dTflE0_4	Olfr503	olfactory receptor 503	0.111495	6.81242	2.46906	0.0238888	0.785173	-3.26731
Qsb.T3VIVOROSRweBI	Aldh1l2	aldehyde dehydrogenase 1 family, member L2	0.349646	7.3952	2.46884	0.0238994	0.785173	-3.26766
fmSZwuXOE65_yCOKK4	Gnat3	guanine nucleotide binding protein, alpha transducing 3	-0.119723	6.62231	-2.4687	0.0239063	0.785173	-3.26789
E9ReQhzhanYRRefnns	Ttc9c	tetratricopeptide repeat domain 9C	-0.140982	6.91844	-2.46678	0.0240016	0.785173	-3.27107
WlOHrqiScCnirrz9pQ	Thoc2	THO complex 2	-0.239459	6.86974	-2.46572	0.0240538	0.785173	-3.2728
KKXDlFkXsU0rsXRRoc	Pcdhgc3	protocadherin gamma subfamily C, 3	0.10587	6.71748	2.46529	0.0240754	0.785173	-3.27352
coF9yKV5MF4BXh27GU	Rimkla	ribosomal modification protein rimK-like family member A	0.140835	6.74181	2.46519	0.0240801	0.785173	-3.27367
356Yo7ogKoEddT766g	NA	NA	-0.155444	7.05867	-2.46517	0.0240813	0.785173	-3.27371
i2cxdJFuop34l6ARzY	Med6	mediator complex subunit 6	-0.181421	7.59263	-2.4647	0.0241048	0.785173	-3.27449
QSXvF0ARUgQkZfVKKU	Tmem214	transmembrane protein 214	0.202341	7.7422	2.46441	0.024119	0.785173	-3.27496
HIoOX7u_320N.tEpzs	Sdcbp2	syndecan binding protein (syntenin) 2	-0.44259	10.4024	-2.46345	0.0241671	0.785173	-3.27655
0l719LiU5UV_77LiAc	Zmym3	zinc finger, MYM-type 3	0.209732	7.51483	2.46226	0.0242266	0.785173	-3.27851
rTSl0j3dXHkKCQDRSk	Zfand2a	zinc finger, AN1-type domain 2A	-0.257864	7.98017	-2.46217	0.0242308	0.785173	-3.27865
63YXenngc30T1TQiBE	Uimc1	ubiquitin interaction motif containing 1	-0.136732	6.70594	-2.46007	0.024336	0.78576	-3.2821
EaSHICnvu6j3quO6JQ	NA	NA	-0.115358	6.86776	-2.45951	0.0243645	0.78576	-3.28304
cfUSxfv_NP1HkT911I	Nrn1	neuritin 1	0.543359	7.67176	2.45882	0.024399	0.78576	-3.28416
EVn2isvOutj_InXFoM	Zfp326	zinc finger protein 326	-0.251768	6.95217	-2.45806	0.0244372	0.78576	-3.28541
0TAQXXd_EcFSJcIHn4	Ccl11	chemokine (C-C motif) ligand 11	-0.337131	7.93105	-2.45754	0.0244638	0.78576	-3.28628
cR0N1ViJ7w6LfV5P78	Nup210	nucleoporin 210	0.368353	8.17691	2.45591	0.024546	0.78576	-3.28895
Tncpy9F4UOBCI17o4o	Bok	BCL2-related ovarian killer	-0.433564	8.32561	-2.4551	0.0245872	0.78576	-3.29029
BXup0.uwghLP58t91c	Col4a5	collagen, type IV, alpha 5	-0.179769	7.08089	-2.4533	0.0246786	0.78576	-3.29325
xi_4Ox26gjW4OwmQWk	Esm1	endothelial cell-specific molecule 1	0.332419	7.42456	2.45301	0.0246932	0.78576	-3.29372
ZCKfQ7667yd3eLFQoE	NA	NA	-0.224402	6.76739	-2.45148	0.024771	0.78576	-3.29623
ZJWhp0pZeDsmpJoohg	Zbtb7a	zinc finger and BTB domain containing 7a	-0.563231	7.66392	-2.44814	0.0249424	0.78576	-3.30172
9JZHQVSWSSZIPS6Z1A	Cd2	CD2 antigen	0.129797	6.74478	2.4475	0.0249753	0.78576	-3.30277
rEkuUbjVEjsv7VQSXU	Csrp3	cysteine and glycine-rich protein 3	-0.11926	6.70901	-2.44706	0.024998	0.78576	-3.3035
fXZeD0_TfEX6Tl_dEM	Epdr1	ependymin related protein 1 (zebrafish)	-0.182835	6.8312	-2.44624	0.0250401	0.78576	-3.30484
rR7e4Lw56LlC5Eaoco	Kidins220	kinase D-interacting substrate 220	-0.275103	7.98427	-2.446	0.0250527	0.78576	-3.30524
Zk_eEo5KI0Q0_dVeJk	NA	NA	-0.357475	7.09881	-2.4447	0.0251196	0.78576	-3.30736
Ze5I917JENQFod1AiU	Tenm3	teneurin transmembrane protein 3	-0.142162	6.80276	-2.44215	0.0252521	0.78576	-3.31156
6BAUiKVRqm81CSd5II	Rreb1	ras responsive element binding protein 1	0.155835	7.63061	2.43934	0.0253985	0.78576	-3.31616
lp_XiiSCCEOnhZBehQ	Ccdc28b	coiled coil domain containing 28B	0.107917	7.107	2.43898	0.0254174	0.78576	-3.31675
fq6IFC.1E7pn3EHOUo	NA	NA	0.678506	8.68908	2.43878	0.0254276	0.78576	-3.31707
xncCV.fCiNq_gJwdJ4	Cpt2	carnitine palmitoyltransferase 2	-0.411276	7.79645	-2.43849	0.025443	0.78576	-3.31756
cnfeXHu9_6AV1gmujk	NA	NA	-0.107405	6.74247	-2.43775	0.0254818	0.78576	-3.31877
3d3XJTnuTml93vqtzM	Ets1	E26 avian leukemia oncogene 1, 5' domain	0.32363	7.68992	2.43748	0.0254958	0.78576	-3.31921
9u4eddHr.v.degXkuU	Rasef	RAS and EF hand domain containing	-0.224891	7.25418	-2.43716	0.0255129	0.78576	-3.31974
3vKn9Vtvt3X..AC6z8	Plekha6	pleckstrin homology domain containing, family A member 6	-0.18889	7.35888	-2.43703	0.0255195	0.78576	-3.31995
9.r9G_C3Rde9xSx0lQ	Ddx6	DEAD (Asp-Glu-Ala-Asp) box polypeptide 6	-0.674649	7.9067	-2.43689	0.0255268	0.78576	-3.32018
utiQAJghQhRQgmV0mY	Myl12b	myosin, light chain 12B, regulatory	-0.313478	7.85585	-2.43604	0.0255715	0.78576	-3.32157
NCHXUK_l_lntShFG9U	Poldip2	polymerase (DNA-directed), delta interacting protein 2	0.234587	8.6679	2.43587	0.0255804	0.78576	-3.32185
NfaSO6iKOhio5oiFMw	Gtpbp1	GTP binding protein 1	-0.133527	6.78977	-2.43542	0.0256039	0.78576	-3.32258
ri176G4y79_N7OUS5c	Srsf6	serine/arginine-rich splicing factor 6	0.322753	7.85465	2.43494	0.0256295	0.78576	-3.32338
HX7FAUbr_ef9zhUq00	Chst8	carbohydrate (N-acetylgalactosamine 4-0) sulfotransferase 8	0.122504	6.85822	2.43344	0.0257088	0.78576	-3.32584
ou9N69yF6jF5bnsRP0	Ugp2	UDP-glucose pyrophosphorylase 2	0.244484	7.79738	2.43341	0.0257105	0.78576	-3.32589
N1V4Xnkv03_B1H_Pys	NA	NA	0.151731	8.13452	2.4328	0.0257423	0.78576	-3.32687
upa70Ut3LC9enSRIV4	Nup43	nucleoporin 43	0.148647	7.30538	2.43188	0.0257914	0.78576	-3.32839
BRI6zJREu1E1S.3NV4	NA	NA	0.15657	6.72793	2.43162	0.0258052	0.78576	-3.32882
94nDAunjiko6fqnl6k	Eif4g1	eukaryotic translation initiation factor 4, gamma 1	0.218279	7.68862	2.43096	0.0258399	0.78576	-3.32988
ufu9PujtClJCTSNCSk	NA	NA	0.101979	6.75081	2.43092	0.025842	0.78576	-3.32995
fSh6XX16545IgN4UiU	Foxred1	FAD-dependent oxidoreductase domain containing 1	0.166477	8.00671	2.43025	0.0258777	0.78576	-3.33105
HitiVLhFNiDtClCNQg	Uba52	ubiquitin A-52 residue ribosomal protein fusion product 1	-0.317014	11.9468	-2.43001	0.0258904	0.78576	-3.33144
l7bUp7YIwlSqfG7N6I	Ept1	ethanolaminephosphotransferase 1 (CDP-ethanolamine-specific)	-0.278554	7.84112	-2.42984	0.0258996	0.78576	-3.33172
copAKAS1eDhu8iOUUc	Vcl	vinculin	-0.247908	8.52978	-2.4294	0.0259229	0.78576	-3.33244
lXgwoEB5Qk0GiVI4lY	Col4a6	collagen, type IV, alpha 6	0.104958	6.71262	2.42935	0.025926	0.78576	-3.33253
BVXVJ2CV9UFBxCjj9A	Galc	galactosylceramidase	0.159169	6.82267	2.42887	0.0259513	0.78576	-3.33331
ocmNNKPdEiz976oviE	Zfhx3	zinc finger homeobox 3	-0.137784	6.67407	-2.42821	0.0259866	0.78576	-3.33439
NWUQsBS1fn3OUUOBUk	Gorasp2	golgi reassembly stacking protein 2	0.239584	8.37493	2.42725	0.0260381	0.786123	-3.33597
opese6R1uA0gnNILXU	Gm6132	predicted pseudogene 6132	-0.116899	6.73002	-2.42546	0.0261339	0.787817	-3.33889
WrknESUQXf3tPhffrc	Chst3	carbohydrate (chondroitin 6/keratan) sulfotransferase 3	0.371023	7.28821	2.4229	0.0262715	0.7895	-3.34307
uin0zr.u1PXX22DwJ4	Smarca5-ps	SWI/SNF related, matrix associated, actin depenent ragulator of chromatin, subfamily a, member 5, pseudogene	-0.311845	7.11411	-2.42136	0.0263551	0.7895	-3.3456
01vn0ST_IfXSoGRjpM	Elf2	E74-like factor 2	-0.112868	6.7858	-2.4212	0.0263636	0.7895	-3.34586
iNKOke7qwae4Ke4ql8	Trmu	tRNA 5-methylaminomethyl-2-thiouridylate methyltransferase	0.169347	6.87854	2.42031	0.026412	0.7895	-3.34732
ZipIOt052fdUuno40U	NA	NA	0.128699	6.95633	2.42	0.0264286	0.7895	-3.34782
BRrtF4d4lFe07s.uOI	Cmtm4	CKLF-like MARVEL transmembrane domain containing 4	-0.253462	8.06276	-2.4177	0.0265536	0.7895	-3.35157
upWGIKUw4TO7Un3FOU	Actn4	actinin alpha 4	-0.18157	7.21023	-2.41748	0.0265655	0.7895	-3.35193
0k9c5UTApOXczPpzxI	NA	NA	-0.279957	7.69896	-2.41734	0.0265732	0.7895	-3.35216
0ni25olOCSgpihAKPo	Ctu2	cytosolic thiouridylase subunit 2 homolog (S. pombe)	0.185705	7.94154	2.41405	0.0267536	0.7895	-3.35755
ojo7q3TZD2uMH5.1V0	Stip1	stress-induced phosphoprotein 1	-0.375954	8.89609	-2.4137	0.0267727	0.7895	-3.35811
NndqpIenK7_1fkVzjw	Ndel1	nuclear distribution gene E-like homolog 1 (A. nidulans)	-0.367621	9.0084	-2.41312	0.0268042	0.7895	-3.35905
9eR.1O8x1MYs8Nc6OQ	Dnajb9	DnaJ (Hsp40) homolog, subfamily B, member 9	-0.195999	6.91749	-2.41124	0.0269082	0.7895	-3.36213
QehEcJRQZUopGgd4Hg	Chmp6	charged multivesicular body protein 6	0.207092	7.91365	2.41105	0.0269185	0.7895	-3.36244
uenpS6FK9Dn9KhxDrQ	NA	NA	-0.125055	6.74234	-2.41061	0.0269428	0.7895	-3.36315
uu5O7ncToLTI5IBr3k	Herpud1	homocysteine-inducible, endoplasmic reticulum stress-inducible, ubiquitin-like domain member 1	-0.580793	10.4516	-2.41031	0.0269593	0.7895	-3.36364
ropUlhVE71UI544I0Q	Rara	retinoic acid receptor, alpha	0.124802	6.77215	2.40993	0.0269805	0.7895	-3.36427
oF_XSi1SEr0skurSgc	NA	NA	0.967977	7.42198	2.40858	0.0270551	0.7895	-3.36646
9pQQIeDpCFdEkBUBF4	Tdgf1	teratocarcinoma-derived growth factor 1	0.149445	6.73284	2.40847	0.0270615	0.7895	-3.36665
BRIWqbrV3c9RT4r8TI	Fat3	FAT tumor suppressor homolog 3 (Drosophila)	0.145623	6.6469	2.40693	0.0271466	0.7895	-3.36915
Khnk3v0QPS3QHS0WSI	Add3	adducin 3 (gamma)	-0.222445	7.00756	-2.40628	0.0271827	0.7895	-3.37021
unv1WKEcKOzT6dc7Vw	Zfp623	zinc finger protein 623	-0.263593	7.65587	-2.40482	0.0272643	0.7895	-3.37259
3ckb.XzKNXtOmztcxU	Fcmr	Fc fragment of IgM receptor	0.607202	7.08385	2.40473	0.0272692	0.7895	-3.37273
ooJa1SS6ffYBtFfUgM	Galnt1	UDP-N-acetyl-alpha-D-galactosamine:polypeptide N-acetylgalactosaminyltransferase 1	-0.184867	7.1314	-2.40387	0.0273177	0.7895	-3.37415
K6TQf5wr3vu4omrumk	Gimap1	GTPase, IMAP family member 1	0.274443	7.01922	2.40384	0.0273192	0.7895	-3.37419
fidRKzO35dRSSCI4cI	NA	NA	0.525356	6.9798	2.40329	0.0273502	0.7895	-3.37509
EVB18N_fscER0ksEyw	Olfr866	olfactory receptor 866	-0.106367	6.73647	-2.40182	0.0274328	0.7895	-3.37749
QWlXU25FkLn3KaHvHg	Actb	actin, beta	-0.467695	12.1906	-2.4015	0.0274503	0.7895	-3.378
HLHLeSonp7ku6SJky8	NA	NA	-0.233311	7.46517	-2.4014	0.0274559	0.7895	-3.37816
H53XhUrkhBjm4AfpRI	Dctn2	dynactin 2	0.268987	8.62797	2.40018	0.0275251	0.7895	-3.38016
TJcKIVK6yQ30vOKeVI	NA	NA	0.0886646	6.72885	2.39936	0.0275713	0.7895	-3.38149
9lXp314ohcIREUKP3I	Slc25a11	solute carrier family 25 (mitochondrial carrier oxoglutarate carrier), member 11	0.296893	8.44528	2.39833	0.0276291	0.7895	-3.38316
05Kk_kaO3Fxp1lE_Os	Bckdk	branched chain ketoacid dehydrogenase kinase	0.336285	8.15613	2.39826	0.0276333	0.7895	-3.38328
TktO0OvpxNeqfohbTo	NA	NA	0.152728	6.98821	2.39732	0.0276864	0.7895	-3.38481
0dFD6V.nJ56fysRMow	B3gnt5	UDP-GlcNAc:betaGal beta-1,3-N-acetylglucosaminyltransferase 5	0.164911	6.79739	2.39717	0.0276948	0.7895	-3.38505
xoA_Umu5.k6uKlJ7xQ	NA	NA	0.161663	6.97819	2.3963	0.0277442	0.7895	-3.38646
QeRQtO3uveLhXIUaXs	Rhbdd1	rhomboid domain containing 1	0.236443	7.6341	2.39616	0.0277521	0.7895	-3.38669
HXLXEI47_7sKRF..vk	Sypl	synaptophysin-like protein	-0.271538	9.29322	-2.39603	0.0277595	0.7895	-3.3869
0dFtlOnWxZ30ed5mec	Gsn	gelsolin	-0.180331	6.98133	-2.39498	0.0278193	0.7895	-3.38861
Qe3ht613YCs._88.vc	Muc13	mucin 13, epithelial transmembrane	1.38137	7.91751	2.39423	0.0278624	0.7895	-3.38984
6qnHnjviUHH310u514	NA	NA	0.161524	7.00159	2.39396	0.0278774	0.7895	-3.39027
0p6fV.7ec_7Agxwb9U	Magee1	melanoma antigen, family E, 1	0.150693	7.06737	2.39375	0.0278896	0.7895	-3.39062
r5139egnERXCF5l6OQ	Ip6k1	inositol hexaphosphate kinase 1	0.147695	8.07758	2.39312	0.0279257	0.7895	-3.39165
3n86QPVLPMNRH9s3ew	Ikbip	IKBKB interacting protein	0.0997479	6.70414	2.39308	0.0279279	0.7895	-3.39171
QV3tSjhe70olc2HtU4	Zap70	zeta-chain (TCR) associated protein kinase	0.155724	6.83965	2.39294	0.0279357	0.7895	-3.39193
cZQcvhww6HDnu9hPi4	NA	NA	-0.118027	6.6998	-2.39188	0.0279964	0.789624	-3.39366
Zkngql7i40ogHnrsSc	Dbil5	diazepam binding inhibitor-like 5	0.130911	6.69214	2.39148	0.0280194	0.789624	-3.39431
9SfXnDS59LTDtSKED4	NA	NA	0.876686	7.30909	2.39076	0.0280603	0.789659	-3.39547
loAp5O0NfUFUyg7Iio	Nudt18	nudix (nucleoside diphosphate linked moiety X)-type motif 18	0.147332	7.6607	2.39005	0.0281015	0.789699	-3.39663
3yDfRH1R5Qj.s_U0rk	Casp2	caspase 2	-0.270461	9.13941	-2.38908	0.0281573	0.790151	-3.39821
xL1SO8ek_D9xXtfKyw	NA	NA	-0.394513	8.34174	-2.38809	0.0282145	0.790643	-3.39982
rXovUUkFOLr1OOoJhM	NA	NA	-0.183549	8.02668	-2.3866	0.0283001	0.791007	-3.40223
EkJ67XvUziTpeNVIgE	Samd12	sterile alpha motif domain containing 12	-0.155574	6.67122	-2.3858	0.0283464	0.791007	-3.40353
cRIEtVedx4KXe6vsso	Atp8b1	ATPase, class I, type 8B, member 1	-0.353833	9.45115	-2.3858	0.0283468	0.791007	-3.40354
ZeWsE35.JSUbUO3PJI	Rc3h2	ring finger and CCCH-type zinc finger domains 2	-0.114913	6.93656	-2.38346	0.0284824	0.792157	-3.40733
rYSK6Qv0TrY6QbRaos	Ahsa1	AHA1, activator of heat shock protein ATPase 1	-0.355008	7.44929	-2.38335	0.0284887	0.792157	-3.40751
0UVT0lH_z.HXq2ORdY	Nfic	nuclear factor I/C	0.193544	7.26081	2.38303	0.0285075	0.792157	-3.40803
f6AK4hGoOg5Yj90sko	NA	NA	0.106519	6.75751	2.38164	0.0285885	0.792851	-3.41029
xW7Qp6KKG4oN4GUy5A	Coro1a	coronin, actin binding protein 1A	0.588606	7.6287	2.38105	0.0286232	0.792851	-3.41125
NWaexe63U3TUuaK.iI	NA	NA	0.115051	6.87125	2.37921	0.028731	0.792851	-3.41423
H4KkhgcISOdpTvrhsk	Slk	STE20-like kinase	-0.293272	8.24035	-2.37904	0.0287406	0.792851	-3.4145
oOWp301xJE3vE06aI0	Ctnnbl1	catenin, beta like 1	0.136814	7.35737	2.37835	0.0287815	0.792851	-3.41563
re351e_e6OvEku33nk	Smim19	small integral membrane protein 19	0.190717	7.98231	2.37792	0.0288066	0.792851	-3.41632
lqC.P_L7njhCFdbs6g	Pafah1b1	platelet-activating factor acetylhydrolase, isoform 1b, subunit 1	-0.330983	7.79348	-2.37778	0.0288146	0.792851	-3.41654
6qWKQHU9dM8DVp7x90	Acsl3	acyl-CoA synthetase long-chain family member 3	-0.286562	7.77758	-2.37635	0.0288992	0.792851	-3.41887
ceHlGS_ofcSHr5wkek	Slc2a10	solute carrier family 2 (facilitated glucose transporter), member 10	-0.241875	7.40105	-2.37591	0.0289251	0.792851	-3.41958
Wlp0Q3UKMXUEFKz10I	NA	NA	0.628007	6.98225	2.37429	0.029021	0.792851	-3.42221
cqWPcQpTv0ifUJNJxY	Grhl1	grainyhead-like 1 (Drosophila)	-0.310537	7.44199	-2.37415	0.0290294	0.792851	-3.42244
KDrlfXnoiEJJLJkmVk	Chd4	chromodomain helicase DNA binding protein 4	0.218373	7.4388	2.37364	0.0290594	0.792851	-3.42326
0jXHl3l1cucoMKk71E	Mpzl2	myelin protein zero-like 2	-0.127038	6.75994	-2.37279	0.0291097	0.792851	-3.42464
f2C9_r4Nx_ue9Yel6k	Emilin2	elastin microfibril interfacer 2	0.217984	7.12297	2.37274	0.0291128	0.792851	-3.42472
fsv0x1TtzlBHFzZ0d0	Rbms2	RNA binding motif, single stranded interacting protein 2	0.218043	7.82605	2.37163	0.0291788	0.792851	-3.42652
uLVk1C4h6iJEE0G16I	Try10	trypsin 10	1.17847	8.93195	2.37159	0.0291809	0.792851	-3.42658
xFB6szfrd6rKh6d3oQ	Acox3	acyl-Coenzyme A oxidase 3, pristanoyl	0.162351	7.21559	2.37111	0.0292099	0.792851	-3.42736
iUf55dEK79cQvvyNcA	NA	NA	-0.168551	8.62822	-2.37012	0.0292688	0.792917	-3.42896
i67F7c.d6MeclAqdqU	Ykt6	YKT6 homolog (S. Cerevisiae)	0.225206	8.14229	2.36973	0.029292	0.792917	-3.42959
lZJN9fdJQKlx28q4.k	NA	NA	-0.239311	7.06147	-2.36853	0.0293642	0.79379	-3.43155
WVEy90fXI4J7yrxXpk	Slc38a5	solute carrier family 38, member 5	0.59153	7.83901	2.36771	0.0294133	0.794039	-3.43287
fjrjfPlC9fUXXlxYoI	Cbx7	chromobox 7	0.17427	6.98443	2.36576	0.02953	0.795685	-3.43602
lkdclMlAv7p1f3uBbo	Klhl22	kelch-like 22	0.246214	7.3236	2.36536	0.0295542	0.795685	-3.43667
uI7pCKCquIqJKIgFIo	Clec4g	C-type lectin domain family 4, member g	0.136861	6.62919	2.36457	0.0296017	0.795885	-3.43794
ThF695rn.d57FCne0E	Tbl1xr1	transducin (beta)-like 1X-linked receptor 1	0.166935	7.33936	2.36279	0.0297092	0.796389	-3.44082
x6l1UvSnFGntAJMS64	Sgsm3	small G protein signaling modulator 3	0.157594	7.83007	2.36257	0.0297229	0.796389	-3.44118
cWeKp_ejVC5AsPkTYs	Lpar3	lysophosphatidic acid receptor 3	-0.145996	6.55005	-2.36208	0.0297525	0.796389	-3.44197
6nu4qBE8Si7K0eMzfU	Tpd52l2	tumor protein D52-like 2	-0.152499	7.14492	-2.36162	0.0297805	0.796389	-3.44272
liKGn1Sn90qc9eu3l0	Brms1	breast cancer metastasis-suppressor 1	0.248833	9.37268	2.36018	0.0298682	0.797661	-3.44505
reUWgJrl1d7c6O1i9U	Decr2	2-4-dienoyl-Coenzyme A reductase 2, peroxisomal	-0.143542	6.67713	-2.35943	0.0299134	0.797755	-3.44625
WV6d5whTXgQ6gheSL4	Car3	carbonic anhydrase 3	-0.557311	6.7943	-2.35822	0.0299871	0.797755	-3.4482
lSdS90RaUA0ekKkIIg	Krtcap2	keratinocyte associated protein 2	0.211647	10.5893	2.35814	0.029992	0.797755	-3.44833
ZeBUbXv4IkKTWh_lTU	NA	NA	0.133792	6.79241	2.35588	0.0301303	0.800365	-3.45199
xVOjU9060kdBLq9.xU	Ociad2	OCIA domain containing 2	-0.513003	8.46861	-2.35154	0.030398	0.806399	-3.459
ZIR955VppG5ppxeJ4E	Galt	galactose-1-phosphate uridyl transferase	0.154413	7.20772	2.34958	0.0305196	0.808281	-3.46217
uRVHiOkrM9Q7M69QwE	Zc3h6	zinc finger CCCH type containing 6	0.11773	6.76734	2.34867	0.0305759	0.808281	-3.46363
cyi3qKvrFwg6dSdeVE	E2f4	E2F transcription factor 4	0.185964	7.29473	2.34777	0.030632	0.808281	-3.46508
NUe8c5juyUo_0rrQio	Muc5ac	mucin 5, subtypes A and C, tracheobronchial/gastric	-0.383696	7.56012	-2.34763	0.0306405	0.808281	-3.4653
BNhl_lunxrunOBCeGc	NA	NA	0.109356	6.7657	2.34583	0.030753	0.808281	-3.46821
TQifJLhR_3HTaqGlNI	NA	NA	0.121024	6.81837	2.34564	0.0307646	0.808281	-3.46851
ZfVCY0ZBukqg8y.6hU	Tbx3	T-box 3	0.118036	6.75331	2.34558	0.0307686	0.808281	-3.46861
9Rea.jy3U0t8K_SVpY	Cdc5l	cell division cycle 5-like (S. pombe)	-0.150981	6.73141	-2.34517	0.030794	0.808281	-3.46926
fVB_DtyDug_vT.XvS4	Ptgs1	prostaglandin-endoperoxide synthase 1	-0.118277	6.69761	-2.34428	0.0308501	0.808686	-3.47071
BWhQei4VUQJwpTno2w	Dcxr	dicarbonyl L-xylulose reductase	0.224733	7.78227	2.34327	0.0309136	0.808775	-3.47234
ok.klPiLpRC_aSkhiQ	Pprc1	peroxisome proliferative activated receptor, gamma, coactivator-related 1	-0.180542	7.34001	-2.34219	0.0309813	0.808775	-3.47407
TeqMlOCuerould96NM	Smim1	small integral membrane protein 1	0.125215	6.96495	2.341	0.031056	0.808775	-3.47598
cLUVCFc.astez5L17I	Appbp2	amyloid beta precursor protein (cytoplasmic tail) binding protein 2	-0.251844	8.32735	-2.34049	0.0310882	0.808775	-3.4768
066xycQ0gvQqQpRPh4	NA	NA	0.145719	6.77268	2.34034	0.0310979	0.808775	-3.47705
uoV6l_nsF6X8rvy9.8	Rfc1	replication factor C (activator 1) 1	0.185141	7.61144	2.33944	0.0311548	0.808775	-3.4785
ZeJrerhjNe4_1oISLo	Wbp1l	WW domain binding protein 1 like	0.256675	9.87681	2.33938	0.0311584	0.808775	-3.47859
lF8BK11USbSIHoq1SU	Cd6	CD6 antigen	0.147342	6.77452	2.33906	0.0311787	0.808775	-3.4791
07n2S713n2V0nE1X14	Gpr84	G protein-coupled receptor 84	0.148837	6.70603	2.3367	0.0313286	0.808851	-3.48291
BdKCeKSijRC9SnK_nE	Mrpl21	mitochondrial ribosomal protein L21	0.222226	9.55124	2.33519	0.0314247	0.808851	-3.48533
cPUv0qjeOb3EptRC14	Arhgap1	Rho GTPase activating protein 1	-0.0983178	6.72547	-2.33514	0.0314278	0.808851	-3.48541
oqzrKx4vyJJc136NuY	NA	NA	-0.173101	6.70876	-2.33499	0.0314375	0.808851	-3.48566
Hp2e37o4PigBQK4Fe4	NA	NA	-0.312151	7.37839	-2.3349	0.0314431	0.808851	-3.4858
N0V9S4Q8bT19Nl04vw	Gnas	GNAS (guanine nucleotide binding protein, alpha stimulating) complex locus	-0.241575	7.07039	-2.33444	0.0314729	0.808851	-3.48655
Wl9KiX_8eku9.eCUWo	Slco2a1	solute carrier organic anion transporter family, member 2a1	-0.420258	8.12393	-2.33364	0.0315239	0.808851	-3.48783
9Snh4rufElernL7g6I	Fadd	Fas (TNFRSF6)-associated via death domain	0.124493	7.32785	2.33311	0.031558	0.808851	-3.48869
x2SpElji_u.kzp6XSE	Fstl3	follistatin-like 3	-0.108515	6.64217	-2.33244	0.0316004	0.808851	-3.48975
ZlX4rUopI4JgvkEhIo	Vars	valyl-tRNA synthetase	0.252676	7.95065	2.33211	0.0316217	0.808851	-3.49028
BLpF1O3lKHoKHgVR_o	Arhgdig	Rho GDP dissociation inhibitor (GDI) gamma	0.508348	8.69356	2.332	0.0316288	0.808851	-3.49046
WoKgCpzULfQykhEqo0	Zfp760	zinc finger protein 760	-0.13816	6.70108	-2.33024	0.0317418	0.809836	-3.49329
o.lY19TWOdIzFBrXXU	Syne1	spectrin repeat containing, nuclear envelope 1	-0.0912447	6.75211	-2.33014	0.0317487	0.809836	-3.49346
HYe0jaDtLHQQiCRWIg	Aff1	AF4/FMR2 family, member 1	0.114636	6.71254	2.32426	0.032129	0.816659	-3.50289
rum3Te6AX_._RXS6_0	Arih2	ariadne homolog 2 (Drosophila)	0.193226	8.18725	2.32369	0.0321661	0.816659	-3.50381
3S73kx7D8z53oNE65Q	Idh2	isocitrate dehydrogenase 2 (NADP+), mitochondrial	0.334385	8.77461	2.32349	0.0321797	0.816659	-3.50414
6_FzUOUNnl1KViDgg4	Mup2	major urinary protein 2	-3.21922	8.71245	-2.32333	0.0321897	0.816659	-3.50438
TFcpS7psileFHegsko	NA	NA	0.184972	11.2489	2.32081	0.0323547	0.816659	-3.50843
xrSLKq50k3UKBq61ww	Tbrg4	transforming growth factor beta regulated gene 4	0.241099	7.31122	2.32039	0.032382	0.816659	-3.5091
NiQgLt4v7FVkOV63uk	Cyb561d1	cytochrome b-561 domain containing 1	0.16699	7.19713	2.31898	0.0324747	0.816659	-3.51136
QZ9V7U4On_GL4u_uog	NA	NA	-0.158806	7.00835	-2.31886	0.0324827	0.816659	-3.51156
9UXk3k9Eueo8Cu5tFA	Gipc1	GIPC PDZ domain containing family, member 1	0.223458	7.36037	2.31855	0.0325032	0.816659	-3.51206
BqNWf.r98_noPohQfo	Kcnk10	potassium channel, subfamily K, member 10	-0.183555	6.95638	-2.31853	0.0325046	0.816659	-3.51209
3aXdBJwTKv6CSTyNf4	Lrrn1	leucine rich repeat protein 1, neuronal	0.152433	6.78436	2.31821	0.0325256	0.816659	-3.5126
W7pSXveTLi9ShJyp3E	Ddx3y	DEAD (Asp-Glu-Ala-Asp) box polypeptide 3, Y-linked	-0.342133	8.12345	-2.3181	0.0325328	0.816659	-3.51278
6hH3fe9bi0VwfDAF9Y	Triobp	TRIO and F-actin binding protein	-0.246344	9.48708	-2.31725	0.0325887	0.816659	-3.51414
Hs17WqMASr_Sgzq2t4	Rcsd1	RCSD domain containing 1	0.164422	7.03592	2.31722	0.0325908	0.816659	-3.51419
ElLhpqYoI4oLloSTYY	Fam96b	family with sequence similarity 96, member B	-0.22365	7.16425	-2.31576	0.0326874	0.817197	-3.51653
EBLaIJ5oRynGGCUJ2Y	Espn	espin	-0.18905	6.83476	-2.31532	0.0327161	0.817197	-3.51723
Nel9ZFdtFZN1Bhdgd4	Mark4	MAP/microtubule affinity regulating kinase 4	0.144586	6.82791	2.31503	0.0327355	0.817197	-3.5177
0sOG_l_W71910mUR0Q	Copz1	coatomer protein complex, subunit zeta 1	0.207511	9.78467	2.31398	0.032805	0.817906	-3.51937
3IjtHt7rf6IHLdsnio	Sox12	SRY (sex determining region Y)-box 12	0.151972	6.85852	2.31133	0.0329818	0.821284	-3.52363
r13fe13uznK_qvtWRc	Rpl30	ribosomal protein L30	0.207031	8.83045	2.31012	0.0330621	0.821553	-3.52555
xtLvsetKO6hHfUe5x0	Piga	phosphatidylinositol glycan anchor biosynthesis, class A	-0.202371	7.65174	-2.30854	0.033168	0.821553	-3.52808
TaMuZ_nkIeg0vlPt.o	Rap1gap2	RAP1 GTPase activating protein 2	0.400741	8.44903	2.30826	0.0331868	0.821553	-3.52853
KSM.pN3Cug4lR1ER4w	Nfkbiz	nuclear factor of kappa light polypeptide gene enhancer in B cells inhibitor, zeta	0.651052	8.44443	2.3065	0.0333052	0.821553	-3.53135
QkVfn0ungdrdfU_ivs	Cebpg	CCAAT/enhancer binding protein (C/EBP), gamma	-0.325022	8.38335	-2.30578	0.0333539	0.821553	-3.5325
HpfBcekoV7X_w70WRU	Fem1b	feminization 1 homolog b (C. elegans)	-0.219696	7.66082	-2.30519	0.0333937	0.821553	-3.53345
94ahLTVLoS4yVZESR4	NA	NA	0.119167	6.79484	2.3044	0.033447	0.821553	-3.53471
oi6I6FX_iXnb3KucUI	Bahd1	bromo adjacent homology domain containing 1	-0.204753	7.43939	-2.30331	0.0335203	0.821553	-3.53644
Kn2344R5cK6VSL9ShU	NA	NA	0.137781	6.90899	2.30317	0.0335299	0.821553	-3.53666
fDoF6x30GlnoRqvcSU	Capn8	calpain 8	-0.13175	6.75285	-2.30278	0.0335569	0.821553	-3.5373
WeO5f_RX1TyhDS1XVE	Furin	furin (paired basic amino acid cleaving enzyme)	0.252339	7.26182	2.30142	0.0336488	0.821553	-3.53947
xanoQvt5aLcoxQgvck	Msr1	macrophage scavenger receptor 1	0.119124	6.77895	2.29975	0.0337629	0.821553	-3.54214
oSX8wHv37if0klfnuU	Ywhah	tyrosine 3-monooxygenase/tryptophan 5-monooxygenase activation protein, eta polypeptide	-0.228606	9.25217	-2.2994	0.0337866	0.821553	-3.5427
3pLNUZg.Ad7tPXb04g	Cyp2e1	cytochrome P450, family 2, subfamily e, polypeptide 1	-0.932302	6.88499	-2.29912	0.0338052	0.821553	-3.54313
B7nqJ0lAXX47u0Hu9o	Cant1	calcium activated nucleotidase 1	-0.239039	9.59217	-2.29709	0.0339446	0.821553	-3.54638
x41f6rugDsVKCfuwoo	Tsc22d3	TSC22 domain family, member 3	-0.478793	8.16884	-2.29622	0.0340042	0.821553	-3.54777
0V3g30.5GB34kLV_KM	Vstm2b	V-set and transmembrane domain containing 2B	-0.906948	8.61638	-2.29552	0.0340522	0.821553	-3.54889
EJkE7ec6Bv1sE6EIqU	Arpc1a	actin related protein 2/3 complex, subunit 1A	-0.25839	8.48992	-2.29505	0.0340842	0.821553	-3.54963
NohBEBKCeq0.lKEYKo	Cdkl1	cyclin-dependent kinase-like 1 (CDC2-related kinase)	-0.145621	6.71668	-2.29484	0.0340991	0.821553	-3.54998
WOH4WU3uOXeKXu3ad4	Hdac5	histone deacetylase 5	0.183103	7.3201	2.29417	0.0341448	0.821553	-3.55103
ZOEWn6OCVKCSCU9o1w	Zmynd12	zinc finger, MYND domain containing 12	0.112457	6.75733	2.29352	0.0341898	0.821553	-3.55208
fCRYzQfhV.t.hcqe3s	Ube3b	ubiquitin protein ligase E3B	0.166168	8.4532	2.29225	0.0342772	0.821553	-3.55409
0Kcn9cl2nXuyk7PWw0	Nfs1	nitrogen fixation gene 1 (S. cerevisiae)	0.13432	7.68015	2.29162	0.0343211	0.821553	-3.5551
NqbgLN73_icl673hT0	Dnajb1	DnaJ (Hsp40) homolog, subfamily B, member 1	-0.501127	9.10124	-2.29107	0.0343591	0.821553	-3.55598
9m.X1B9K5JVXbrya3w	Rpl22	ribosomal protein L22	0.193435	8.3673	2.29077	0.0343797	0.821553	-3.55645
0iYt_BKdTSuQKMHaIc	Tfpt	TCF3 (E2A) fusion partner	0.114509	6.83686	2.29032	0.0344115	0.821553	-3.55718
ivRF2ks4gKFT4oRt84	Zfp27	zinc finger protein 27	0.113493	6.9655	2.29011	0.0344259	0.821553	-3.55751
BafzfZ4rTSTffX5364	Cd3g	CD3 antigen, gamma polypeptide	0.213245	6.98033	2.28977	0.0344493	0.821553	-3.55805
l52wW11.60qs5UF6F4	Tfg	Trk-fused gene	-0.204998	9.00713	-2.28907	0.0344981	0.821553	-3.55917
xLS6s7eUmUQBckzUpI	Palm	paralemmin	0.173748	6.72383	2.28903	0.0345012	0.821553	-3.55924
0qjnqDFF7UNNEL36X0	Apol7a	apolipoprotein L 7a	-0.541208	8.01392	-2.28862	0.0345291	0.821553	-3.55988
fgTIpR4KCJdegkL6Rs	Il6st	interleukin 6 signal transducer	-0.138469	6.87601	-2.28631	0.0346904	0.821553	-3.56356
fd55UtG.39WXZLNIuk	Tcf7l1	transcription factor 7 like 1 (T cell specific, HMG box)	0.120639	7.33469	2.28603	0.0347098	0.821553	-3.564
oiXtKxc0omsNbiIgW8	Egfr	epidermal growth factor receptor	-0.249006	7.86359	-2.28531	0.0347608	0.821553	-3.56516
0l7NxiL3i52kH0YfV0	Sec61b	Sec61 beta subunit	0.143069	8.95372	2.28477	0.0347983	0.821553	-3.56602
frnTu.6oQK4Di3vtEU	NA	NA	-0.112383	6.96488	-2.2847	0.0348033	0.821553	-3.56613
3gP4H55eeLUsvuSouI	Fen1	flap structure specific endonuclease 1	0.206056	7.76588	2.28413	0.0348431	0.821553	-3.56703
K0diUkUW90ZXieSEnI	Tsc22d1	TSC22 domain family, member 1	-0.2983	8.00666	-2.28376	0.0348691	0.821553	-3.56762
xp0yWcc7IDVVx9w.ng	Lmo4	LIM domain only 4	-0.353778	10.9499	-2.28366	0.0348764	0.821553	-3.56779
uknO7Vs0uVQk6Ekv3o	4930523C07Rik	RIKEN cDNA 4930523C07 gene	-0.229156	7.68387	-2.28352	0.0348859	0.821553	-3.568
0UgUgeatmsMCvVsCSE	Gm4671	predicted gene 4671	-0.363564	8.63753	-2.28328	0.0349028	0.821553	-3.56838
QpK4aT.SfUuH1ISsik	Tacc1	transforming, acidic coiled-coil containing protein 1	0.155246	6.86925	2.28321	0.0349079	0.821553	-3.5685
iMoFCFHRTTSBUkdUfY	NA	NA	-0.407977	7.48078	-2.28295	0.0349265	0.821553	-3.56892
0UC_UhnOqP381hI1EI	Eif3l	eukaryotic translation initiation factor 3, subunit L	0.185625	10.1331	2.28139	0.0350363	0.821553	-3.5714
3HvN9PDP881cGcPcvk	NA	NA	0.146298	7.09308	2.28125	0.0350463	0.821553	-3.57163
fpJLXqeR3h.SIKLiuA	Sdpr	serum deprivation response	-0.26561	7.23839	-2.28121	0.0350487	0.821553	-3.57168
Q2hN2u6.3untX183h0	NA	NA	-0.0983416	6.80921	-2.2811	0.0350568	0.821553	-3.57186
xklBGBr7TuwRB.Y0WY	Srek1	splicing regulatory glutamine/lysine-rich protein 1	-0.123983	6.7527	-2.28032	0.0351114	0.821553	-3.57309
ot3rjXRQzrjHuF9KFU	Zfp950	zinc finger protein 950	-0.277566	6.94713	-2.27991	0.0351405	0.821553	-3.57375
lmsSTkEm5RfmAIETZk	Osgepl1	O-sialoglycoprotein endopeptidase-like 1	0.117548	7.16099	2.27948	0.0351712	0.821553	-3.57443
End4oI4x.qXv6EUeKk	BC051628	cDNA sequence BC051628	0.119036	6.6629	2.27877	0.0352218	0.821553	-3.57557
oRCWwq.6KvARvozCkk	Yipf6	Yip1 domain family, member 6	-0.116377	6.6771	-2.27871	0.0352255	0.821553	-3.57565
o5eeC7TYuTZ14ih57o	Fam214a	family with sequence similarity 214, member A	0.128966	6.73809	2.27864	0.0352304	0.821553	-3.57576
ltJyISs.pSEjpmjAZA	Ccdc55	coiled-coil domain containing 55	-0.123486	7.04384	-2.27778	0.0352914	0.821553	-3.57713
9_sCOH1euq_AFCB5ko	Chd7	chromodomain helicase DNA binding protein 7	-0.184774	7.07547	-2.27714	0.0353372	0.821553	-3.57815
HuUiwPU9f4I0nW656c	Ociad2	OCIA domain containing 2	-0.257046	9.77955	-2.2771	0.0353402	0.821553	-3.57822
cotSnP31K1WzwL.dyQ	Gstz1	glutathione transferase zeta 1 (maleylacetoacetate isomerase)	0.23454	8.28064	2.27701	0.0353463	0.821553	-3.57836
6ewElTXeQtTf7718pM	Morf4l2	mortality factor 4 like 2	-0.263542	10.7264	-2.27284	0.0356445	0.825031	-3.58499
Q.S4Tl77iOBde4fe3s	Lbh	limb-bud and heart	-0.579079	9.31931	-2.27252	0.0356669	0.825031	-3.58549
ucU7wSOH3H16kNUg_0	Lgalsl	lectin, galactoside binding-like	-0.258307	7.02855	-2.27181	0.0357183	0.825031	-3.58662
EfhLp81WoREQSX.p3o	NA	NA	0.504433	8.11756	2.27131	0.0357543	0.825031	-3.58742
QqOv9ox951iDdCencE	Lars	leucyl-tRNA synthetase	0.216868	8.85269	2.27039	0.03582	0.825031	-3.58887
ifc4ohBN6l89DJe66s	NA	NA	-0.218041	7.02974	-2.27034	0.0358238	0.825031	-3.58895
Z_sAgQVItnbdbp91ik	NA	NA	-0.144997	7.40119	-2.26916	0.0359087	0.825031	-3.59082
Q1KiFWeFShGpZCJikU	Rora	RAR-related orphan receptor alpha	0.125242	6.67158	2.26896	0.0359232	0.825031	-3.59114
TVLQisEHl33YqR3oqw	Tfap2b	transcription factor AP-2 beta	0.12473	6.74944	2.2686	0.0359497	0.825031	-3.59172
EJNVdJoLe6In8vI1ik	Pycr2	pyrroline-5-carboxylate reductase family, member 2	0.231518	8.22721	2.26845	0.0359605	0.825031	-3.59196
c14dS4K4lHQoJipy5c	Wbp1	WW domain binding protein 1	0.198966	7.64397	2.26843	0.0359616	0.825031	-3.59198
QlReSnjvOiEv90PivU	Stim1	stromal interaction molecule 1	-0.0975012	6.71864	-2.26799	0.0359935	0.825031	-3.59268
Tjgh6SO3q1o3U3S3r0	Chd1	chromodomain helicase DNA binding protein 1	-0.288461	7.02448	-2.26684	0.0360767	0.825985	-3.5945
K_n_7lyQvHwPLldQ9Q	F8a	factor 8-associated gene A	0.183744	8.03964	2.26463	0.0362376	0.826523	-3.59801
xYSmIOIBLBXhKyXejE	Rdh14	retinol dehydrogenase 14 (all-trans and 9-cis)	-0.109141	6.7447	-2.26393	0.0362884	0.826523	-3.59912
HfQ1MfSiq1xCcSStTQ	Apob	apolipoprotein B	-0.477349	7.08408	-2.2637	0.0363049	0.826523	-3.59948
NdR38n96pR4K6gFqVM	Mst1r	macrophage stimulating 1 receptor (c-met-related tyrosine kinase)	-0.247902	7.63868	-2.26325	0.036338	0.826523	-3.6002
T5J93np5hhLqnSd58Q	Adat3	adenosine deaminase, tRNA-specific 3	0.112438	6.86619	2.26287	0.0363657	0.826523	-3.6008
uvFX1S7.89e6pEVQLM	Serf2	small EDRK-rich factor 2	0.192522	9.80451	2.26174	0.0364482	0.826523	-3.60259
lnq.eEfxTg4vkL9LXE	Fbxo4	F-box protein 4	-0.191831	7.04496	-2.26075	0.0365208	0.826523	-3.60415
rmsnrp3Tl6f_3_SEeI	NA	NA	-0.171309	6.90162	-2.26008	0.0365701	0.826523	-3.60522
6lz8jXoK6r08o_H_kk	Alkbh5	alkB, alkylation repair homolog 5 (E. coli)	-0.156974	6.64392	-2.25977	0.036593	0.826523	-3.60571
c60z7UuiA_50VLdSR0	NA	NA	0.340371	6.83585	2.25934	0.0366243	0.826523	-3.60639
9X2wuQPnl4iwiieniA	Vwa5a	von Willebrand factor A domain containing 5A	-0.133061	7.07461	-2.25885	0.0366604	0.826523	-3.60716
HcyaZlJJR0BSUSdVpA	Tsc22d3	TSC22 domain family, member 3	-0.173508	6.95768	-2.25835	0.0366972	0.826523	-3.60795
KxHnKgoonWkKgwcp68	Vat1	vesicle amine transport protein 1 homolog (T californica)	0.172686	7.22228	2.25802	0.0367216	0.826523	-3.60848
9npPnKUr.XIddMlHow	Edem2	ER degradation enhancer, mannosidase alpha-like 2	0.294722	9.75628	2.25721	0.0367814	0.826523	-3.60976
WN7u9eiChipPxaiZfU	Macrod1	MACRO domain containing 1	0.21368	7.55167	2.25634	0.0368459	0.826523	-3.61114
Qdp.dz1.1f15X0FTfY	Fam214b	family with sequence similarity 214, member B	-0.148682	7.22046	-2.25631	0.0368477	0.826523	-3.61118
3njniUj31F7nntDqlw	NA	NA	0.127839	6.71961	2.25581	0.0368846	0.826523	-3.61197
EeWustql9eu76GX99s	Drd4	dopamine receptor D4	0.118692	6.61967	2.25562	0.0368988	0.826523	-3.61227
fJEy6XSjgl1RK11QRI	Drg2	developmentally regulated GTP binding protein 2	0.220116	7.71738	2.25526	0.0369254	0.826523	-3.61284
lXoq0tOkkrkzqJf7zg	NA	NA	-0.22513	7.68142	-2.25497	0.0369472	0.826523	-3.61331
ZqV4vcilcE7xF_ee20	Rfx2	regulatory factor X, 2 (influences HLA class II expression)	-0.290392	7.21621	-2.25463	0.0369725	0.826523	-3.61385
Tp6IcRUDgyhfeGScHQ	Asb8	ankyrin repeat and SOCS box-containing 8	0.235045	8.11938	2.25308	0.0370874	0.827978	-3.61629
EQIAueqoKec00ioOFQ	NA	NA	0.180973	6.95061	2.25263	0.0371209	0.827978	-3.61701
ucezgV0eVFeihQuSwY	Il6ra	interleukin 6 receptor, alpha	-0.22115	7.0002	-2.25192	0.0371738	0.82823	-3.61813
Hv_nbauJfjqCuSzfug	Mtf2	metal response element binding transcription factor 2	-0.287159	7.43505	-2.25065	0.0372685	0.829098	-3.62014
NSeOE_9LLsDx_ecFeE	Dram2	DNA-damage regulated autophagy modulator 2	0.143726	7.11191	2.25028	0.0372961	0.829098	-3.62072
xXFUvN7frflu46jufs	Lbh	limb-bud and heart	-0.385302	7.67698	-2.24951	0.0373535	0.829448	-3.62193
0oeJV1hlSzoXoBQDgg	Tes	testis derived transcript	-0.170886	7.19513	-2.24805	0.0374632	0.830957	-3.62424
fqKSKSij94vYoSUjeQ	Erich5	glutamate rich 5	-0.403257	8.50303	-2.24614	0.0376072	0.832874	-3.62727
ooBGSnX0_.x5IRp7yQ	Fam13b	family with sequence similarity 13, member B	-0.13861	7.09326	-2.24579	0.0376334	0.832874	-3.62781
NjqJzlUhx2d0nujeCI	Pde1a	phosphodiesterase 1A, calmodulin-dependent	-0.147296	6.83502	-2.24461	0.0377222	0.833462	-3.62967
9jl_x.gh7OSf_kiE9U	Nfe2l2	nuclear factor, erythroid derived 2, like 2	-0.330215	8.17542	-2.2443	0.037746	0.833462	-3.63017
uRQXRtJEJIgF4TuGXQ	Bhlha15	basic helix-loop-helix family, member a15	0.347098	7.44624	2.24377	0.0377856	0.833462	-3.631
NR6XSrX0Esjnl.16jg	Hpx	hemopexin	-0.859372	6.91567	-2.24226	0.0379004	0.835069	-3.63339
KLq.3__..NCu5PuK5I	NA	NA	0.344121	6.99256	2.24091	0.0380026	0.835543	-3.63551
KUpeKYkH0ltT59.QwE	Ssr4	signal sequence receptor, delta	0.325876	10.7373	2.24063	0.0380237	0.835543	-3.63594
6rlTHxL_oh9f8iNJ9Q	Mob1b	MOB kinase activator 1B	-0.137853	6.90433	-2.23957	0.038105	0.835543	-3.63763
33146S68Sq0PSK9J5I	NA	NA	0.654737	7.29945	2.23929	0.0381262	0.835543	-3.63806
lKhRWcVdPXdPX0l7F4	Slc7a8	solute carrier family 7 (cationic amino acid transporter, y+ system), member 8	0.318999	7.38122	2.23906	0.0381437	0.835543	-3.63843
ioyxL0hCHX0j1iGXFo	Igfbp5	insulin-like growth factor binding protein 5	-0.509256	9.18548	-2.23788	0.0382339	0.835543	-3.64029
QskEnErtR1SlQMSSXo	NA	NA	0.572768	7.10088	2.23678	0.0383182	0.835543	-3.64202
l7wi3FKREjpZV5WKi8	Ngef	neuronal guanine nucleotide exchange factor	-0.12705	6.73682	-2.23659	0.0383324	0.835543	-3.64231
l6oXx3qlJ8.QU9QUlk	Atp2b1	ATPase, Ca++ transporting, plasma membrane 1	-0.160438	6.9634	-2.23592	0.0383843	0.835543	-3.64338
ifN0sU400QoWU0qI98	Chd1	chromodomain helicase DNA binding protein 1	-0.147398	6.86239	-2.23585	0.0383892	0.835543	-3.64348
Bv16rl7t16Cp6vl8o8	Otop1	otopetrin 1	-0.112752	6.7286	-2.23537	0.038426	0.835543	-3.64423
cop1BC0uINIrvjupno	Hs3st3b1	heparan sulfate (glucosamine) 3-O-sulfotransferase 3B1	-0.481779	8.45605	-2.23507	0.0384493	0.835543	-3.64471
lsVZQUpYTTfYTRIKgU	Fbln1	fibulin 1	-0.1531	7.02106	-2.23398	0.0385335	0.835543	-3.64643
cGneLMiwR7npZqnnVg	Atg4d	autophagy related 4D, cysteine peptidase	0.0976393	6.81342	2.23382	0.0385455	0.835543	-3.64668
Te725.eIH2xomLrkLE	Tlr2	toll-like receptor 2	0.39531	7.23951	2.23346	0.0385736	0.835543	-3.64725
3teIGjfuTeGtet.5Lk	NA	NA	0.281557	9.16087	2.2328	0.0386242	0.835543	-3.64828
ZusMB.h9UCekiFzfTY	Ddx6	DEAD (Asp-Glu-Ala-Asp) box polypeptide 6	-0.132197	6.78415	-2.23212	0.0386769	0.835543	-3.64936
cXgrt6feaf37vzdJEY	Fanca	Fanconi anemia, complementation group A	-0.105371	6.71745	-2.23211	0.0386779	0.835543	-3.64938
rS.XT58hL6zi9wqVQI	NA	NA	0.117654	6.83212	2.23072	0.0387852	0.83676	-3.65156
fd9S59JZ7TJN13aLp0	Gsn	gelsolin	-0.279575	7.71293	-2.23019	0.0388263	0.83676	-3.65239
czCXuAD.p4W2PddxFE	Wdr92	WD repeat domain 92	0.291328	7.22097	2.22975	0.0388604	0.83676	-3.65308
3jfpH7J7SAKTocXfdU	Slc4a4	solute carrier family 4 (anion exchanger), member 4	-0.144117	6.6556	-2.2285	0.038958	0.836791	-3.65506
cXL977lfUX1LvqSroo	Numbl	numb-like	0.11339	6.6502	2.22743	0.039041	0.836791	-3.65673
0kkl3H0QHLtS8Pu9uk	NA	NA	-0.110519	6.72097	-2.22734	0.0390482	0.836791	-3.65688
utbu7RDUVCH5AhqELU	Rnase2b	ribonuclease, RNase A family, 2B (liver, eosinophil-derived neurotoxin)	0.244015	6.73416	2.22716	0.0390623	0.836791	-3.65716
l7BJHS1fXhH7iXpRt4	Mllt3	myeloid/lymphoid or mixed-lineage leukemia (trithorax homolog, Drosophila); translocated to, 3	-0.439269	7.85653	-2.22703	0.0390721	0.836791	-3.65736
BINcUIoTcVlRZJpUlc	Coro2a	coronin, actin binding protein 2A	-0.125485	6.71312	-2.22585	0.039164	0.837142	-3.65921
HVgjcXggQMN6vXtXek	Aurkaip1	aurora kinase A interacting protein 1	0.196692	9.58381	2.22574	0.0391727	0.837142	-3.65938
ELMyh6GoE0Xn24Oueo	NA	NA	-0.183872	7.00645	-2.22378	0.0393269	0.839537	-3.66248
NqKQJzovwogNJwFfvU	NA	NA	0.117889	6.72933	2.22184	0.039479	0.839992	-3.66551
HFAdSnT_o_o._X5fuk	Itga6	integrin alpha 6	-0.228285	6.78912	-2.22122	0.0395284	0.839992	-3.6665
iRwiBEDlJUpxzFSUB0	Gm3308	predicted gene 3308	-0.355834	8.2362	-2.22092	0.0395517	0.839992	-3.66696
ZJ1SUQdqx15Fc5Up7o	Cnot3	CCR4-NOT transcription complex, subunit 3	-0.125745	6.71763	-2.21918	0.0396897	0.839992	-3.6697
QQX1C7ou0FB6Goix50	Kdm6a	lysine (K)-specific demethylase 6A	-0.235834	7.35878	-2.21914	0.0396922	0.839992	-3.66975
xUm0Oa_URyIC02I1Ik	Hdac5	histone deacetylase 5	0.165495	7.74067	2.21734	0.0398351	0.839992	-3.67258
ZuRGRkREbEdKQFHQ04	Camkk2	calcium/calmodulin-dependent protein kinase kinase 2, beta	0.104243	7.00579	2.21702	0.0398609	0.839992	-3.67309
9kggngKhIo4noQs9oI	Tpm3	tropomyosin 3, gamma	0.128803	6.79475	2.21672	0.0398847	0.839992	-3.67356
0nnqOf7SONCVREBxIY	Fgf7	fibroblast growth factor 7	-0.175057	6.75656	-2.21507	0.0400163	0.839992	-3.67615
iV00XBdF592XtP4MBI	Supt6	suppressor of Ty 6	0.170057	9.35612	2.21499	0.0400223	0.839992	-3.67626
QnvC30t7.3sV3hxLgk	Adam17	a disintegrin and metallopeptidase domain 17	-0.116649	6.88098	-2.21395	0.0401056	0.839992	-3.6779
9JSy73Vi2XUkarXjq8	E2f6	E2F transcription factor 6	-0.0884982	6.78467	-2.21372	0.0401236	0.839992	-3.67825
HnigWPduU6NMuDeuuk	Tmem237	transmembrane protein 237	-0.120419	6.66275	-2.2133	0.0401571	0.839992	-3.67891
3urotHL6JXUoHyMLG0	Tspan1	tetraspanin 1	0.233575	7.48643	2.21188	0.0402711	0.839992	-3.68114
rXkKfenEX0QnHMxHq4	NA	NA	0.163028	6.67738	2.21169	0.0402867	0.839992	-3.68144
Nnl7rseMBIFfUW7nks	Coq10b	coenzyme Q10 homolog B (S. cerevisiae)	-0.215133	7.62223	-2.21138	0.0403117	0.839992	-3.68193
NEJzR3UOU3US11V0RI	Dync1h1	dynein cytoplasmic 1 heavy chain 1	0.211832	8.61832	2.21063	0.0403719	0.839992	-3.6831
okjooosTU0nu4oTTUk	Cct3	chaperonin containing Tcp1, subunit 3 (gamma)	-0.189047	8.21657	-2.21013	0.0404116	0.839992	-3.68388
TdbsXgoS4grrSTdS4E	Supt5	suppressor of Ty 5	0.245577	7.7875	2.21009	0.0404153	0.839992	-3.68395
ihPn456.FEgL54AHI4	Syncrip	synaptotagmin binding, cytoplasmic RNA interacting protein	0.0921514	6.70007	2.20999	0.0404234	0.839992	-3.68411
W4uamSKU0JUA5QClUA	NA	NA	-0.23922	7.09394	-2.20974	0.0404434	0.839992	-3.68449
cehSFUSxwy5JFEVd7Q	Hdac11	histone deacetylase 11	0.168376	7.10682	2.20954	0.0404594	0.839992	-3.6848
9FAKcfYXfRd59U3SDc	Tmem176a	transmembrane protein 176A	0.33561	7.8602	2.20881	0.0405179	0.839992	-3.68594
WnnvkQXrv1YJ.uuqCU	Mfsd7a	major facilitator superfamily domain containing 7A	-0.212945	6.893	-2.2082	0.0405678	0.839992	-3.68691
r3SHsIXg7d51g9eHlI	H2-Ab1	histocompatibility 2, class II antigen A, beta 1	0.680912	10.5733	2.20811	0.0405743	0.839992	-3.68703
opUl1l8_rl.6r8931c	Slc16a6	solute carrier family 16 (monocarboxylic acid transporters), member 6	-0.130383	6.73141	-2.20803	0.0405812	0.839992	-3.68717
H_JdqtD13t37uIRO2k	NA	NA	-0.0975004	6.69807	-2.20794	0.0405881	0.839992	-3.6873
W_X4O6H6i5SiVIu0rE	NA	NA	0.228576	8.32143	2.20778	0.0406013	0.839992	-3.68756
or3o12Sd2y0_pklojc	NA	NA	0.151919	7.25695	2.20767	0.04061	0.839992	-3.68772
0txDOsAsDYQu6eup7U	Cog2	component of oligomeric golgi complex 2	0.147264	7.15839	2.20757	0.0406181	0.839992	-3.68788
ZlEeVe5yE2XrtREOEM	Coro1a	coronin, actin binding protein 1A	0.218011	7.02436	2.20685	0.0406763	0.839992	-3.68901
WNulNp1_hJRiU.0xUM	Egln1	egl-9 family hypoxia-inducible factor 1	-0.156929	6.77971	-2.20628	0.0407229	0.839992	-3.68991
xrl_ezdfQFxEWE_juk	NA	NA	0.146845	7.61267	2.20605	0.0407415	0.839992	-3.69026
6iV0SU1_.dH99LSJRI	Ghr	growth hormone receptor	0.163904	7.0793	2.20472	0.0408491	0.840739	-3.69234
EU1e5KPunn.O797huI	Entpd6	ectonucleoside triphosphate diphosphohydrolase 6	0.168118	7.11931	2.20338	0.0409583	0.840739	-3.69444
rkj_Xtnf48Vs5anq3k	Depdc1b	DEP domain containing 1B	-0.108054	6.71957	-2.2031	0.0409817	0.840739	-3.69488
ErrE.3e_fdlCJ9S1pI	Cbfb	core binding factor beta	-0.213285	8.85424	-2.20294	0.0409942	0.840739	-3.69512
B5UqAXldDuFR.NRZe4	NA	NA	0.102284	6.73874	2.20207	0.0410653	0.840739	-3.69649
0pH3UUA2E0pCiMnuLU	Lars	leucyl-tRNA synthetase	0.15856	7.40055	2.20148	0.0411133	0.840739	-3.6974
ouepenH.Cdy71_947o	Pgpep1	pyroglutamyl-peptidase I	0.149308	7.1226	2.20117	0.0411391	0.840739	-3.6979
ZVY7oInadd.JP_sfCg	Igfbp5	insulin-like growth factor binding protein 5	-0.410182	9.80698	-2.20084	0.0411658	0.840739	-3.69841
ZoINae6rNRdlQt1.x4	Midn	midnolin	-0.23836	8.77623	-2.20061	0.0411849	0.840739	-3.69877
lp_iGlzBNFKjq9H4JE	Tmem87a	transmembrane protein 87A	-0.262884	8.38409	-2.20042	0.0412002	0.840739	-3.69906
ceQoVTS7iTZLJSUSCc	Mbtps1	membrane-bound transcription factor peptidase, site 1	0.144973	7.31106	2.19986	0.0412467	0.840823	-3.69995
xev1y9pKhnRcN.vSFc	4933431E20Rik	RIKEN cDNA 4933431E20 gene	0.188905	7.09958	2.19826	0.0413777	0.842632	-3.70244
foSsDK.ohIKkSmjuog	Pcdh1	protocadherin 1	-0.22367	6.8971	-2.19758	0.0414339	0.842856	-3.70351
KghE5Iofgd6FfkSnRQ	Fer	fer (fms/fps related) protein kinase	-0.110664	6.6723	-2.19647	0.0415249	0.842856	-3.70523
cffnqgPE1InlPjxSAs	Mat2a	methionine adenosyltransferase II, alpha	-0.178079	7.19336	-2.19613	0.0415536	0.842856	-3.70577
uShQiQpUn3npQ2719I	Get4	golgi to ER traffic protein 4 homolog (S. cerevisiae)	0.125678	7.66113	2.19521	0.0416296	0.842856	-3.70721
0lunupzfXvJfoeCq.w	Bag3	BCL2-associated athanogene 3	-0.256625	9.88643	-2.19462	0.041678	0.842856	-3.70812
lO4pbodIpXrme3iKQg	NA	NA	-0.435076	8.51039	-2.19426	0.041708	0.842856	-3.70868
Q3SoBdJIRAqU4kt7n4	Ttc29	tetratricopeptide repeat domain 29	0.120054	6.73871	2.19424	0.0417094	0.842856	-3.70871
uogK26OS6lcxJtEtDk	Robo4	roundabout homolog 4 (Drosophila)	0.249845	7.54216	2.19312	0.0418025	0.842856	-3.71046
uu.RftS.8eDK5ACHow	Trim52	tripartite motif-containing 52	-0.110706	6.67647	-2.19231	0.0418703	0.842856	-3.71173
owVJXgi2nRDdQoxdQQ	NA	NA	0.601588	7.04463	2.19224	0.0418757	0.842856	-3.71183
fladaeCoOCjjh7jhS8	Arrb2	arrestin, beta 2	0.205967	7.25429	2.1916	0.0419292	0.842856	-3.71284
xhQnV6l8SCqgLA5nvI	Alad	aminolevulinate, delta-, dehydratase	0.305654	9.23025	2.19068	0.0420053	0.842856	-3.71426
lqt50me756J9MtAZ.0	Rnf6	ring finger protein (C3H2C3 type) 6	-0.291098	8.75769	-2.19028	0.0420393	0.842856	-3.7149
0A_I8SOOKr6ycO5Tvo	NA	NA	0.125146	6.76296	2.19027	0.0420398	0.842856	-3.71491
cKte.Xu4F9XcLWkhGk	Anks6	ankyrin repeat and sterile alpha motif domain containing 6	-0.0945103	6.82767	-2.19027	0.0420401	0.842856	-3.71491
NOehSN1u2g9uliFfgg	NA	NA	-0.159107	7.01609	-2.18942	0.0421109	0.842856	-3.71623
lJ0qV6El4tBciyegU8	Ccng1	cyclin G1	-0.226824	8.39473	-2.18895	0.0421504	0.842856	-3.71697
QxBtFe9RtNJHlqhVys	Olfm2	olfactomedin 2	0.105529	6.75022	2.18894	0.0421513	0.842856	-3.71698
Hu6DqgO4ICeweSvrZE	Neat1	nuclear paraspeckle assembly transcript 1 (non-protein coding)	-0.450947	7.89056	-2.18821	0.0422121	0.843225	-3.71812
lKYJIGdKTYtdQnRJ58	6430503K07Rik	RIKEN cDNA 6430503K07 gene	0.0931547	6.71572	2.18604	0.042394	0.843704	-3.72149
ZUaI4Dl_P1f3l._x.o	Uck2	uridine-cytidine kinase 2	-0.294507	8.50139	-2.18577	0.0424171	0.843704	-3.72192
3olIF10FxQoI14gFbk	Prkcdbp	protein kinase C, delta binding protein	-0.352076	8.05773	-2.18566	0.0424262	0.843704	-3.72209
cmy17oIR4oJ6EeiK3k	Uqcr11	ubiquinol-cytochrome c reductase, complex III subunit XI	0.254595	11.0367	2.18513	0.0424707	0.843704	-3.72291
iQeYao.YQYBLhvW3eg	NA	NA	0.136338	6.71306	2.18464	0.0425122	0.843704	-3.72367
Qc7tNxQu1DAIoJxIVU	Abcf2	ATP-binding cassette, sub-family F (GCN20), member 2	0.158625	7.86617	2.18432	0.0425397	0.843704	-3.72418
Zi6dHMrRd9J9eRSBDU	Ipo4	importin 4	0.198005	7.49953	2.18408	0.0425596	0.843704	-3.72455
ZnqilCP8i7_1vt6BRM	Tjp2	tight junction protein 2	-0.247026	7.84478	-2.18375	0.042587	0.843704	-3.72506
QkXJT12rfEIR4xSVwU	NA	NA	0.642408	6.93543	2.18339	0.0426177	0.843704	-3.72562
E_gonoEglRkUcQtJtY	NA	NA	-0.104581	6.65293	-2.18256	0.0426881	0.844185	-3.72691
BQqxURaD9SggNi.fDs	Amd2	S-adenosylmethionine decarboxylase 2	-0.151179	6.91519	-2.18165	0.0427653	0.844185	-3.72833
NkvmHUUf3tUdA5EA1E	Spag1	sperm associated antigen 1	-0.101777	6.75683	-2.18137	0.0427891	0.844185	-3.72877
fKXweXknd58qsgV6iM	Micu1	mitochondrial calcium uptake 1	-0.108942	6.78413	-2.18022	0.0428863	0.844185	-3.73055
BH4sl_EFNew14FyT1E	Btaf1	BTAF1 RNA polymerase II, B-TFIID transcription factor-associated, (Mot1 homolog, S. cerevisiae)	-0.193737	7.57019	-2.17973	0.0429278	0.844185	-3.73131
QoQ31sH_tkZ5NeVIDk	Zbtb7c	zinc finger and BTB domain containing 7C	-0.303857	7.54123	-2.1792	0.042973	0.844185	-3.73213
NK2tBpHF2h7dt3euF0	Acvr2b	activin receptor IIB	0.177819	7.43012	2.17916	0.0429766	0.844185	-3.7322
9ndIv7mOOPbiX5aEIo	Per2	period circadian clock 2	-0.354398	7.25376	-2.17898	0.0429917	0.844185	-3.73247
Zd5FS1zL3SGiR57MzA	NA	NA	-0.430767	7.47799	-2.17861	0.0430239	0.844185	-3.73306
6rvj.hr.un7ONZeiNc	Capn8	calpain 8	-0.249091	7.15549	-2.17735	0.0431309	0.844769	-3.73501
Wiu5iIu8iuiPBwJaTk	Cidec	cell death-inducing DFFA-like effector c	-0.228028	6.98951	-2.176	0.0432464	0.844769	-3.73711
rqiOl_dddnsVVLACf0	Dyrk1b	dual-specificity tyrosine-(Y)-phosphorylation regulated kinase 1b	0.252459	7.39775	2.17593	0.0432525	0.844769	-3.73722
uCJ9T9lJlF4o.XollE	Polr1d	polymerase (RNA) I polypeptide D	-0.21938	9.26439	-2.1751	0.043324	0.844769	-3.73851
cbsfvTjtTHgR4k_5H4	Isx	intestine specific homeobox	0.0987924	6.66605	2.17451	0.0433749	0.844769	-3.73943
xV4BOu1OewS6LksTl4	Ttc3	tetratricopeptide repeat domain 3	-0.202699	8.30882	-2.17415	0.0434058	0.844769	-3.73999
3kjEkew3dyud.riIYk	Ppm1e	protein phosphatase 1E (PP2C domain containing)	-0.113396	6.85779	-2.17383	0.0434329	0.844769	-3.74048
6dISXevFF.LrN5f1f4	Map2k3	mitogen-activated protein kinase kinase 3	-0.386779	9.62577	-2.17356	0.0434558	0.844769	-3.7409
3tXnQreB6gbG67kAVc	Smpdl3b	sphingomyelin phosphodiesterase, acid-like 3B	0.502913	7.80922	2.17344	0.0434666	0.844769	-3.74109
6DIBuLInboqp05S46Q	Rbm12	RNA binding motif protein 12	-0.150377	6.97148	-2.17189	0.0435999	0.844769	-3.74349
Tx7hRJAuLfYezpl7nQ	Papss2	3'-phosphoadenosine 5'-phosphosulfate synthase 2	-0.299187	10.3697	-2.17175	0.0436125	0.844769	-3.74372
cVLi6qgqSe835Ql6_w	Akap1	A kinase (PRKA) anchor protein 1	0.192404	7.63427	2.17157	0.0436277	0.844769	-3.74399
6ZcYS8XoA5f1cY4niE	Edem2	ER degradation enhancer, mannosidase alpha-like 2	0.15033	7.43654	2.17001	0.0437626	0.844769	-3.74641
WheBXiDueAol1L96fU	Chka	choline kinase alpha	-0.304751	6.83977	-2.169	0.0438499	0.844769	-3.74797
BXvOxcu8irSDDf3n6Q	NA	NA	-0.240604	8.54602	-2.16762	0.0439703	0.844769	-3.75012
TgV3gB36XTIDuSK7tE	Dkk3	dickkopf homolog 3 (Xenopus laevis)	-0.18521	7.32653	-2.16737	0.0439922	0.844769	-3.75051
WVcRVTdUp0465xcYC0	Setd8	SET domain containing (lysine methyltransferase) 8	-0.218314	8.03686	-2.1664	0.044076	0.844769	-3.752
xPHsndzLvG9IRbJ3tc	Igfbp5	insulin-like growth factor binding protein 5	-0.507007	9.07399	-2.16623	0.0440911	0.844769	-3.75227
TuqQVRhIghMjAvi1KI	NA	NA	-0.121079	6.73313	-2.16578	0.0441302	0.844769	-3.75297
6qlUu9cVC.6x_gO0X8	Slc35b2	solute carrier family 35, member B2	0.26078	8.03563	2.16573	0.0441346	0.844769	-3.75304
TSU7eF9UeIBE70.O40	Pex14	peroxisomal biogenesis factor 14	0.124885	7.49524	2.16541	0.0441625	0.844769	-3.75354
lrU3nuUXiMue68w7f8	NA	NA	0.349243	8.36048	2.16528	0.0441737	0.844769	-3.75374
6knXPyXySIIzgnSaf4	Htr1f	5-hydroxytryptamine (serotonin) receptor 1F	0.12408	6.70763	2.16521	0.0441799	0.844769	-3.75385
cgiIcHq6AqOt2jKq.U	Mboat2	membrane bound O-acyltransferase domain containing 2	-0.219021	6.81903	-2.16488	0.0442092	0.844769	-3.75437
WKT17hbSFMt5EXHeXs	Gps1	G protein pathway suppressor 1	0.172864	9.07161	2.16482	0.0442143	0.844769	-3.75446
BVi10X0Q0JXAEQytIE	NA	NA	-0.184613	6.99841	-2.16454	0.0442392	0.844769	-3.7549
0oJsRx0jIQ3Xvl3cXE	Dolk	dolichol kinase	0.138854	7.74333	2.16436	0.0442548	0.844769	-3.75518
f0JRI2IogQED5fqhdQ	Top1	topoisomerase (DNA) I	-0.108712	6.92479	-2.16434	0.0442565	0.844769	-3.75521
3ViDgg6XiXUu_Loh90	Mup1	major urinary protein 1	-1.95889	7.62399	-2.16401	0.044285	0.844769	-3.75571
xmTv4ey3sDIrS.e56w	Atp2a2	ATPase, Ca++ transporting, cardiac muscle, slow twitch 2	-0.274648	7.98272	-2.16132	0.0445213	0.846777	-3.75988
oXLV97_l.7FdP1_m04	Slc35c1	solute carrier family 35, member C1	-0.375703	11.1447	-2.16126	0.0445266	0.846777	-3.75997
WWl0JL55Iuvf.k.DlQ	Tmem43	transmembrane protein 43	-0.537395	8.23686	-2.16093	0.0445559	0.846777	-3.76049
rqngur.f77.80K7k_4	NA	NA	0.250958	6.76981	2.16078	0.0445687	0.846777	-3.76071
uqFSCnUV_QeRBd.EFo	3010026O09Rik	RIKEN cDNA 3010026O09 gene	0.153104	6.85564	2.16027	0.0446136	0.846777	-3.7615
BtjjRpQbshHKwbewak	Mboat1	membrane bound O-acyltransferase domain containing 1	-0.297258	9.44458	-2.15991	0.0446456	0.846777	-3.76206
3SCppJN3qf597IC_0g	Pkm	pyruvate kinase, muscle	0.275635	10.6386	2.15911	0.0447158	0.847054	-3.76329
TXgjRaJT1Tq4ntTsRk	Cacng4	calcium channel, voltage-dependent, gamma subunit 4	0.11659	6.70246	2.15878	0.0447454	0.847054	-3.76381
omCSKXoQpfi6PoiPTU	NA	NA	0.122855	6.68462	2.15673	0.0449267	0.848336	-3.76698
EutEoiSOFqOjC1CdY4	Foxk1	forkhead box K1	0.110357	6.71139	2.15655	0.0449427	0.848336	-3.76726
ujgBJ5PgDIpHV9FVRc	Rb1	retinoblastoma 1	0.160171	7.088	2.15611	0.0449814	0.848336	-3.76793
Wu7ol._MsohlS1Ysjg	Luc7l3	LUC7-like 3 (S. cerevisiae)	-0.495896	9.21921	-2.15605	0.0449875	0.848336	-3.76804
6JR._lnuGXuF27hXI4	NA	NA	0.158943	7.52416	2.15561	0.0450263	0.848336	-3.76871
TpTrUfSoIeQy.fEIuA	Phldb2	pleckstrin homology-like domain, family B, member 2	-0.174562	6.93428	-2.15316	0.0452444	0.85085	-3.7725
T7Xng_6BSCiq7U4nng	Mcoln2	mucolipin 2	0.166171	6.70857	2.15231	0.0453207	0.85085	-3.77381
r54QOAuJz0Xmcz0FFk	Fcrla	Fc receptor-like A	0.211772	6.80744	2.15217	0.0453332	0.85085	-3.77403
HEJUk3Sh00eSvXeIVI	Ptpn2	protein tyrosine phosphatase, non-receptor type 2	-0.128187	6.73212	-2.15215	0.045335	0.85085	-3.77406
EdSoog7uepzqJTvSI8	Myzap	myocardial zonula adherens protein	-0.174864	7.08831	-2.15135	0.045406	0.85085	-3.77529
xnXkSP.p9__d_.QrFI	NA	NA	0.911271	7.41444	2.15124	0.0454163	0.85085	-3.77546
TU6ca9I7k27R7A7DrE	Runx1	runt related transcription factor 1	-0.181066	6.95547	-2.14944	0.0455773	0.851269	-3.77823
Qnxeyz97Exe.UkH0u0	Ist1	increased sodium tolerance 1 homolog (yeast)	-0.198268	9.35562	-2.14901	0.0456161	0.851269	-3.7789
uzr9Rcg50nqgo4JTSc	Tbl1x	transducin (beta)-like 1 X-linked	-0.20179	7.27224	-2.14877	0.0456378	0.851269	-3.77927
9X.wELsHLlaiA8e6_w	H1f0	H1 histone family, member 0	0.246738	7.34794	2.14875	0.0456401	0.851269	-3.77931
roJToNLiL_oOjpeAZ0	NA	NA	-0.186848	6.79018	-2.14819	0.0456905	0.851269	-3.78018
0ksiCVECekCg0iKOXo	NA	NA	0.111289	6.72284	2.14782	0.0457233	0.851269	-3.78074
Tq3SUeuQEoKeYev_n8	NA	NA	-0.398222	8.46008	-2.14766	0.0457382	0.851269	-3.78099
r7cQbTYJZUT5dUzXuE	Ccdc65	coiled-coil domain containing 65	0.184861	7.40698	2.14596	0.045892	0.85265	-3.78362
lrJFxzUhLuCpY9FN1I	NA	NA	0.18817	6.74834	2.14569	0.0459163	0.85265	-3.78403
rleAEIIq1NntL8Grlo	Klf7	Kruppel-like factor 7 (ubiquitous)	-0.215193	7.71995	-2.14541	0.045941	0.85265	-3.78445
H17.eG7l9VXCiS4SWc	Tmed10	transmembrane emp24-like trafficking protein 10 (yeast)	0.224311	9.41488	2.14404	0.046066	0.853859	-3.78658
07h0o3tf5jhMN7jiiU	Col3a1	collagen, type III, alpha 1	-0.145437	6.73479	-2.14375	0.0460919	0.853859	-3.78702
Zj.SfXnDS5dJTHtSKE	NA	NA	0.945046	7.64556	2.14267	0.0461903	0.854885	-3.78869
lgUftUs4Rd8c3SSXuQ	Anpep	alanyl (membrane) aminopeptidase	0.380017	8.10235	2.14145	0.0463012	0.85612	-3.79056
3ZHR_7Ze7EReqQOigc	Gucy1a3	guanylate cyclase 1, soluble, alpha 3	0.150214	7.13416	2.14058	0.0463802	0.85612	-3.7919
QRdd5ROTO9E._5_jIY	Syf2	SYF2 homolog, RNA splicing factor (S. cerevisiae)	0.153495	8.43734	2.14052	0.0463861	0.85612	-3.792
BpMC._N9eLZ6uk9qfk	Klhl9	kelch-like 9	-0.125902	6.68224	-2.13691	0.0467173	0.860432	-3.79756
6SeLUoV3Ulc1U0MAd4	Sema6b	sema domain, transmembrane domain (TM), and cytoplasmic domain, (semaphorin) 6B	-0.121197	6.67905	-2.13679	0.046728	0.860432	-3.79774
uUisc67ns_5.yXv55I	Fam76b	family with sequence similarity 76, member B	0.197244	7.86189	2.13646	0.0467582	0.860432	-3.79824
cVoBAkJ7xH6VF9Qp8I	Gcnt3	glucosaminyl (N-acetyl) transferase 3, mucin type	-0.254759	10.8741	-2.13609	0.0467927	0.860432	-3.79882
cuMe4xzK.B0Ir4yJv4	Hsp90aa1	heat shock protein 90, alpha (cytosolic), class A member 1	-0.123687	6.86885	-2.13521	0.0468737	0.860689	-3.80017
3gkgXFGBNQNafkjpqI	Nsfl1c	NSFL1 (p97) cofactor (p47)	-0.240388	7.4575	-2.1346	0.0469297	0.860689	-3.80111
ByQr7yg2NWYpWgoWBE	Rps26	ribosomal protein S26	0.168788	12.1064	2.13453	0.0469364	0.860689	-3.80122
9HkuMESOcCT1Qp_QlI	Ctr9	Ctr9, Paf1/RNA polymerase II complex component, homolog (S. cerevisiae)	-0.107774	6.79047	-2.13303	0.0470745	0.861791	-3.80351
o7tTh0.3e4eBnRQiR4	Ogn	osteoglycin	-0.374323	8.3876	-2.13276	0.0470996	0.861791	-3.80393
0f4FCRdo14cfwEeJ1I	Dnajc16	DnaJ (Hsp40) homolog, subfamily C, member 16	0.139124	7.28557	2.13229	0.0471437	0.861791	-3.80466
9PUdU2rvruXuPriNjo	NA	NA	-0.154827	7.29966	-2.13193	0.0471766	0.861791	-3.80521
3p7Y03T5K2_OFOKk_g	Bach1	BTB and CNC homology 1	-0.40718	7.11394	-2.13147	0.0472194	0.861791	-3.80592
ffEo.k.qoIRfFLLNdc	Srl	sarcalumenin	-0.101708	6.70317	-2.12984	0.0473714	0.861791	-3.80843
lhECnP9.l7kdU1_rv8	Tes	testis derived transcript	-0.318195	9.58506	-2.12967	0.0473872	0.861791	-3.80869
NVVB1u.ZwoPP2RGhT0	Ywhag	tyrosine 3-monooxygenase/tryptophan 5-monooxygenase activation protein, gamma polypeptide	-0.48262	7.849	-2.12877	0.0474706	0.861791	-3.81006
BPPee2Xe11uqRdL.q4	NA	NA	-0.235327	8.4163	-2.12871	0.0474768	0.861791	-3.81016
uqtIHf7ukA6BCLVy1c	Slc1a7	solute carrier family 1 (glutamate transporter), member 7	-0.120872	6.82235	-2.12835	0.0475104	0.861791	-3.81072
B7Ci3oKPHHu0hue.SI	Clic4	chloride intracellular channel 4 (mitochondrial)	-0.122262	6.77935	-2.12785	0.0475566	0.861791	-3.81148
o0gdvVjUjUhEpMocgk	Rsrc2	arginine/serine-rich coiled-coil 2	-0.179117	7.34579	-2.12719	0.047618	0.861791	-3.81248
B5SVKcdxUlAd0PFMTo	NA	NA	-0.282302	7.21918	-2.12701	0.0476351	0.861791	-3.81276
BieJako7uf4O47voBE	Tbc1d22a	TBC1 domain family, member 22a	0.169653	8.14738	2.12624	0.0477078	0.861791	-3.81396
fqr_BYVBxe3Ae_qCeU	Nr4a2	nuclear receptor subfamily 4, group A, member 2	-0.220373	6.96625	-2.12579	0.0477493	0.861791	-3.81464
N6U7W4mWKGGHODaJWE	Kdm2b	lysine (K)-specific demethylase 2B	0.118236	6.67799	2.12335	0.0479792	0.861791	-3.81839
oop0gUosQTnnoTQh2k	Krt15	keratin 15	-0.563321	7.08103	-2.12334	0.0479795	0.861791	-3.81839
952LKnn1JRIlSvFV.k	Chga	chromogranin A	0.461578	8.53591	2.12188	0.0481176	0.861791	-3.82064
ut3rlNTMdenuTqO6u4	Slc25a20	solute carrier family 25 (mitochondrial carnitine/acylcarnitine translocase), member 20	0.19247	8.57657	2.12163	0.0481408	0.861791	-3.82101
lvxIRtTTX.XQQgoXfY	Gnai1	guanine nucleotide binding protein (G protein), alpha inhibiting 1	-0.248579	7.03509	-2.12076	0.0482236	0.861791	-3.82235
fUCgQlJLKL6JH93lFI	Taf12	TAF12 RNA polymerase II, TATA box binding protein (TBP)-associated factor	-0.138668	7.13605	-2.12027	0.0482701	0.861791	-3.82311
loCX6Tr3sCd_xZ6IBo	Tgfbi	transforming growth factor, beta induced	-0.278935	8.79755	-2.11945	0.0483476	0.861791	-3.82436
3RELur9zseKvkj84SQ	Abi1	abl-interactor 1	-0.231374	8.58242	-2.1188	0.0484092	0.861791	-3.82535
uqCKujmXCgd5167xLk	Ciapin1	cytokine induced apoptosis inhibitor 1	0.122789	7.33983	2.11869	0.0484193	0.861791	-3.82552
ZhAh9QrdWnv5czivpk	Cutal	cutA divalent cation tolerance homolog-like	0.111519	6.7603	2.11801	0.0484839	0.861791	-3.82656
oX4FwIOeFV5t1IvKSw	NA	NA	-0.142794	7.17093	-2.11763	0.0485201	0.861791	-3.82714
lW8eG7B8kk8i4bfS_s	Snap29	synaptosomal-associated protein 29	-0.143826	7.53587	-2.11753	0.0485302	0.861791	-3.8273
cU7QvnTx5c4dy9SrN4	Trmt2b	TRM2 tRNA methyltransferase 2B	0.11369	7.25004	2.1174	0.0485428	0.861791	-3.82751
ZpLr73V.94S7r0nXv0	Smg1	SMG1 homolog, phosphatidylinositol 3-kinase-related kinase (C. elegans)	-0.162628	8.39436	-2.11708	0.0485724	0.861791	-3.82798
Zao0RX718QlKKFhJ00	Col6a3	collagen, type VI, alpha 3	-0.130379	6.69681	-2.11706	0.048575	0.861791	-3.82802
Q1NRKxsI_i30nutdSo	Duox2	dual oxidase 2	0.526266	7.43084	2.11698	0.0485822	0.861791	-3.82814
i9A4uvggKt19W.XRLU	NA	NA	0.0832853	6.8956	2.11662	0.0486165	0.861791	-3.82869
0KClu416BuRy9iIuCk	Ypel5	yippee-like 5 (Drosophila)	-0.252314	8.18652	-2.11583	0.0486923	0.861791	-3.82991
0qT.v3f3iCsH4BHEiU	NA	NA	-0.106686	6.77025	-2.11549	0.0487247	0.861791	-3.83042
cSScjt6EqBO_v1y78Y	Nt5e	5' nucleotidase, ecto	-0.442386	8.98066	-2.11546	0.0487272	0.861791	-3.83047
EV0tTWbFLJdW1w970M	Lrrc1	leucine rich repeat containing 1	-0.212586	7.84332	-2.11427	0.0488416	0.861791	-3.8323
ri.CRdlSKFVJ050gjY	Abi3	ABI gene family, member 3	0.263489	7.08528	2.11421	0.0488473	0.861791	-3.83239
HyEIZVvUA7A2MbxMl8	NA	NA	0.110829	6.71034	2.1141	0.0488576	0.861791	-3.83255
ZAE0v7qv1c.r7XzE3I	Map7	microtubule-associated protein 7	0.139638	8.67668	2.11391	0.048876	0.861791	-3.83285
EyCA0hd.Xu5PnqEDl0	Col6a3	collagen, type VI, alpha 3	-0.323122	8.06188	-2.11207	0.0490525	0.861791	-3.83566
f7tHZco7uvdf2vdLAU	NA	NA	0.177715	7.63442	2.11167	0.0490908	0.861791	-3.83627
6UrhR5zz4MdoGekpXU	Gm20310	predicted gene, 20310	0.116719	6.74021	2.11154	0.0491032	0.861791	-3.83646
QS1pLSwjROu8O6W1d4	Cbfb	core binding factor beta	-0.26159	8.8583	-2.11043	0.0492101	0.861791	-3.83816
ZVnn5.tey17CLQ4rjo	Olfr309	olfactory receptor 309	0.134647	6.75649	2.11017	0.0492355	0.861791	-3.83856
6YFCpCSx7pCqghd5tA	Polr3a	polymerase (RNA) III (DNA directed) polypeptide A	-0.123828	6.67426	-2.11	0.0492516	0.861791	-3.83882
0KpeJSjuQwikqZ4Xlk	Chmp7	charged multivesicular body protein 7	-0.123887	6.68059	-2.10949	0.0493008	0.861791	-3.8396
ZRK5LvCOPof4Anp7Ew	Mdm1	transformed mouse 3T3 cell double minute 1	-0.124995	6.72689	-2.10903	0.049345	0.861791	-3.8403
x33Xe7d49ypIBB7hUs	Gm5222	predicted gene 5222	1.62795	7.94599	2.10896	0.049352	0.861791	-3.84041
fl.q8HBP4qWELYgVOA	Lrp6	low density lipoprotein receptor-related protein 6	-0.11625	6.76654	-2.10881	0.0493662	0.861791	-3.84063
ZlEF6wTt012l_nKn4U	Usp7	ubiquitin specific peptidase 7	-0.160109	7.42005	-2.10877	0.0493706	0.861791	-3.8407
36qOCVIkIio14Z4LNY	Acta2	actin, alpha 2, smooth muscle, aorta	-0.270158	7.48575	-2.1083	0.0494155	0.861791	-3.84141
Zp18WJdJzTe3eOOvRM	Gapvd1	GTPase activating protein and VPS9 domains 1	-0.158438	7.85352	-2.10821	0.0494247	0.861791	-3.84156
ZpIl1DKgfiJJ.npfo0	NA	NA	0.103446	6.72028	2.10816	0.0494299	0.861791	-3.84164
3iOKAQC5S7ySuoCdPc	Trim59	tripartite motif-containing 59	-0.121498	6.6634	-2.10802	0.0494432	0.861791	-3.84185
0ouINMliUpJ.Rn5LQQ	NA	NA	-0.134616	6.87811	-2.10784	0.0494602	0.861791	-3.84212
Zj.SfXnDS7dLTDtSKE	NA	NA	0.903492	7.29792	2.10768	0.0494761	0.861791	-3.84237
62V02Imo4LGKGU1L00	Ptp4a3	protein tyrosine phosphatase 4a3	0.157748	7.05917	2.10755	0.0494887	0.861791	-3.84256
uZAfzOVSxKoEUqUwCo	Gm7609	predicted pseudogene 7609	-0.153764	6.70892	-2.10734	0.0495088	0.861791	-3.84288
i6eSgL8RgCdUfgJE0k	Klf6	Kruppel-like factor 6	-0.170785	6.74335	-2.10617	0.0496224	0.863013	-3.84467
rLjaVbOq0YCX4V.V8U	Ucn	urocortin	0.134668	6.72597	2.10421	0.0498133	0.865093	-3.84766
Qb770cINJep9Ht3qdc	NA	NA	0.110919	6.7585	2.10405	0.0498289	0.865093	-3.84791
0Q0qNpJ_defnarP.sI	Zcchc8	zinc finger, CCHC domain containing 8	0.140148	8.45069	2.10303	0.0499282	0.865946	-3.84946
EkgFKk91JdL9XtPUnU	Mcrs1	microspherule protein 1	0.0973084	7.19341	2.10227	0.0500021	0.865946	-3.85061
HURQnSU0nBNROeLkSo	Fam216a	family with sequence similarity 216, member A	0.135504	7.09312	2.10221	0.0500086	0.865946	-3.85072
64hoTrGkjWp3ISYTkg	Vps51	vacuolar protein sorting 51 homolog (S. cerevisiae)	0.110145	7.27159	2.10124	0.0501033	0.866811	-3.85219
EIiiqHiKf1633i7.nk	Casp2	caspase 2	-0.125905	6.67348	-2.10017	0.0502081	0.866811	-3.85382
Q1Lvm5Hah3waRJkqnc	Git2	G protein-coupled receptor kinase-interactor 2	0.116976	6.82789	2.10002	0.0502234	0.866811	-3.85406
xEotJJcT5IIMdGXmSU	Mcm3	minichromosome maintenance deficient 3 (S. cerevisiae)	0.141742	6.95411	2.09992	0.0502329	0.866811	-3.8542
Ng.fXfXvQwOPEfkfAA	Mup20	major urinary protein 20	-0.18826	6.58152	-2.09914	0.05031	0.86739	-3.8554
TOSlTyRE9AX1qnuF9A	6430548M08Rik	RIKEN cDNA 6430548M08 gene	-0.317656	7.22689	-2.09798	0.0504241	0.868604	-3.85717
fVQ6EiqOCJIB195I7E	Krt4	keratin 4	-0.897845	7.47649	-2.0975	0.0504714	0.868666	-3.8579
ll7Dhd.yoKT.XyvteU	Sprr2e	small proline-rich protein 2E	0.386078	6.85299	2.09566	0.0506525	0.870763	-3.86069
3f61f1Xd691H31eEUI	Cyth4	cytohesin 4	0.363222	7.92131	2.09538	0.0506807	0.870763	-3.86112
TcqIpivEu.M.6BfXgo	Bhlhe40	basic helix-loop-helix family, member e40	-0.36706	8.07798	-2.09448	0.0507698	0.871148	-3.86249
6aRGTp9QJQTr20mvSU	Sypl	synaptophysin-like protein	0.108811	6.73674	2.09379	0.0508381	0.871148	-3.86354
BRe_qcuU2M_VudDwM4	Hnf4aos	hepatic nuclear factor 4 alpha, opposite strand	0.100257	6.73996	2.0937	0.0508474	0.871148	-3.86368
lU0reH6qGOHiAy5khw	Itgb1bp1	integrin beta 1 binding protein 1	-0.219673	8.1366	-2.09339	0.0508783	0.871148	-3.86415
3dqLp4FgmZKaiHeSjU	Cbx3	chromobox 3	-0.197295	7.17764	-2.09121	0.0510953	0.872855	-3.86747
rWTQp4HSJp7v.JHIIE	Fgfr1op	Fgfr1 oncogene partner	-0.101917	6.7139	-2.08984	0.0512315	0.872855	-3.86954
fTwoSqO0ScT.gXXV7Q	Aven	apoptosis, caspase activation inhibitor	-0.207089	7.15914	-2.08977	0.051239	0.872855	-3.86966
WH3V096L6cVXdITS7E	NA	NA	0.1474	6.73588	2.08918	0.0512975	0.872855	-3.87054
QoUcSp4su03fijEfAQ	Abca3	ATP-binding cassette, sub-family A (ABC1), member 3	0.211348	9.39466	2.08875	0.0513406	0.872855	-3.8712
rI8pXoRCYf4VIufVSI	Dtx4	deltex 4 homolog (Drosophila)	0.127113	6.95546	2.08815	0.0514014	0.872855	-3.87212
9tLOf5d0Hk8E5ZKdIc	Ctdspl2	CTD (carboxy-terminal domain, RNA polymerase II, polypeptide A) small phosphatase like 2	-0.13182	7.03732	-2.08742	0.0514745	0.872855	-3.87323
BuLrIvseCnd9EJer98	Slc9a8	solute carrier family 9 (sodium/hydrogen exchanger), member 8	0.171585	7.07844	2.08684	0.0515331	0.872855	-3.87411
W4kupLj0R7qUmLm.fU	Tmem116	transmembrane protein 116	-0.131547	6.60314	-2.08683	0.051534	0.872855	-3.87413
9koBeiXPqFf0o4Ensg	Ears2	glutamyl-tRNA synthetase 2 (mitochondrial)(putative)	0.105778	7.31566	2.08674	0.0515427	0.872855	-3.87426
Kwfr1rvp43Q8eHV7Vs	F2r	coagulation factor II (thrombin) receptor	-0.264066	8.97303	-2.08616	0.0516014	0.872855	-3.87514
cocXnywupOfeNRxxSo	Sash3	SAM and SH3 domain containing 3	0.226829	6.95611	2.08596	0.0516211	0.872855	-3.87544
60mnHltFKB7e7V0Rl4	Slc25a10	solute carrier family 25 (mitochondrial carrier, dicarboxylate transporter), member 10	0.283905	8.55395	2.08593	0.0516242	0.872855	-3.87549
opSLXgSWH3kBXRHi14	Vps53	vacuolar protein sorting 53 (yeast)	0.163863	9.37141	2.08554	0.0516631	0.872855	-3.87608
rX11cPed_f9IiU0604	Foxa1	forkhead box A1	0.222858	9.46338	2.08532	0.0516852	0.872855	-3.87641
B6NBCSizji0pVFJtTY	NA	NA	-0.323721	8.0143	-2.08502	0.0517157	0.872855	-3.87687
i04IbN0yhbPNgJ5F6I	Tmco3	transmembrane and coiled-coil domains 3	-0.119848	6.73415	-2.08494	0.0517238	0.872855	-3.87699
TERLmr0Dx4ViCSSVoU	Alg5	asparagine-linked glycosylation 5 (dolichyl-phosphate beta-glucosyltransferase)	0.163758	7.92718	2.08389	0.0518295	0.873532	-3.87858
6E6IGlLo7pIhIovovk	Ankrd12	ankyrin repeat domain 12	-0.186885	6.85414	-2.08368	0.0518517	0.873532	-3.87891
QrF7qBPOOES2U03ens	NA	NA	0.71127	6.8777	2.08157	0.052065	0.876384	-3.88211
uaYRjfaQjTWQIDVZQg	Hint1	histidine triad nucleotide binding protein 1	-0.330754	9.65272	-2.08112	0.0521103	0.876404	-3.88278
iad94kvng93NEoFOkY	Lrp2	low density lipoprotein receptor-related protein 2	-0.131782	6.66365	-2.07977	0.0522475	0.876945	-3.88483
xX8V59eFLt1S68pEew	Slc17a5	solute carrier family 17 (anion/sugar transporter), member 5	0.136087	6.91819	2.07946	0.0522799	0.876945	-3.88531
xqiVIZ58T3n0qAzSKI	B3galt5	UDP-Gal:betaGlcNAc beta 1,3-galactosyltransferase, polypeptide 5	-0.313632	6.83649	-2.0786	0.0523671	0.876945	-3.88661
uF65QeIIAjeV9rqu5s	NA	NA	0.134152	6.65915	2.07768	0.0524606	0.876945	-3.888
HXVFB55OLp5XB7s6sg	Oxld1	oxidoreductase like domain containing 1	0.261009	7.83594	2.07746	0.0524831	0.876945	-3.88833
BflHlefuhHDTd.9_zU	NA	NA	-0.183854	6.91942	-2.07741	0.0524885	0.876945	-3.88841
uSrGd1NRIjiW0p5xJM	Siah1b	seven in absentia 1B	-0.107955	6.67675	-2.07701	0.0525298	0.876945	-3.88902
fuFF1SPncOKI5qex3o	8430408G22Rik	RIKEN cDNA 8430408G22 gene	0.168814	6.93838	2.07693	0.0525379	0.876945	-3.88914
ZpCh4NXk6.797XoB7g	Ap4b1	adaptor-related protein complex AP-4, beta 1	0.10893	7.1858	2.07667	0.0525647	0.876945	-3.88954
WRF6B3SBEoFA0TikEk	Slfn9	schlafen 9	-0.130009	6.70469	-2.07649	0.0525832	0.876945	-3.88981
ff6T.BUsghdEeukgqk	A130010J15Rik	RIKEN cDNA A130010J15 gene	0.127205	6.7838	2.07587	0.0526462	0.87726	-3.89075
xX700XYjvXUjN8cj3U	Nipbl	Nipped-B homolog (Drosophila)	-0.34949	8.32053	-2.07447	0.0527899	0.878005	-3.89287
xqe.56d6O1g7nuKh_Y	Tead1	TEA domain family member 1	-0.193267	6.85843	-2.07414	0.0528234	0.878005	-3.89336
NkrnBOODu.xTpInBiQ	Far1	fatty acyl CoA reductase 1	-0.123837	6.93095	-2.07411	0.052827	0.878005	-3.89341
TjUb8CotfqcKMidlqQ	Igf2bp1	insulin-like growth factor 2 mRNA binding protein 1	0.0970564	6.70458	2.07297	0.0529442	0.878005	-3.89514
3leux31_Vl_.fvdf98	NA	NA	0.156774	7.1185	2.07262	0.0529807	0.878005	-3.89567
ZkepOdJ6UxID74Pfnk	Psmd10	proteasome (prosome, macropain) 26S subunit, non-ATPase, 10	-0.116687	7.39861	-2.07206	0.0530378	0.878005	-3.89651
H7WtukJCikKVmUKULY	Hist2h2aa2	histone cluster 2, H2aa2	0.556636	9.31039	2.07129	0.0531171	0.878005	-3.89767
Q9Q.X4zETF9wBchP14	Cd24a	CD24a antigen	0.129812	6.94209	2.07127	0.0531201	0.878005	-3.89772
3SJ5SS4CuEyCFjXurw	Mlxipl	MLX interacting protein-like	0.164937	7.19472	2.07117	0.0531302	0.878005	-3.89786
lREMevn0quOVXtdl6A	Map7d1	MAP7 domain containing 1	-0.36143	8.03357	-2.07108	0.0531396	0.878005	-3.898
WPz.6v6UqKZKlOqQlI	Esrra	estrogen related receptor, alpha	0.186611	8.52973	2.07072	0.0531763	0.878005	-3.89854
iCuCGGueEnme_e3qPU	Caml	calcium modulating ligand	-0.122194	7.08132	-2.0699	0.0532616	0.878437	-3.89978
H_3esemjXi5f0sHmHY	Catsperg1	catsper channel auxiliary subunit gamma 1	-0.101374	6.72091	-2.06857	0.0533992	0.878437	-3.90179
cfUHfddo11ABEbhU0U	H2-T3	histocompatibility 2, T region locus 3	-0.126255	6.7955	-2.06847	0.0534097	0.878437	-3.90194
xutHnsmrl9etf74fl8	Kif1b	kinesin family member 1B	-0.297887	7.41822	-2.06842	0.0534152	0.878437	-3.90202
xKy0i4nM1511dt1OgE	Tspan33	tetraspanin 33	0.300181	7.39149	2.0682	0.0534376	0.878437	-3.90235
rnBONwKJqFKvdNPoxI	Plek2	pleckstrin 2	-0.403598	7.59643	-2.0671	0.0535525	0.878437	-3.90402
0opFMjv4koi8Qr8ek4	Cyp4f16	cytochrome P450, family 4, subfamily f, polypeptide 16	-0.116731	6.71247	-2.06665	0.0535994	0.878437	-3.9047
uiiOg4iQOJaTRIrV7U	Hmgcl	3-hydroxy-3-methylglutaryl-Coenzyme A lyase	0.392677	8.82121	2.0666	0.0536045	0.878437	-3.90477
u70PneUV_HpZK42LXk	Las1l	LAS1-like (S. cerevisiae)	-0.191227	6.93389	-2.06649	0.0536156	0.878437	-3.90493
i.0idX1T8nz.chJeQ8	Sox21	SRY (sex determining region Y)-box 21	-0.343834	9.53309	-2.06622	0.053644	0.878437	-3.90535
HVRdIEk1PfvfR14Sik	Nol8	nucleolar protein 8	-0.175236	7.37938	-2.06481	0.0537909	0.880118	-3.90747
ZUSfl7NeX7l37IPSJA	NA	NA	-0.16642	8.35466	-2.06287	0.0539938	0.880787	-3.9104
0LkiSqj3mvXzuU5Vbs	Ap5s1	adaptor-related protein 5 complex, sigma 1 subunit	0.147069	7.34038	2.06273	0.0540083	0.880787	-3.91061
ZXv3eFftcqfpXnoHP0	Usp19	ubiquitin specific peptidase 19	0.173543	7.90841	2.06243	0.0540401	0.880787	-3.91106
rh5BxUyVMRSiDToEtg	Adipoq	adiponectin, C1Q and collagen domain containing	-0.442585	6.83091	-2.06218	0.0540661	0.880787	-3.91144
ia9dwTjIjzur9cvXu4	Ppp1r2	protein phosphatase 1, regulatory (inhibitor) subunit 2	-0.258532	8.09545	-2.06195	0.0540903	0.880787	-3.91178
rj.SfTnDS7RLTPtS6I	NA	NA	0.18331	6.80056	2.06185	0.0541013	0.880787	-3.91194
ilxPuHnN_ANZ3FSoZY	Olfr458	olfactory receptor 458	0.109647	6.76317	2.06146	0.0541417	0.880787	-3.91252
couIedAunXSOEmqOY4	Plek2	pleckstrin 2	-0.398549	7.46538	-2.06043	0.0542503	0.881362	-3.91408
9oBeispCfRFSXidmlQ	Vill	villin-like	-0.147136	7.10209	-2.06029	0.0542656	0.881362	-3.9143
fWRwsTF1u0uu99e1C4	Dync1i2	dynein cytoplasmic 1 intermediate chain 2	-0.138006	9.51621	-2.05904	0.0543972	0.882778	-3.91618
9gQ7sU4B0Rfp.f4A60	NA	NA	0.083061	6.74461	2.05685	0.0546291	0.885017	-3.91949
WpxLZ0aIF4UKBH456I	NA	NA	-0.138843	6.79363	-2.05521	0.0548029	0.885017	-3.92195
uUOmHNiEeo6124FX3k	Tmem108	transmembrane protein 108	0.127198	6.69284	2.05493	0.0548327	0.885017	-3.92237
EqSmui4jWm5Ef.oIyc	Thy1	thymus cell antigen 1, theta	0.181776	7.13703	2.05482	0.0548439	0.885017	-3.92253
xpRR9XjjfsTD6x06a4	Mal	myelin and lymphocyte protein, T cell differentiation protein	-0.508992	9.132	-2.05441	0.0548883	0.885017	-3.92316
l4rb_0pV9O.ef31HTc	NA	NA	-0.170397	7.04454	-2.05438	0.0548912	0.885017	-3.9232
Nepgdx3vrgLhAgH4S4	Cdh8	cadherin 8	0.121512	6.65233	2.05426	0.0549035	0.885017	-3.92338
re55IFLPKb3oRd9zQI	Mdm4	transformed mouse 3T3 cell double minute 4	0.103751	6.73028	2.05349	0.0549861	0.885017	-3.92454
ideKdR4DBLQon6.zuQ	Krcc1	lysine-rich coiled-coil 1	-0.202825	7.34258	-2.05345	0.0549906	0.885017	-3.92461
rJ0tKx6QhJRP5z9TXk	Eif4a2	eukaryotic translation initiation factor 4A2	-0.249758	8.2742	-2.05343	0.054992	0.885017	-3.92463
xVPoXvk_K0CRCfJ17U	Ppp3cc	protein phosphatase 3, catalytic subunit, gamma isoform	0.102968	6.69652	2.05241	0.0551008	0.885017	-3.92616
3EONtk6d1RVf_x0s3s	Zc3h4	zinc finger CCCH-type containing 4	0.163188	7.75705	2.05172	0.0551755	0.885017	-3.92721
lrWGwvO7cKfpInkSek	Fam207a	family with sequence similarity 207, member A	-0.161908	7.09503	-2.05141	0.0552082	0.885017	-3.92767
KncO1udXtrxf6pLsZM	Zzz3	zinc finger, ZZ domain containing 3	0.143116	7.18619	2.05111	0.0552398	0.885017	-3.92812
xlSyPS6iHN83JCevfk	Fcho2	FCH domain only 2	-0.170103	8.05911	-2.051	0.0552524	0.885017	-3.92829
ESG95eq.5dy_KpSBJ4	Rasef	RAS and EF hand domain containing	-0.256121	6.87289	-2.05	0.0553593	0.885017	-3.92979
xvnCOFAsClnVgi1imQ	Nhp2	NHP2 ribonucleoprotein	0.263425	8.43655	2.04962	0.0554001	0.885017	-3.93037
ZiLoR65yIdXT1feOCk	Nfe2	nuclear factor, erythroid derived 2	0.0973472	6.72856	2.04896	0.0554714	0.885017	-3.93136
3qF3o0U_nLYgwTSaeU	NA	NA	-0.26059	7.7984	-2.04872	0.0554968	0.885017	-3.93172
lbf_XA87d57ql5RkSc	Gdpd1	glycerophosphodiester phosphodiesterase domain containing 1	0.186052	8.16289	2.04839	0.0555323	0.885017	-3.93222
3rsJXHlDAqCNKjnTZY	Dnajc19	DnaJ (Hsp40) homolog, subfamily C, member 19	0.220177	9.29331	2.04836	0.0555357	0.885017	-3.93226
xHkXkhdZJS10mPrFxc	Rbfa	ribosome binding factor A	0.173386	8.00482	2.04819	0.0555532	0.885017	-3.93251
Kc5c8MFBAcArx3UuyE	NA	NA	-0.0860185	6.74872	-2.04815	0.0555582	0.885017	-3.93258
xSUe2gr6TRXfxb90Rg	Abcd3	ATP-binding cassette, sub-family D (ALD), member 3	-0.226109	8.64078	-2.04744	0.055634	0.885161	-3.93364
KeyewvYJSXicviFV8U	Cnr2	cannabinoid receptor 2 (macrophage)	0.109922	6.7213	2.04685	0.0556983	0.885161	-3.93453
l7l65SeLwgipPo1XoE	2700097O09Rik	RIKEN cDNA 2700097O09 gene	0.113994	6.77356	2.04683	0.0557007	0.885161	-3.93457
cS7t6wOLyVv1Mk1BVI	Stau2	staufen (RNA binding protein) homolog 2 (Drosophila)	-0.103148	6.70097	-2.04538	0.0558569	0.885313	-3.93674
3NejiiVNuBIqennlec	Sart1	squamous cell carcinoma antigen recognized by T cells 1	0.136909	7.07462	2.04537	0.0558577	0.885313	-3.93675
igu9Ltie17u.kiXOnk	Trub1	TruB pseudouridine (psi) synthase homolog 1 (E. coli)	0.13184	7.3237	2.04531	0.0558643	0.885313	-3.93684
xro6pwtG7ecofCnn4U	Fads3	fatty acid desaturase 3	0.171306	7.37873	2.04509	0.0558883	0.885313	-3.93717
BunH2AgpEoJP3w9FXE	Ncoa4	nuclear receptor coactivator 4	-0.12522	6.65692	-2.04428	0.0559755	0.885704	-3.93838
6aoqr3GXft3__TngR0	NA	NA	-0.166391	6.97934	-2.04404	0.056002	0.885704	-3.93875
liITI6nN3L5MHvFOdQ	Zc3h12d	zinc finger CCCH type containing 12D	0.169497	6.83197	2.04243	0.0561765	0.88645	-3.94116
rCKw1r168I6bVa6U2Y	Suclg2	succinate-Coenzyme A ligase, GDP-forming, beta subunit	-0.170754	6.95425	-2.04208	0.0562146	0.88645	-3.94169
cfxESB5IQgKv2uh_yQ	NA	NA	-0.124119	6.6213	-2.04204	0.056219	0.88645	-3.94175
9phx9kBIM3plEFp4kI	Mrpl54	mitochondrial ribosomal protein L54	0.243879	8.97255	2.04183	0.0562423	0.88645	-3.94207
ikiigVOjEjQrLFu8Lk	Uchl5	ubiquitin carboxyl-terminal esterase L5	-0.178526	7.33351	-2.04155	0.0562719	0.88645	-3.94248
idvV6THncJArQqP3uU	Btk	Bruton agammaglobulinemia tyrosine kinase	0.160746	6.8349	2.04011	0.0564297	0.888231	-3.94465
QXl.gCu_CJTpQhxfuo	Gsta1	glutathione S-transferase, alpha 1 (Ya)	-0.713653	9.49692	-2.03896	0.056555	0.889045	-3.94637
Bc1F9HXQFfeKJ4O3sk	NA	NA	0.121276	7.03974	2.03833	0.0566239	0.889045	-3.94732
lkuSKIB557us.i4.5I	Plekhm1	pleckstrin homology domain containing, family M (with RUN domain) member 1	0.139432	7.62212	2.03731	0.056736	0.889045	-3.94885
cuUnuhchRC.Y5Cveh4	Phf20	PHD finger protein 20	0.126022	6.99794	2.03704	0.0567655	0.889045	-3.94925
KtxNAW5cTmgVNd5rlE	Lmo7	LIM domain only 7	-0.234633	7.32653	-2.03691	0.05678	0.889045	-3.94945
Biih1o1p2mdldnZTog	NA	NA	-0.199756	7.98501	-2.03687	0.0567845	0.889045	-3.94951
Tcp_CRC0iXSxe0eVpI	NA	NA	-0.0983638	6.85519	-2.03678	0.0567941	0.889045	-3.94964
Ts4oKU6i5fUV4JRXxc	Tmem229b	transmembrane protein 229B	0.101902	6.96688	2.03564	0.0569194	0.889519	-3.95135
caN4I.VzUGLUkOq8uU	Pygl	liver glycogen phosphorylase	-0.201894	7.03254	-2.03532	0.0569543	0.889519	-3.95183
WrXzO7pT0u.jKjm7ik	Gm10115	predicted gene 10115	-0.137373	6.8246	-2.03528	0.0569586	0.889519	-3.95188
62qLm02SlGImiJ0FLM	Eif3i	eukaryotic translation initiation factor 3, subunit I	0.174285	9.63475	2.0339	0.0571106	0.890178	-3.95395
BtTI.SSInhX3Unu3qk	Sema7a	sema domain, immunoglobulin domain (Ig), and GPI membrane anchor, (semaphorin) 7A	0.173627	7.10157	2.03273	0.0572396	0.890178	-3.9557
9p9KghekgoeqyE0Nu4	Slc39a7	solute carrier family 39 (zinc transporter), member 7	0.289651	8.27409	2.03268	0.0572452	0.890178	-3.95577
fLnnQpiSF1m303XafU	Tor1aip1	torsin A interacting protein 1	-0.104223	6.78171	-2.03244	0.0572724	0.890178	-3.95614
BqieIjRYOiNENKB0Uw	Cdk11b	cyclin-dependent kinase 11B	-0.134044	6.95486	-2.0306	0.0574755	0.890178	-3.95889
iRK54goUS9FB4fPftU	Cxadr	coxsackie virus and adenovirus receptor	-0.414533	8.78655	-2.02952	0.0575956	0.890178	-3.9605
u18V1Fdf3uHedeJ3us	Ascc1	activating signal cointegrator 1 complex subunit 1	0.176862	7.59734	2.0292	0.0576312	0.890178	-3.96098
3.ef_06vpXqVZ4SS.o	NA	NA	-0.185395	6.66497	-2.02912	0.0576405	0.890178	-3.96111
fp2e5979a6edN69CKg	Tbc1d17	TBC1 domain family, member 17	0.207348	7.44145	2.02907	0.0576455	0.890178	-3.96117
BiZc9SRCBVghXvguXo	Qars	glutaminyl-tRNA synthetase	0.127159	9.23165	2.02896	0.0576583	0.890178	-3.96135
T6VICulWSok7rhLSQA	Igsf9	immunoglobulin superfamily, member 9	-0.204395	6.9749	-2.02763	0.0578063	0.890178	-3.96333
TousOguCNfQKEuiCvU	Phf14	PHD finger protein 14	-0.148654	6.78561	-2.02721	0.0578536	0.890178	-3.96397
9gvXC.knnwXVUQro7k	Yap1	yes-associated protein 1	-0.127029	7.327	-2.02651	0.0579313	0.890178	-3.96501
EXp3euPa81wHq.efqo	Ttc14	tetratricopeptide repeat domain 14	-0.132961	6.72599	-2.02649	0.0579335	0.890178	-3.96503
r3tXqAeM.uwhBRSM.0	Kti12	KTI12 homolog, chromatin associated (S. cerevisiae)	-0.149251	7.16508	-2.0264	0.0579441	0.890178	-3.96518
HNH1QUHuKTs4JZ7pE4	Rock2	Rho-associated coiled-coil containing protein kinase 2	-0.103001	6.74439	-2.02578	0.0580131	0.890178	-3.9661
fdeCq0l6WyzeoeTXX8	2410004B18Rik	RIKEN cDNA 2410004B18 gene	-0.144143	6.78201	-2.02571	0.0580215	0.890178	-3.96621
HkG5696Om01LseIqOI	Srm	spermidine synthase	-0.13886	7.27566	-2.02561	0.0580317	0.890178	-3.96635
0re01XdQyCAH8gnshI	NA	NA	0.105626	6.76019	2.02419	0.0581912	0.890178	-3.96847
HQKWAjvogjqugGqIKU	Aggf1	angiogenic factor with G patch and FHA domains 1	-0.106835	6.65987	-2.02316	0.0583074	0.890178	-3.97002
iEXcsq36IlHdLSQq64	Klc1	kinesin light chain 1	-0.172593	7.67811	-2.02305	0.0583193	0.890178	-3.97017
i_iLijgjiiollk_JJQ	Mea1	male enhanced antigen 1	-0.13636	6.77507	-2.02296	0.058329	0.890178	-3.9703
iKsoKuXQqS57ilEAo4	Rgs5	regulator of G-protein signaling 5	-0.253612	7.03339	-2.02285	0.0583418	0.890178	-3.97047
KRxe6FaCkI8SqKX29I	Hnrnpf	heterogeneous nuclear ribonucleoprotein F	-0.175673	7.19647	-2.02245	0.0583871	0.890178	-3.97107
fV5hvctJaWlWsjZ99E	Rnaseh2c	ribonuclease H2, subunit C	0.119597	7.11799	2.0224	0.0583921	0.890178	-3.97114
QE4utvFfh9yW4tefV0	Nudcd3	NudC domain containing 3	0.154438	6.80188	2.02239	0.058394	0.890178	-3.97117
im2d0au22jcNbd.2Dk	Rps27a	ribosomal protein S27A	0.19416	8.75987	2.02175	0.0584659	0.890178	-3.97212
lt9XAkAOKcCUIDlVLI	Btg4	B cell translocation gene 4	0.113761	6.69801	2.02111	0.0585383	0.890178	-3.97308
ToLv1Iu5t2rhX57f90	Fam20b	family with sequence similarity 20, member B	-0.195723	7.40788	-2.02063	0.0585923	0.890178	-3.97379
Z.6dwdI3d_xyKGt6Lc	NA	NA	-0.117276	7.02878	-2.0201	0.0586514	0.890178	-3.97457
ZSKNAlvf9T9_lKXsd0	Foxq1	forkhead box Q1	-0.516995	10.7301	-2.01976	0.0586903	0.890178	-3.97508
cUt3AnKC1Uu5RqAZ_U	Fhl1	four and a half LIM domains 1	-0.103559	6.72241	-2.01973	0.0586941	0.890178	-3.97513
oV0NNO10QCleu0pClk	Ndufa7	NADH dehydrogenase (ubiquinone) 1 alpha subcomplex, 7 (B14.5a)	0.244944	9.96338	2.01961	0.0587069	0.890178	-3.9753
f2J74IHgmx7Va65gnk	Syne2	spectrin repeat containing, nuclear envelope 2	-0.226081	6.88653	-2.01927	0.0587453	0.890178	-3.97581
BsFEbte7lTrMl0rfRU	Frmd8	FERM domain containing 8	-0.124674	6.7619	-2.01905	0.0587705	0.890178	-3.97614
QebEl5I6KXktPxubfw	Oat	ornithine aminotransferase	-0.354554	9.67174	-2.01899	0.0587777	0.890178	-3.97624
BaTbmeey17e9INTrv4	Tmem65	transmembrane protein 65	-0.277112	7.85964	-2.01855	0.0588276	0.890178	-3.97689
6pXnU6A03_kf4o0h0U	Grpel1	GrpE-like 1, mitochondrial	0.085307	6.89373	2.01817	0.0588704	0.890178	-3.97745
9ZUUFF9UMhCOu3u.zE	Olfr1183	olfactory receptor 1183	-0.100831	6.69631	-2.01796	0.0588943	0.890178	-3.97777
ltt4x1s_yf_1k7xxXs	NA	NA	0.195042	7.57984	2.01786	0.0589054	0.890178	-3.97791
Br1P_xi.pAwXkgGJ7k	Arpc2	actin related protein 2/3 complex, subunit 2	-0.327032	8.57388	-2.01752	0.0589443	0.890178	-3.97843
TkXMn6wSk7.IXr6ulI	NA	NA	0.110889	6.89518	2.01734	0.058964	0.890178	-3.97868
xV3e4KMsA7cV3XsIEI	Il18	interleukin 18	-0.460133	8.77023	-2.01731	0.0589677	0.890178	-3.97873
HjHjYtNX3SiLOQ_nJY	Dph1	DPH1 homolog (S. cerevisiae)	0.207747	7.26361	2.01725	0.0589746	0.890178	-3.97882
BYtIDVGCjfFDXqOtVI	Gpr137b	G protein-coupled receptor 137B	-0.124995	6.73097	-2.0167	0.059037	0.890178	-3.97964
0oSIpYgUddFe1TeHkQ	Sars	seryl-aminoacyl-tRNA synthetase	0.168104	7.6141	2.01651	0.0590588	0.890178	-3.97993
ceEGioebScXzDuS34s	Cdkl2	cyclin-dependent kinase-like 2 (CDC2-related kinase)	-0.0963662	6.83485	-2.01578	0.0591417	0.890278	-3.98101
6VxJBCrnsffULRefUo	Plekho2	pleckstrin homology domain containing, family O member 2	0.130627	6.97161	2.01567	0.059155	0.890278	-3.98119
ZpOipaCAO9i3i1weVE	Tnni2	troponin I, skeletal, fast 2	-0.392557	8.1544	-2.01428	0.0593127	0.891331	-3.98325
HiS0l9SFE764J5RJRQ	Cast	calpastatin	-0.104277	6.79796	-2.01354	0.0593971	0.891331	-3.98435
oU9fgo7d69QlI3dHWk	Qpct	glutaminyl-peptide cyclotransferase (glutaminyl cyclase)	-0.10635	6.74159	-2.01305	0.0594531	0.891331	-3.98508
ZeuVzxFjkABapxenhU	Mrpl15	mitochondrial ribosomal protein L15	0.174069	8.16504	2.01287	0.0594747	0.891331	-3.98536
6UqVUfTdVRXnsQwLt4	Slc6a17	solute carrier family 6 (neurotransmitter transporter), member 17	0.107306	6.74603	2.01271	0.0594921	0.891331	-3.98558
fnnlSvVl7vqNKT5KB8	NA	NA	0.113945	7.00218	2.01089	0.0597006	0.891331	-3.98829
Zkidfuzt7h68hVGVdE	Nol3	nucleolar protein 3 (apoptosis repressor with CARD domain)	-0.174984	7.10991	-2.00913	0.0599039	0.891331	-3.99092
Bk05OBfa0qO2_qC4fQ	NA	NA	-0.136279	6.99116	-2.00911	0.0599059	0.891331	-3.99094
fg6z_Ffrw_lef_Vijo	Cmah	cytidine monophospho-N-acetylneuraminic acid hydroxylase	0.106951	6.70786	2.00837	0.0599907	0.891331	-3.99204
iehFRfne55yvulEnCM	Zyx	zyxin	-0.340735	10.2934	-2.00801	0.0600326	0.891331	-3.99258
cut_ZO1Oi9_oNG8.00	Dysf	dysferlin	0.126609	7.01989	2.00688	0.0601633	0.891331	-3.99426
6bu.hCgoDpFtOrngNY	NA	NA	-0.413798	9.5899	-2.00688	0.0601634	0.891331	-3.99426
uSSnUnUnoSvjzECn6g	Fubp1	far upstream element (FUSE) binding protein 1	-0.153038	6.93154	-2.00563	0.0603082	0.891331	-3.99612
lmJKSLgO3aAV4iIKi4	NA	NA	-0.136526	6.86613	-2.00561	0.06031	0.891331	-3.99614
cApFNFB2HdIJujJN3k	Ublcp1	ubiquitin-like domain containing CTD phosphatase 1	0.146347	7.39028	2.00558	0.0603133	0.891331	-3.99618
xkwO.q7Aj7u1NQSolE	Rap1b	RAS related protein 1b	-0.225114	9.21032	-2.00535	0.0603406	0.891331	-3.99653
feN4e7K0yHSSpwQcTo	D030028A08Rik	RIKEN cDNA D030028A08 gene	-0.0882149	6.74328	-2.00504	0.0603768	0.891331	-3.997
u4N2ueHSEnbVAIlRSo	Pkn1	protein kinase N1	-0.129493	6.78021	-2.00492	0.0603901	0.891331	-3.99717
KpORY6T9elv7nnTzlU	Atp2a2	ATPase, Ca++ transporting, cardiac muscle, slow twitch 2	-0.247858	8.94826	-2.00427	0.0604653	0.891331	-3.99813
cSXuxe4e47WTfu0uu0	Prmt2	protein arginine N-methyltransferase 2	-0.202222	7.86416	-2.00423	0.0604699	0.891331	-3.99819
E1y_4SeSKUJf7gu6dI	Top3b	topoisomerase (DNA) III beta	-0.118818	6.72293	-2.00423	0.0604707	0.891331	-3.9982
EFQJikGeiMgFcoKI3o	NA	NA	-0.160994	6.79131	-2.00402	0.0604946	0.891331	-3.9985
lS_Hrq7vuuHTfIX1Ho	Zfp180	zinc finger protein 180	-0.141038	7.57713	-2.00374	0.0605277	0.891331	-3.99893
rYfTSToV5LKOqJ7cRk	Wdyhv1	WDYHV motif containing 1	0.155782	7.2619	2.00365	0.060538	0.891331	-3.99906
WVK9edDlAu_ehNKJJY	Cysrt1	cysteine rich tail 1	-0.533029	7.63316	-2.00224	0.0607016	0.891331	-4.00114
rh4YInQR7X0kuXnJ4Y	NA	NA	0.0881179	6.909	2.00204	0.060725	0.891331	-4.00144
3l.VkNIuCpTr3qKOjQ	NA	NA	-0.125139	6.7022	-2.00154	0.0607834	0.891331	-4.00218
xp1P.t7JO5LvD40lCo	Dhcr7	7-dehydrocholesterol reductase	0.129324	6.86571	2.00153	0.0607851	0.891331	-4.00221
0LT9Hsu5EGm3t6u1_4	NA	NA	-0.155852	7.61227	-2.0013	0.0608113	0.891331	-4.00254
NuQ2joaSX5x3OuTUio	Dnase2a	deoxyribonuclease II alpha	-0.147083	7.05442	-2.00125	0.0608174	0.891331	-4.00262
fS78CzoJEFuxZ3sW14	Stxbp1	syntaxin binding protein 1	0.140935	7.14847	2.001	0.0608464	0.891331	-4.00298
Kh0eXVLR0kUZ.N.Ksk	Lekr1	leucine, glutamate and lysine rich 1	-0.126601	6.73614	-2.00059	0.0608949	0.891331	-4.0036
WFXXuph30p1IBB95pM	Zfp91	zinc finger protein 91	-0.196881	7.27219	-1.99966	0.061003	0.891331	-4.00497
TpdPh2dNxR1nalNSCA	Ergic3	ERGIC and golgi 3	0.252657	9.70808	1.99944	0.0610295	0.891331	-4.00531
rgeKSIt9FeJPLnAtJE	Zfp317	zinc finger protein 317	-0.0959042	6.70225	-1.99891	0.0610912	0.891331	-4.00609
cP1dCjpxuVUCJKieKs	Coro1a	coronin, actin binding protein 1A	0.213936	6.79463	1.99874	0.0611111	0.891331	-4.00634
cx.aadN9dJBKBuuS2g	Mettl13	methyltransferase like 13	-0.107144	6.71836	-1.99836	0.0611553	0.891331	-4.0069
QfMjUSuu3ahSUH0oqI	Naa40	N(alpha)-acetyltransferase 40, NatD catalytic subunit, homolog (S. cerevisiae)	0.112872	6.72821	1.99782	0.0612192	0.891331	-4.0077
rHHOISOC6fOeDEktXk	Mug2	murinoglobulin 2	-0.109057	6.58607	-1.99742	0.0612664	0.891331	-4.0083
Kqat9rwr54Qnngut7U	Per1	period circadian clock 1	-0.1925	7.03812	-1.99712	0.0613019	0.891331	-4.00875
EA5VQrdIoJbgiI9Ivs	NA	NA	-0.143499	6.99356	-1.99525	0.0615214	0.891331	-4.01151
xXqEa44icJ4fVQJRuE	Fth1	ferritin heavy chain 1	-0.200325	12.7822	-1.99509	0.0615406	0.891331	-4.01175
KeUjW5N0_ntdsEIieE	Eif2b5	eukaryotic translation initiation factor 2B, subunit 5 epsilon	0.183185	8.59833	1.99503	0.0615473	0.891331	-4.01183
fCWSK4c.dVu7niy7qU	Ky	kyphoscoliosis peptidase	0.0985421	6.74319	1.9944	0.0616217	0.891331	-4.01276
ZV7V9FRF0ORffR_i30	Pdlim1	PDZ and LIM domain 1 (elfin)	-0.687343	10.388	-1.99438	0.0616248	0.891331	-4.0128
rghu57e7uS7mcoVues	Proser1	proline and serine rich 1	0.166364	7.84733	1.99304	0.0617832	0.891331	-4.01478
QdeXF0tMXe7kufTry8	Slc25a45	solute carrier family 25, member 45	0.245088	7.72238	1.99224	0.0618782	0.891331	-4.01597
uh1TvA13jMS3yAQorg	Olfr1130	olfactory receptor 1130	0.0889203	6.73397	1.99183	0.0619269	0.891331	-4.01658
lnoeXLw1ELBSjrpUn8	Hspbap1	Hspb associated protein 1	-0.128695	6.81693	-1.99181	0.061929	0.891331	-4.0166
ZOoTVOgF3RzER1tV3c	NA	NA	-0.1674	7.2258	-1.99124	0.0619961	0.891331	-4.01744
fKVdLKnSvVPhS.hWv4	Dazap1	DAZ associated protein 1	0.200319	9.47433	1.99082	0.062046	0.891331	-4.01806
xXHHoHzS_JU.33VkFU	Itgb3bp	integrin beta 3 binding protein (beta3-endonexin)	0.110369	7.00696	1.99005	0.0621382	0.891331	-4.01921
NX_Ux_eRCSEeeh8gv0	Cd164	CD164 antigen	-0.199709	10.4501	-1.98984	0.0621626	0.891331	-4.01951
BZHRtTJUiL7kSjt5Xs	Nubp2	nucleotide binding protein 2	0.159848	7.40928	1.98947	0.0622065	0.891331	-4.02005
EpeAOAH0bl.9LiugaY	Pa2g4	proliferation-associated 2G4	-0.255043	7.64059	-1.98944	0.0622105	0.891331	-4.0201
Nem4EFSF51Dl6OVR54	Gm5409	predicted pseudogene 5409	1.13644	8.48284	1.98903	0.0622596	0.891331	-4.02071
01Qpe9XrfTT.cSr.NU	Tut1	terminal uridylyl transferase 1, U6 snRNA-specific	0.145987	7.38828	1.98896	0.0622672	0.891331	-4.02081
H7Uu4Lgnrot6qKfLgk	NA	NA	0.272347	6.82482	1.98826	0.0623513	0.891331	-4.02185
Q3d9zujp39P_h3h.DA	NA	NA	-0.179615	7.16099	-1.98798	0.0623849	0.891331	-4.02226
ikn8N_O0C.QuqvhI04	Tstd2	thiosulfate sulfurtransferase (rhodanese)-like domain containing 2	-0.122588	6.69228	-1.98732	0.0624634	0.891331	-4.02324
fjWI4W4NWkiLmXv7B0	Mcu	mitochondrial calcium uniporter	-0.182463	6.88483	-1.98655	0.0625558	0.891331	-4.02438
Z7.EhC17sF5.A5xE7w	Mrpl13	mitochondrial ribosomal protein L13	0.134486	6.98595	1.98643	0.0625701	0.891331	-4.02455
02.11fTIgIu_eqInF0	Sft2d2	SFT2 domain containing 2	0.273546	8.34606	1.98619	0.0625986	0.891331	-4.0249
Ni5WkJJj2k3Ej15X38	NA	NA	0.331161	8.81089	1.9855	0.0626814	0.891331	-4.02592
Evh6urd3ELU.rznl_g	B020018G12Rik	RNA binding motif protein 8a pseudogene	-0.268466	8.14426	-1.98516	0.0627226	0.891331	-4.02643
9uTqNy79InnoqhOjrE	Stc2	stanniocalcin 2	0.139268	7.22857	1.98488	0.0627562	0.891331	-4.02684
NSfXnDi5dLTDtSKED4	NA	NA	0.346175	6.90179	1.98448	0.0628035	0.891331	-4.02742
TjT4HpWIeXxQtWY6nQ	Mast1	microtubule associated serine/threonine kinase 1	0.0943893	6.72852	1.98445	0.0628074	0.891331	-4.02747
W90jy0ZkJLIuoa.VZ4	Mprip	myosin phosphatase Rho interacting protein	-0.220825	8.18152	-1.98445	0.062808	0.891331	-4.02748
ujhIXSkjbRIkbknHk4	Pparg	peroxisome proliferator activated receptor gamma	-0.396299	8.76668	-1.98349	0.062923	0.891331	-4.02889
Wlu.54sF7VFvinN4Ls	Aldh3a2	aldehyde dehydrogenase family 3, subfamily A2	-0.243669	10.1107	-1.98328	0.0629489	0.891331	-4.02921
reKVIiuKyg.41LFeiE	NA	NA	0.135001	7.45479	1.98315	0.0629645	0.891331	-4.0294
WpdoEtE1CVf1nARcX8	NA	NA	-0.0813841	6.73363	-1.98303	0.0629784	0.891331	-4.02957
KqP_ep7gPQX_6TKfko	Ankrd9	ankyrin repeat domain 9	-0.107447	6.68952	-1.98243	0.0630514	0.891331	-4.03046
ElX1VL3r8l.oCLsbqU	Tm4sf5	transmembrane 4 superfamily member 5	0.425103	7.58076	1.98242	0.0630517	0.891331	-4.03047
fclQKwvns10S_3k1Kg	Ss18	synovial sarcoma translocation, Chromosome 18	-0.111729	8.42109	-1.98239	0.0630556	0.891331	-4.03051
oyruyspXqhyohXojdA	Arc	activity regulated cytoskeletal-associated protein	-0.123527	6.75432	-1.98195	0.0631088	0.891331	-4.03116
reDHR3S.5QIdLpvwCY	Larp4	La ribonucleoprotein domain family, member 4	-0.0981304	6.76475	-1.98149	0.0631646	0.891331	-4.03185
9eeHJeh51Ar0PvRJjk	Kctd4	potassium channel tetramerisation domain containing 4	-0.117093	6.69901	-1.98115	0.0632055	0.891331	-4.03235
BJP44Li4UodR4wlumU	Zbtb38	zinc finger and BTB domain containing 38	-0.138618	6.57786	-1.98113	0.0632074	0.891331	-4.03237
6oJBIn6rqneCPHCN3k	Prrg1	proline rich Gla (G-carboxyglutamic acid) 1	0.10425	6.82971	1.98079	0.063249	0.891331	-4.03288
6KkhgcISOdpTvrhsk0	Slk	STE20-like kinase	-0.270725	8.32204	-1.97999	0.0633461	0.891331	-4.03406
uX_VF8y54oBOqX05_U	Orm1	orosomucoid 1	-0.298692	6.78607	-1.97991	0.0633553	0.891331	-4.03417
oiKg0r3l5X3gTTo_gU	Aoc3	amine oxidase, copper containing 3	-0.296467	7.64104	-1.97962	0.0633908	0.891331	-4.0346
HV135Kkd39eh44AEnQ	Ptf1a	pancreas specific transcription factor, 1a	0.132458	6.88521	1.97962	0.063391	0.891331	-4.03461
3CKyk6BLTol4qGKqCQ	Aebp2	AE binding protein 2	-0.133143	6.65369	-1.97942	0.0634153	0.891331	-4.0349
Be2gjS6GIR5v69CX1I	Prdx4	peroxiredoxin 4	0.427229	10.1597	1.97939	0.0634186	0.891331	-4.03494
QJSCegoFSOVdBIoOjE	NA	NA	-0.131927	7.03314	-1.97911	0.0634528	0.891331	-4.03536
cJfnpDHXvCU8twI1xc	NA	NA	-0.16281	7.29848	-1.97873	0.0634988	0.891331	-4.03592
3mWJF00B5fV0JJ0N7o	NA	NA	-0.18826	7.79887	-1.97867	0.0635058	0.891331	-4.036
TVV_Pnd6jjQsgtDATk	Msrb1	methionine sulfoxide reductase B1	0.109016	7.64756	1.97862	0.0635115	0.891331	-4.03607
ZJQp49VCNZOOooqK7c	Armc6	armadillo repeat containing 6	-0.142862	6.91801	-1.97844	0.0635337	0.891331	-4.03634
cd7AhIxY4Xbh.HNSfo	Tfb1m	transcription factor B1, mitochondrial	-0.127251	6.78098	-1.97824	0.0635582	0.891331	-4.03664
c53Ozm1MkhHTe4M2eo	Cdk14	cyclin-dependent kinase 14	-0.209384	6.77378	-1.97796	0.0635919	0.891331	-4.03704
EhUhfdQPSclQh91DuM	AW551984	expressed sequence AW551984	-0.110793	6.70277	-1.97787	0.0636031	0.891331	-4.03718
HWV0XnvXdqcvzffx3A	Sectm1b	secreted and transmembrane 1B	-0.58042	9.28187	-1.97717	0.0636878	0.891331	-4.03821
37v1fjd7T78TJLnhEo	Ppid	peptidylprolyl isomerase D (cyclophilin D)	-0.258748	8.40365	-1.97712	0.0636946	0.891331	-4.03829
9Wlbp72GIl8ifsHLJQ	Nbl1	neuroblastoma, suppression of tumorigenicity 1	-0.200296	7.20667	-1.97689	0.0637224	0.891331	-4.03862
oQi0ndTiUOxe9d1Oek	Olfr639	olfactory receptor 639	-0.121405	6.778	-1.97672	0.063743	0.891331	-4.03887
TmRmJIJXd7PFnVxkEw	Ube4b	ubiquitination factor E4B	0.179489	8.14032	1.97617	0.06381	0.891331	-4.03968
ukcSKTgBi3sxCl0_B8	NA	NA	-0.133037	6.76884	-1.97613	0.063815	0.891331	-4.03974
9d7_O16RNVIHP0LESU	Scube2	signal peptide, CUB domain, EGF-like 2	0.0932115	6.76195	1.97599	0.0638315	0.891331	-4.03994
KJayl4gnnngw5agB1k	Ddx21	DEAD (Asp-Glu-Ala-Asp) box polypeptide 21	-0.20197	7.1116	-1.9756	0.0638795	0.891331	-4.04052
llO91LR5zdYgVQHTow	Notch4	notch 4	-0.255727	7.93656	-1.97556	0.0638841	0.891331	-4.04058
ZfbdJL1FSCUk9QJAnU	Cp	ceruloplasmin	0.0979997	6.81905	1.97453	0.0640103	0.89211	-4.0421
WnqE554sbWl2rpXT64	Coq6	coenzyme Q6 homolog (yeast)	0.128581	7.09006	1.97437	0.0640296	0.89211	-4.04233
rVE6J1ol6TeKHeS3PM	NA	NA	0.326596	6.96981	1.97388	0.0640902	0.892329	-4.04306
iIJ2r2OoJIqYmucR2w	NA	NA	0.108785	7.11802	1.97117	0.0644225	0.895888	-4.04705
isqOqf_4XfrfsCT93U	Stard7	START domain containing 7	0.181843	7.83608	1.97106	0.0644358	0.895888	-4.0472
TlUJ5d7Nep9QoFHARw	Slc36a1	solute carrier family 36 (proton/amino acid symporter), member 1	-0.0917005	6.75093	-1.97055	0.0644978	0.896122	-4.04794
9uuv7JTb7jvDXv_3uU	Stard8	START domain containing 8	0.129863	7.11017	1.96869	0.0647277	0.898285	-4.05069
ZRQnmgNYfQ6HgQ7n7Q	Dcn	decorin	-0.385378	8.49935	-1.96856	0.0647437	0.898285	-4.05088
fSz0dSDr.U57KXU1dI	2010109I03Rik	RIKEN cDNA 2010109I03 gene	-0.182338	6.7904	-1.96769	0.0648506	0.898666	-4.05215
uQqeOP8B3gs0ixWF.w	Rassf6	Ras association (RalGDS/AF-6) domain family member 6	-0.127225	6.78395	-1.96733	0.0648955	0.898666	-4.05268
BpSbx34eChIqRUDX8U	F13a1	coagulation factor XIII, A1 subunit	-0.139575	6.81653	-1.96682	0.0649593	0.898666	-4.05344
fZ37UdXw1ob1X.X5JM	Socs4	suppressor of cytokine signaling 4	-0.131207	6.96684	-1.9666	0.0649866	0.898666	-4.05376
QpFRAf0BAU41.XhEWE	Cdkal1	CDK5 regulatory subunit associated protein 1-like 1	0.120797	6.89059	1.96651	0.064997	0.898666	-4.05388
EvXnQo_oVCt1EkxQNU	Slc45a3	solute carrier family 45, member 3	-0.389688	8.52106	-1.96559	0.0651119	0.899526	-4.05524
x9xMTr4ikyKkqkKiTk	Fbxl12	F-box and leucine-rich repeat protein 12	-0.0908607	6.74218	-1.96528	0.0651496	0.899526	-4.05569
0S0eMex7Hse94fq.kw	Tmem65	transmembrane protein 65	-0.140926	6.99687	-1.96334	0.0653912	0.901322	-4.05854
3XnxAL_Vt_LeuL9VHs	NA	NA	-0.154006	7.31366	-1.96225	0.0655278	0.901322	-4.06014
udd7t3j3KkgEHuFS3U	Gm5222	predicted gene 5222	1.59127	7.84594	1.9621	0.0655458	0.901322	-4.06036
ldRHlUe9MRMeICDAWU	NA	NA	0.130535	6.97735	1.96204	0.0655529	0.901322	-4.06044
9FpCBeRGRR9W2Wc1BA	Sdf2l1	stromal cell-derived factor 2-like 1	-0.214039	7.73321	-1.96174	0.0655906	0.901322	-4.06088
KYWDJEr1fRYzidqyT0	NA	NA	-0.108595	6.83886	-1.96164	0.0656034	0.901322	-4.06103
lwfHRbRS6kkoQgplSQ	Mllt3	myeloid/lymphoid or mixed-lineage leukemia (trithorax homolog, Drosophila); translocated to, 3	-0.252653	7.18571	-1.96148	0.0656239	0.901322	-4.06127
KuTK63eF4E0S5ogJWk	Foxp4	forkhead box P4	0.300214	8.45269	1.96089	0.065697	0.901322	-4.06213
NZ1Cgh0Kb3I0C1K1K0	Tra2b	transformer 2 beta homolog (Drosophila)	-0.193779	7.3003	-1.96021	0.0657821	0.901322	-4.06313
EvwhLdH8OV0Bzey19A	Zfp446	zinc finger protein 446	0.116542	6.77182	1.95952	0.0658686	0.901322	-4.06414
WSlqR5X0hP3U0iFUsI	Ehmt2	euchromatic histone lysine N-methyltransferase 2	0.178516	7.85478	1.95933	0.0658921	0.901322	-4.06441
risUdHnCuhLcgtHKgk	Pde4dip	phosphodiesterase 4D interacting protein (myomegalin)	-0.0923217	7.12641	-1.95932	0.065894	0.901322	-4.06443
KVSIy5SU_.ik5_53.k	Naa25	N(alpha)-acetyltransferase 25, NatB auxiliary subunit	-0.105502	6.70009	-1.95931	0.0658954	0.901322	-4.06445
9YH6H.Pjlf.OqisKHM	Lpar1	lysophosphatidic acid receptor 1	-0.108134	7.07763	-1.95916	0.0659139	0.901322	-4.06467
NVK3fnr_iDQykJK1W4	Hmgxb3	HMG box domain containing 3	-0.0998764	6.91123	-1.95792	0.0660702	0.902818	-4.06649
9pAp7qCw8IrSU7h55U	S100a9	S100 calcium binding protein A9 (calgranulin B)	0.521833	6.99247	1.95684	0.066206	0.902818	-4.06807
00q6QTDpQ0iJIWn9_I	Smyd5	SET and MYND domain containing 5	-0.0907837	6.78293	-1.95668	0.0662261	0.902818	-4.0683
cqj3X3OvjzfH6X6.SY	Gsto1	glutathione S-transferase omega 1	-0.253291	13.2581	-1.95643	0.0662577	0.902818	-4.06867
W9coRN9Ua73XuF89C8	Shroom1	shroom family member 1	0.247768	7.31688	1.95632	0.0662712	0.902818	-4.06882
0Uvo6Tz_6nT7utMJH4	Trim36	tripartite motif-containing 36	-0.124543	6.84352	-1.95613	0.0662956	0.902818	-4.06911
NS_UL00lLuq.773_yo	Mapk1ip1l	mitogen-activated protein kinase 1 interacting protein 1-like	-0.122777	6.72372	-1.95544	0.0663822	0.903319	-4.07011
BvXJQOjoXoqTTXi4rA	NA	NA	-0.229992	7.82467	-1.95405	0.0665576	0.903319	-4.07214
ihOl7uAVQjcSeH.leU	Hist1h1e	histone cluster 1, H1e	0.122452	6.74039	1.95384	0.0665846	0.903319	-4.07245
Td.qTfXRLUv0uS94SU	NA	NA	-0.115814	6.7648	-1.95384	0.0665852	0.903319	-4.07246
WD111Fttc6PpJ_ueqc	Madcam1	mucosal vascular addressin cell adhesion molecule 1	0.127305	6.73273	1.95339	0.0666411	0.903319	-4.0731
WlI1uTdPp7XbBCInhI	Eif2b5	eukaryotic translation initiation factor 2B, subunit 5 epsilon	0.161634	8.88206	1.95337	0.0666445	0.903319	-4.07314
ipEu1NOU.DfuXlf1Jc	Slc31a1	solute carrier family 31, member 1	0.145294	8.12191	1.95318	0.0666686	0.903319	-4.07342
iRbvf4TR5444YlfqXY	NA	NA	-0.207642	8.24069	-1.95297	0.0666956	0.903319	-4.07373
3DA1K39RlLS7t1RTHk	Klhl6	kelch-like 6	0.303825	7.12733	1.9514	0.0668939	0.904924	-4.07602
HtfRFZJOXiXFR_XJPs	Smim7	small integral membrane protein 7	0.187071	8.28932	1.95007	0.067064	0.904924	-4.07797
Hsf50lbQVt._MftrRI	Elac1	elaC homolog 1 (E. coli)	0.148528	7.21238	1.95005	0.0670663	0.904924	-4.07799
ur919BRCIJYdYiCeJc	Mrpl33	mitochondrial ribosomal protein L33	0.181764	9.29332	1.94932	0.0671597	0.904924	-4.07906
WkKIs.yV7onNdD5EUk	Atxn3	ataxin 3	-0.096592	6.7687	-1.94902	0.067197	0.904924	-4.07949
iiK._I6UYied5Cchuo	NA	NA	-0.293577	8.91699	-1.94901	0.0671993	0.904924	-4.07952
ovt_d_MSHiKSx3u.uo	Chfr	checkpoint with forkhead and ring finger domains	-0.172182	8.17222	-1.94897	0.067204	0.904924	-4.07957
NQEpTSzWoUTgRS5UKU	NA	NA	-0.16679	7.1605	-1.94877	0.0672297	0.904924	-4.07986
Hfbk8XnqrEcyfdXSkc	Dmtf1	cyclin D binding myb-like transcription factor 1	-0.194853	7.71966	-1.94844	0.0672722	0.904924	-4.08035
WeM8dBE907Mmi7qeCc	Lyve1	lymphatic vessel endothelial hyaluronan receptor 1	-0.0928458	6.83448	-1.94789	0.0673424	0.904924	-4.08115
BKEijhhJI3NFLenq3E	Rasef	RAS and EF hand domain containing	-0.18765	6.88893	-1.94781	0.0673524	0.904924	-4.08127
fdGUO1.fUYEjPO0.zU	Tmem176b	transmembrane protein 176B	0.302216	9.11228	1.94737	0.067408	0.904924	-4.0819
6SSvkU7I6_n4leTSkE	Slc25a42	solute carrier family 25, member 42	0.130558	6.89333	1.94737	0.0674088	0.904924	-4.08191
rBVMOQglU64mEyvdVU	Lasp1	LIM and SH3 protein 1	-0.190766	7.4926	-1.94633	0.0675416	0.904924	-4.08342
lS2Cu68bqndm3ukOkA	Cfd	complement factor D (adipsin)	-1.63931	7.54644	-1.94587	0.0676006	0.904924	-4.08409
6WFWb_dJ.g9Wd7I3tk	NA	NA	0.124797	6.99521	1.94554	0.0676433	0.904924	-4.08458
T3l_VB7Ie0UAV.Dl6E	Tril	TLR4 interactor with leucine-rich repeats	0.12922	7.08939	1.94519	0.0676877	0.904924	-4.08508
lk1CbSBxZfV3Hi1qX8	Atad3a	ATPase family, AAA domain containing 3A	0.22518	8.58514	1.94519	0.0676887	0.904924	-4.08509
T2GpyS7cJJjq9Lvu7o	Cxcl12	chemokine (C-X-C motif) ligand 12	0.497877	8.23886	1.94514	0.0676949	0.904924	-4.08516
KooVimq1Cni4iWlOXU	Pou2f2	POU domain, class 2, transcription factor 2	0.122564	6.67429	1.94491	0.0677245	0.904924	-4.0855
BgcMZL4K5S3kJSKslE	Ambp	alpha 1 microglobulin/bikunin	-1.10751	7.37215	-1.94456	0.0677692	0.904924	-4.08601
9CoK3dPgXoneckJJCU	Btla	B and T lymphocyte associated	0.127883	6.82548	1.94382	0.0678641	0.90544	-4.08708
3unRL6NTi9ILSCMnng	BC022687	cDNA sequence BC022687	0.139213	6.8622	1.94355	0.0678989	0.90544	-4.08747
6Sgb9bJdPVLxNbh3nk	Rab6a	RAB6A, member RAS oncogene family	-0.11821	7.0035	-1.94282	0.0679937	0.906097	-4.08855
iVtUB3bv0OgIePzt0A	Csf1r	colony stimulating factor 1 receptor	0.122216	7.18787	1.94162	0.0681485	0.907074	-4.09029
3mHFI.wUj_ywTm_j24	Pmpcb	peptidase (mitochondrial processing) beta	0.179486	7.18402	1.94154	0.0681582	0.907074	-4.0904
NMUlykIDEKlIKF602U	Pdia4	protein disulfide isomerase associated 4	-0.235805	8.2745	-1.94023	0.0683288	0.908736	-4.09232
Z4beyUOoG4DPrmNHgU	Prune	prune homolog (Drosophila)	0.133921	7.30483	1.93975	0.0683904	0.908749	-4.09301
uhUqPu1CXLNed.apBI	2610507B11Rik	RIKEN cDNA 2610507B11 gene	0.191857	9.80357	1.9395	0.0684224	0.908749	-4.09337
Q4gUZHelOKwxpH1e0o	Il17rb	interleukin 17 receptor B	-0.143411	6.67546	-1.93916	0.0684668	0.908749	-4.09387
3IaUhYHSn.WJih5uG4	Rbbp7	retinoblastoma binding protein 7	0.302961	8.42272	1.93863	0.0685359	0.90906	-4.09465
QSfRUkoTlQHW20jcQo	Senp3	SUMO/sentrin specific peptidase 3	0.180088	8.04278	1.93702	0.0687455	0.910436	-4.09699
l2RC20e.nu1dfo.iUk	Kank1	KN motif and ankyrin repeat domains 1	0.107064	6.6744	1.93694	0.0687554	0.910436	-4.0971
EkpwV_LXsegOu7V5oE	Mroh3	maestro heat-like repeat family member 3	-0.182135	7.55407	-1.93678	0.0687769	0.910436	-4.09734
HDlpf.yJPVzFZHuGX0	Med13l	mediator complex subunit 13-like	-0.111096	6.74529	-1.9363	0.0688399	0.910575	-4.09804
N5e18VaN6c9W45T_io	Ctdsp2	CTD (carboxy-terminal domain, RNA polymerase II, polypeptide A) small phosphatase 2	0.222962	8.22366	1.93599	0.0688798	0.910575	-4.09849
KkL_ny1..V44W14Qgc	NA	NA	-0.164482	9.18094	-1.93551	0.0689421	0.910575	-4.09918
fpAlp_IdA5GOyCSKPo	NA	NA	-0.0949167	6.67791	-1.9353	0.0689705	0.910575	-4.0995
fqpStciJULqIOs.KI4	Mcam	melanoma cell adhesion molecule	0.104513	6.7189	1.93401	0.0691384	0.912187	-4.10137
QKgIhJIUol4iievUhQ	Ddx27	DEAD (Asp-Glu-Ala-Asp) box polypeptide 27	-0.210359	7.22802	-1.93363	0.0691882	0.912239	-4.10192
iNLM8uEURCPMhMAL98	Rnf128	ring finger protein 128	0.107244	6.69187	1.93327	0.0692359	0.912263	-4.10245
3evPh71w4p4DL.BCiM	Topbp1	topoisomerase (DNA) II binding protein 1	0.0879282	6.75473	1.93145	0.0694741	0.914401	-4.10508
ik21.FOwRiJECQT5VA	Ccr6	chemokine (C-C motif) receptor 6	0.251078	6.81684	1.93133	0.06949	0.914401	-4.10526
i7qpPSmCCHFRusBI6c	Syt9	synaptotagmin IX	-0.0772011	6.73945	-1.93021	0.0696376	0.915658	-4.10689
9Er5wknUIoIXRJUB0k	NA	NA	0.0869841	6.74237	1.92991	0.0696776	0.915658	-4.10733
cucnjsbGM3fdIz_Xt4	Lamp2	lysosomal-associated membrane protein 2	-0.255411	9.40523	-1.92937	0.0697486	0.915986	-4.10811
KuFHpPT_qrqIz6aCUU	Bbc3	BCL2 binding component 3	0.117558	6.79718	1.92869	0.0698383	0.916189	-4.10909
QH0er3S75zdLhAknV0	Ctnnal1	catenin (cadherin associated protein), alpha-like 1	-0.178697	7.35739	-1.92856	0.0698562	0.916189	-4.10929
xXYd.Zw6Qn_qZIe4q4	Ahnak2	AHNAK nucleoprotein 2	-0.228754	7.14448	-1.92791	0.069942	0.916299	-4.11023
Wl12ciHo7hIO4S4R_o	Scaf4	SR-related CTD-associated factor 4	-0.220319	7.31121	-1.92755	0.0699888	0.916299	-4.11074
iySngU_3IoHgoh850k	Gimap9	GTPase, IMAP family member 9	0.111651	6.68617	1.92745	0.0700027	0.916299	-4.1109
uQef4JKo7J0nsh5efk	Gtf3c3	general transcription factor IIIC, polypeptide 3	0.130427	7.12887	1.92618	0.0701707	0.917326	-4.11273
34frgjKAFtICngseUw	Tbc1d5	TBC1 domain family, member 5	-0.108863	6.75152	-1.92616	0.0701734	0.917326	-4.11276
9GmNgk9HoKx5Anm7kY	NA	NA	0.107444	6.72941	1.92563	0.070244	0.917587	-4.11353
uiil.cehJxRJ6v3hH8	Fbxo4	F-box protein 4	-0.187147	7.51188	-1.92532	0.0702856	0.917587	-4.11399
xqm7cdPL.53kJ1IO7c	NA	NA	0.119104	6.98672	1.92413	0.0704435	0.917977	-4.11571
ueUjcfCmTXkRscQv4c	Eif3c	eukaryotic translation initiation factor 3, subunit C	-0.17061	7.6925	-1.92324	0.0705626	0.917977	-4.117
3dLLV2.UoTrUgH18oU	H2-Ob	histocompatibility 2, O region beta locus	0.169135	6.82355	1.92315	0.0705735	0.917977	-4.11712
lW5NX.fa_FOu_PuG0k	Pja2	praja 2, RING-H2 motif containing	-0.394864	8.45616	-1.92307	0.0705846	0.917977	-4.11724
rS54RQEWIknuF44UAU	Ap1ar	adaptor-related protein complex 1 associated regulatory protein	-0.109052	6.74864	-1.92274	0.0706284	0.917977	-4.11772
ivKsoIpECKFWsmuN7o	Preb	prolactin regulatory element binding	-0.182786	8.68454	-1.92266	0.0706395	0.917977	-4.11784
fe5Uoq7jWPgl0rtIiw	Acot8	acyl-CoA thioesterase 8	0.150731	8.6793	1.92198	0.0707306	0.917977	-4.11883
ot7_7tC.e6X.fpJzpY	Nedd1	neural precursor cell expressed, developmentally down-regulated gene 1	-0.154035	7.66414	-1.92197	0.0707316	0.917977	-4.11884
BSFIeikiCeCtSFfAjY	Lsm1	LSM1 homolog, U6 small nuclear RNA associated (S. cerevisiae)	-0.128706	7.02108	-1.9218	0.0707549	0.917977	-4.11909
TkBy_K7cIiTHvd1QKU	Mkks	McKusick-Kaufman syndrome	-0.132385	6.99905	-1.92144	0.0708027	0.917977	-4.11961
Ti3gD6iIAXHcol3rxE	Ncbp2	nuclear cap binding protein subunit 2	-0.135911	6.94529	-1.92099	0.0708634	0.917977	-4.12026
lV9.p0t4n5UTUqUXL0	Pld2	phospholipase D2	-0.131033	6.86336	-1.92094	0.0708691	0.917977	-4.12032
ibTTrTb5y3r3XqK7jQ	H2-M3	histocompatibility 2, M region locus 3	0.196766	7.37781	1.9196	0.0710496	0.919715	-4.12227
Bk7k6SIRCjO4qXv3v4	Noc3l	nucleolar complex associated 3 homolog (S. cerevisiae)	-0.0959075	6.83594	-1.91883	0.0711525	0.919951	-4.12338
ZTd9cavQzYfDlBBtSM	NA	NA	0.0860434	6.82981	1.9185	0.0711969	0.919951	-4.12386
Ej9d1ElS75cKTiJKiI	Slc35c2	solute carrier family 35, member C2	0.171741	7.32024	1.91808	0.0712529	0.919951	-4.12446
HqUpJzXp4l8idQgnPY	Il18bp	interleukin 18 binding protein	0.116871	6.87871	1.91777	0.071295	0.919951	-4.12492
otfSbQ70_07x405Ptg	Fos	FBJ osteosarcoma oncogene	-0.691199	8.4803	-1.91752	0.0713286	0.919951	-4.12528
3yvq6WIWWU03eGTX14	Tmem259	transmembrane protein 259	0.153561	7.91846	1.9174	0.0713452	0.919951	-4.12545
fAyAbiyJ26KqdOUuOk	Rbm12	RNA binding motif protein 12	-0.104231	6.70423	-1.91682	0.0714236	0.920365	-4.1263
Ed4S80JqSOD7XFCfiI	NA	NA	-0.0955041	6.70321	-1.91622	0.0715044	0.920654	-4.12716
TD4rSFcSx81WQhEinI	NA	NA	-0.131226	6.73255	-1.91569	0.0715748	0.920654	-4.12792
Bp_JSOveXe4eef5OAM	Plxna2	plexin A2	-0.241262	7.66139	-1.91507	0.0716589	0.920654	-4.12881
QdBF6rvO460BTF4HAQ	Heph	hephaestin	-0.12146	6.68512	-1.91472	0.0717063	0.920654	-4.12932
xfwUqLdJdOFUF3ogVE	Ncaph2	non-SMC condensin II complex, subunit H2	0.183194	7.2607	1.91452	0.0717338	0.920654	-4.12961
0VCHOrtfI4SoLCh_5I	Ltbp1	latent transforming growth factor beta binding protein 1	-0.112365	6.78434	-1.91451	0.0717351	0.920654	-4.12963
BmR55n63n95_zWNp_w	Ggct	gamma-glutamyl cyclotransferase	-0.119674	6.73781	-1.91391	0.0718157	0.920654	-4.13049
fYiZ4TuCTriSYqB4Sg	Bcl10	B cell leukemia/lymphoma 10	-0.163839	8.13464	-1.9137	0.0718452	0.920654	-4.1308
HVJOxe8UIQSxtNQwgQ	Cd55	CD55 molecule, decay accelerating factor for complement	-0.224098	7.75507	-1.91357	0.0718625	0.920654	-4.13099
6Xovd.Q__CXfUBAM18	Noct	nocturnin	-0.201925	7.14701	-1.91322	0.0719095	0.920664	-4.13149
HRCjEqhE8kTSekitik	Cdk13	cyclin-dependent kinase 13	-0.123243	7.14382	-1.91269	0.0719818	0.920996	-4.13226
c6Ot449EuiFe8HHO2E	Rps3	ribosomal protein S3	0.207754	11.3964	1.9122	0.072048	0.921252	-4.13296
uSt_8TJIs6X4Hm4l10	NA	NA	0.0819487	6.73031	1.91165	0.0721225	0.921612	-4.13375
lXUFSIr_NctH96OIuk	NA	NA	0.116879	6.82685	1.91098	0.0722147	0.922198	-4.13473
fSnUiCqei6tkxPLLpI	NA	NA	0.130804	6.76886	1.9105	0.0722792	0.922429	-4.13541
Nr9ReAYpfUhQOfxaFE	Cox7a2l	cytochrome c oxidase subunit VIIa polypeptide 2-like	-0.200671	9.41167	-1.90957	0.0724063	0.922624	-4.13676
N6U447uf8NUudKnX60	NA	NA	-0.0907608	6.70761	-1.90955	0.0724094	0.922624	-4.13679
ukxfHoPXXiL4uwAedU	NA	NA	-0.313911	8.13304	-1.90909	0.0724714	0.922624	-4.13745
9X9MiF997lU3fd3ok0	Parvg	parvin, gamma	0.139804	6.72969	1.90897	0.0724883	0.922624	-4.13762
oVWa0Tur4KY006ES.4	Immp2l	IMP2 inner mitochondrial membrane peptidase-like (S. cerevisiae)	0.194756	7.28913	1.90771	0.0726611	0.922624	-4.13945
QUGSXeJcvfgOgya__o	Sephs2	selenophosphate synthetase 2	0.14878	7.0765	1.90731	0.0727149	0.922624	-4.14001
iQEfNSHfd6nKPveK1U	Hapln4	hyaluronan and proteoglycan link protein 4	0.160847	6.91323	1.90716	0.0727357	0.922624	-4.14023
W550v_Au7icTK3V7KA	Plekhf2	pleckstrin homology domain containing, family F (with FYVE domain) member 2	-0.163042	8.12945	-1.90675	0.0727922	0.922624	-4.14083
HpgK1Oy3q4E2ql9OeQ	Thumpd3	THUMP domain containing 3	-0.169663	7.31612	-1.90614	0.0728755	0.922624	-4.1417
6tXSTX7dSV4oBFwIgk	Tmem201	transmembrane protein 201	0.129166	7.3592	1.90573	0.0729316	0.922624	-4.14229
ciCH4oFJ6qvKiJCJN0	Kifc3	kinesin family member C3	0.126307	6.64355	1.90515	0.0730119	0.922624	-4.14313
E1SiVTBMeWel1LSNK8	Cog1	component of oligomeric golgi complex 1	0.125196	7.55002	1.90514	0.0730132	0.922624	-4.14314
6EB_wC30LfIJCz.54g	Zfp946	zinc finger protein 946	0.0803921	6.77309	1.90483	0.0730559	0.922624	-4.14359
EK1VTX.X9.e7sRkDps	Bahcc1	BAH domain and coiled-coil containing 1	0.124161	7.08509	1.90473	0.0730694	0.922624	-4.14373
ljH4pv3jyp4Tzd3DqU	NA	NA	-0.10785	6.7442	-1.90407	0.0731596	0.922624	-4.14468
EefYPXh5S3F5R1h0i0	NA	NA	0.592003	10.0337	1.90392	0.0731816	0.922624	-4.14491
cTo8JJdQo5W4l7T6JQ	Chid1	chitinase domain containing 1	0.141849	7.2967	1.90379	0.0731987	0.922624	-4.14509
lE4oQECSNaIQLwAugI	Igsf5	immunoglobulin superfamily, member 5	0.0767997	6.74555	1.90374	0.0732061	0.922624	-4.14516
xcmX9fYonYpM.QCeEs	Suv420h1	suppressor of variegation 4-20 homolog 1 (Drosophila)	-0.098391	6.77788	-1.90338	0.0732548	0.922624	-4.14567
Qcl4BvUXsfVxftLvZ4	Klhdc10	kelch domain containing 10	0.258613	9.13481	1.90285	0.0733287	0.922624	-4.14644
xI7iC07hqg4X1GuhJk	Atf2	activating transcription factor 2	-0.163823	7.53397	-1.9024	0.0733901	0.922624	-4.14708
Zvmu0UPGiPoCsYHPHQ	Tspan6	tetraspanin 6	-0.131119	6.69626	-1.90204	0.07344	0.922624	-4.1476
6t_igx4Xwq_.8e1XLo	NA	NA	0.123346	6.8718	1.90184	0.0734686	0.922624	-4.1479
Wze6Lu6pT3mxRORfd0	Olfr1502	olfactory receptor 1502	0.0942414	6.69148	1.90078	0.0736147	0.922624	-4.14942
WTm_ev0RGUrwtVRx4E	Nnt	nicotinamide nucleotide transhydrogenase	0.0943006	6.87044	1.90009	0.0737105	0.922624	-4.15041
rvSjep5e7N9OX_OV6o	Pbx1	pre B cell leukemia homeobox 1	-0.203436	6.97989	-1.89991	0.0737352	0.922624	-4.15067
QSerdQukmLSwfwlK7M	Gm3258	predicted gene 3258	0.151452	8.61545	1.89958	0.0737815	0.922624	-4.15115
f15ovsyy66IlyXlknQ	NA	NA	-0.134145	6.92569	-1.89934	0.0738148	0.922624	-4.15149
EDiVAoEo6xUiWShoh4	Aup1	ancient ubiquitous protein 1	0.158945	9.52648	1.8993	0.0738199	0.922624	-4.15155
KcCMNBWMULVT7Vf1A4	C1galt1	core 1 synthase, glycoprotein-N-acetylgalactosamine 3-beta-galactosyltransferase, 1	-0.140903	6.94273	-1.89929	0.0738213	0.922624	-4.15156
0VKzii0eoTJIoROp4Y	Acd	adrenocortical dysplasia	0.160785	8.205	1.89913	0.073843	0.922624	-4.15179
HCWNZ1EtdJ_h6TVBDs	Arpc1a	actin related protein 2/3 complex, subunit 1A	-0.202532	8.51513	-1.89882	0.0738867	0.922624	-4.15224
W5OoA1d7Qc5Z6Y7p6o	Ppfia3	protein tyrosine phosphatase, receptor type, f polypeptide (PTPRF), interacting protein (liprin), alpha 3	-0.191818	6.65427	-1.89832	0.0739566	0.922624	-4.15296
HeEU03ekX1FDoCKkUY	Sigmar1	sigma non-opioid intracellular receptor 1	-0.160374	7.26307	-1.89804	0.073995	0.922624	-4.15336
ffcYomnh_k9_14I4JE	Cbx3	chromobox 3	-0.171419	7.34831	-1.8977	0.0740423	0.922624	-4.15385
oX8uCCzlnu1TbPoApQ	Vegfc	vascular endothelial growth factor C	0.0860895	6.75074	1.89765	0.0740494	0.922624	-4.15392
uYZeeYjpjfqZoqeKKY	Wwp1	WW domain containing E3 ubiquitin protein ligase 1	-0.226946	6.98647	-1.89751	0.0740687	0.922624	-4.15412
T.hUEUFMFUlfdqR3s0	Creg1	cellular repressor of E1A-stimulated genes 1	0.218817	7.83542	1.89704	0.0741346	0.922624	-4.1548
Z6COklSDXQhAkKrNJ4	Gns	glucosamine (N-acetyl)-6-sulfatase	0.201878	8.5983	1.89681	0.0741664	0.922624	-4.15513
QmieeVV9vVCBMdGkug	Eva1c	eva-1 homolog C (C. elegans)	0.0962937	6.80428	1.8966	0.0741955	0.922624	-4.15543
xbooq5eCFx7uEwkOWU	Fut4	fucosyltransferase 4	-0.390079	7.83246	-1.8966	0.0741957	0.922624	-4.15543
iuIjeivr1B4uRMP1UU	Syn3	synapsin III	0.0849515	6.73969	1.89519	0.0743917	0.924155	-4.15744
lfKiF_ax5Xo2ZdGjSM	Osbpl1a	oxysterol binding protein-like 1A	-0.10303	6.70919	-1.89474	0.0744556	0.924155	-4.1581
xrNvUUL57jpu3Udooc	Fam58b	family with sequence similarity 58, member B	0.130813	7.7292	1.89455	0.0744813	0.924155	-4.15837
llLPJcjd0ik8JAkJio	Vstm5	V-set and transmembrane domain containing 5	-0.198922	7.07641	-1.89423	0.074526	0.924155	-4.15882
fxP_z8LAdw7kT7CDAg	Qsox2	quiescin Q6 sulfhydryl oxidase 2	0.0963833	6.73269	1.89406	0.0745511	0.924155	-4.15908
oD7KDeMsSku46OeeWE	Ythdf1	YTH domain family 1	-0.16097	7.46347	-1.89323	0.0746671	0.924659	-4.16027
iierWUl1KApH4uvq.w	NA	NA	0.477206	6.84386	1.89302	0.0746963	0.924659	-4.16057
ZkbShAuqS0G1AVgBck	Grb10	growth factor receptor bound protein 10	-0.0871566	6.80619	-1.89251	0.074768	0.924659	-4.1613
Q5U18A41_VJrqJ6ISY	Serpinh1	serine (or cysteine) peptidase inhibitor, clade H, member 1	-0.0934223	6.76796	-1.89224	0.0748052	0.924659	-4.16168
Hleeu5Q0qNcE0qIofU	Ly6c1	lymphocyte antigen 6 complex, locus C1	0.278855	7.86043	1.89211	0.0748241	0.924659	-4.16187
xEed0URJIB6eu0eR0s	Lypla1	lysophospholipase 1	-0.15915	7.42034	-1.89148	0.074913	0.924845	-4.16278
roVJ7eVz4SX0f1UTpQ	Cd37	CD37 antigen	0.12833	6.69221	1.89033	0.0750739	0.924845	-4.16442
H5LlJPJJJVl6dUd6PU	Dbn1	drebrin 1	0.139375	6.86203	1.89022	0.07509	0.924845	-4.16458
uUIFSQe4SjISeo75D4	Plin3	perilipin 3	-0.137301	7.27161	-1.89007	0.075111	0.924845	-4.1648
KM..JAL9EsJy31Xef0	Setd8	SET domain containing (lysine methyltransferase) 8	-0.167239	7.69706	-1.89007	0.0751111	0.924845	-4.1648
6uESIIqIkkqIUCmRM0	Tmed3	transmembrane emp24 domain containing 3	0.199308	7.94886	1.88961	0.0751761	0.924845	-4.16546
Zk66i3U_er959j9f.U	Fbxo21	F-box protein 21	0.150905	7.30913	1.8895	0.0751909	0.924845	-4.16561
uAftNX1SQ44SgDoLpA	Otud5	OTU domain containing 5	-0.125053	7.42376	-1.88936	0.075211	0.924845	-4.16581
cqQRfif67gQVIXnUuU	Try4	trypsin 4	1.16646	8.59432	1.88897	0.0752656	0.924944	-4.16637
97q0SZXe3Ofitd.u10	Arfgap2	ADP-ribosylation factor GTPase activating protein 2	0.162978	8.07774	1.88823	0.0753708	0.925653	-4.16743
NhIno5ff40.npAN6R4	Scgn	secretagogin, EF-hand calcium binding protein	-0.090494	6.71219	-1.88748	0.0754765	0.925653	-4.1685
ld101k_pPPlVX4JDB0	Esrra	estrogen related receptor, alpha	0.18816	7.75505	1.8874	0.0754877	0.925653	-4.16862
WhOjcnSIeukJVSChew	Rorc	RAR-related orphan receptor gamma	-0.103063	6.75593	-1.88725	0.0755094	0.925653	-4.16883
rzwTh7QT5fSC3n5XEI	NA	NA	-0.284173	7.74559	-1.88579	0.0757162	0.927617	-4.17092
KZdWKXIS7UboLrzQ8Y	Ddx28	DEAD (Asp-Glu-Ala-Asp) box polypeptide 28	0.102721	7.06983	1.88262	0.0761678	0.932355	-4.17546
fClK.etdp3a5Lu5JKc	Cdpf1	cysteine rich, DPF motif domain containing 1	0.12587	7.24128	1.88176	0.0762903	0.932355	-4.17669
ZgdaIhcxe77KUYpXlE	NA	NA	0.51664	7.38964	1.88156	0.0763193	0.932355	-4.17698
BqHejaij1F7.5d3en0	Plekha6	pleckstrin homology domain containing, family A member 6	-0.191422	7.59512	-1.88123	0.0763668	0.932355	-4.17745
u4V444N7KKc3lr3tFo	Ero1lb	ERO1-like beta (S. cerevisiae)	0.201487	7.46928	1.88105	0.0763919	0.932355	-4.1777
fnhCwD5314IcJUl1_4	Chuk	conserved helix-loop-helix ubiquitous kinase	-0.184412	7.41275	-1.88084	0.076423	0.932355	-4.17801
xFrhRNVFUSjeVSIC10	Ensa	endosulfine alpha	0.090723	6.70246	1.88071	0.0764408	0.932355	-4.17819
EVQh8IThTlFE9ROp58	Swt1	SWT1 RNA endoribonuclease homolog (S. cerevisiae)	-0.150542	7.09032	-1.87989	0.0765589	0.932355	-4.17937
BaXqJ6gCfnpHQhRI5A	Itgb1bp1	integrin beta 1 binding protein 1	0.144294	7.57354	1.87972	0.0765827	0.932355	-4.17961
0pfxjntHQvuAtT.V7A	Unc119b	unc-119 homolog B (C. elegans)	-0.152956	7.86614	-1.87937	0.0766332	0.932355	-4.18011
x5Iapanf5EvcFzEH60	Slc25a19	solute carrier family 25 (mitochondrial thiamine pyrophosphate carrier), member 19	0.187419	7.49891	1.87908	0.0766747	0.932355	-4.18052
6EjnmrRT4qXtUmugI8	Thnsl2	threonine synthase-like 2 (bacterial)	0.237912	7.30275	1.87864	0.0767374	0.932355	-4.18114
rruu65GX8DcEbqCSKY	Nktr	natural killer tumor recognition sequence	-0.205552	7.07257	-1.87825	0.0767937	0.932355	-4.1817
Wtd3qmFr4_9LFFxwG4	Myo5c	myosin VC	-0.325546	8.80543	-1.87792	0.0768419	0.932355	-4.18218
0JCkYov4fTdKB2Tigk	Papss2	3'-phosphoadenosine 5'-phosphosulfate synthase 2	-0.143746	7.2601	-1.8772	0.0769447	0.932355	-4.1832
BpHSItU_7n7_69SykI	Fam13b	family with sequence similarity 13, member B	-0.108892	7.38161	-1.87587	0.0771366	0.932355	-4.1851
utY2pL8a0fJBOBLiOc	Gpr18	G protein-coupled receptor 18	0.153145	6.78212	1.87578	0.0771496	0.932355	-4.18523
NeAPdUSsk4CFW456Yk	Mia2	melanoma inhibitory activity 2	-0.112074	6.62895	-1.87551	0.0771892	0.932355	-4.18562
licSTrG.ewJgSS_km4	Sp5	trans-acting transcription factor 5	0.227417	7.07613	1.87549	0.0771922	0.932355	-4.18565
Hh3g1R2iC.B3pstFlo	Cd14	CD14 antigen	0.272832	7.29969	1.87539	0.0772058	0.932355	-4.18578
fv.LxDAglleFHng9UU	Rhot1	ras homolog gene family, member T1	0.210813	8.29294	1.87498	0.0772648	0.932355	-4.18637
Hevp.5Pc6KiOq8CHuk	Cmtm6	CKLF-like MARVEL transmembrane domain containing 6	-0.216333	7.73348	-1.87442	0.0773462	0.932355	-4.18717
i2n23u914v306Ui704	Ostc	oligosaccharyltransferase complex subunit	-0.359728	10.1571	-1.87442	0.0773462	0.932355	-4.18717
cd4v8pSTrdSBC9eWqQ	Gin1	gypsy retrotransposon integrase 1	-0.111249	6.68993	-1.87425	0.0773708	0.932355	-4.18741
9XSfVgmfn8xu7ttHgg	Hist1h1c	histone cluster 1, H1c	0.272877	10.6764	1.87419	0.0773788	0.932355	-4.18749
rHkANCQ7tjJF_EighA	NA	NA	0.0860367	6.69633	1.87405	0.0773999	0.932355	-4.1877
WkqUtIk_kQkxHrNJAg	NA	NA	1.03477	7.21816	1.87394	0.0774163	0.932355	-4.18786
WUUjVMkFJ60SHk.WU4	Bpnt1	bisphosphate 3'-nucleotidase 1	-0.189267	7.48091	-1.87381	0.0774344	0.932355	-4.18804
3tUvn0Qp5OpuxfU0cI	NA	NA	0.187373	7.40064	1.87362	0.077462	0.932355	-4.18831
HrteSIrXgeKUq.70_0	Rab11fip5	RAB11 family interacting protein 5 (class I)	0.287374	7.61272	1.87294	0.0775599	0.932651	-4.18927
cJDJ4kqJTbToiKBKeM	NA	NA	0.0832579	6.73988	1.8728	0.0775803	0.932651	-4.18947
ulahw7kjcp7H7oITgk	NA	NA	0.0907169	6.72159	1.87238	0.0776414	0.932823	-4.19007
rwu7Le6gKf7kgtLnSQ	Zfp27	zinc finger protein 27	-0.123745	6.7491	-1.87195	0.0777043	0.932877	-4.19069
WqRrBUUn1zkX1d5Pjo	NA	NA	0.111932	6.76966	1.87171	0.0777398	0.932877	-4.19104
uuJ963rOqOLGlKB6k8	NA	NA	-0.116323	6.69216	-1.87055	0.0779084	0.934337	-4.19269
xmQ2.uu_p3tVAzqC9Y	Evpl	envoplakin	-0.565144	7.50653	-1.86985	0.0780101	0.934479	-4.19368
HKuZ9FilDHdaZTxAZA	Zfp524	zinc finger protein 524	0.144882	7.36433	1.8693	0.0780897	0.934479	-4.19446
0iBHrhY6X1eo3VvtIU	Adig	adipogenin	-0.122922	6.64996	-1.86923	0.0780999	0.934479	-4.19456
HsYIQTRfeEnc1TVLX4	Slc39a4	solute carrier family 39 (zinc transporter), member 4	0.350531	8.91446	1.86918	0.0781081	0.934479	-4.19464
WUkRQQ5.fUneouL3A4	Tmem86a	transmembrane protein 86A	0.335621	7.78926	1.86829	0.0782383	0.934981	-4.19591
HAyFSJK.n9pHhIQJS4	Dusp1	dual specificity phosphatase 1	-0.443851	7.96742	-1.86825	0.078244	0.934981	-4.19596
ctJ1UB4wFuKud.uHg8	NA	NA	0.293088	7.34742	1.86645	0.0785067	0.935286	-4.19852
Tku1PkIu7.4J4fcX.I	Tnfaip8	tumor necrosis factor, alpha-induced protein 8	-0.174921	7.24455	-1.86603	0.078568	0.935286	-4.19911
xPkUXaq37oR_vSi6HY	Atraid	all-trans retinoic acid induced differentiation factor	0.212184	9.77686	1.86598	0.0785761	0.935286	-4.19919
NHVO3OUEcXNnR3W6eE	Rbms2	RNA binding motif, single stranded interacting protein 2	0.168147	8.49556	1.86584	0.078596	0.935286	-4.19938
N2SkqFwpJR7jv5F_dc	Mospd3	motile sperm domain containing 3	0.103896	7.14319	1.86545	0.0786535	0.935286	-4.19994
3O6PivldIkqSHl4hHs	Clpp	caseinolytic mitochondrial matrix peptidase proteolytic subunit	0.140234	8.32817	1.86542	0.0786574	0.935286	-4.19998
BAVJDiV5RqkKrZ6158	Adgre5	adhesion G protein-coupled receptor E5	-0.128184	6.79517	-1.86528	0.0786789	0.935286	-4.20018
oJQl9HX73vOS7vUeqk	Otulin	OTU deubiquitinase with linear linkage specificity	0.156149	8.01735	1.86522	0.0786878	0.935286	-4.20027
x.BlzpMe7UlB3VUSNU	C5ar2	complement component 5a receptor 2	-0.0914353	6.72099	-1.86518	0.0786926	0.935286	-4.20032
WedSKTqUXqwSREkgCQ	Lrrc1	leucine rich repeat containing 1	-0.136089	6.81879	-1.86463	0.0787736	0.93569	-4.2011
QlCogLDxG7Dfqv9ExM	NA	NA	-0.0901944	6.72105	-1.86427	0.0788268	0.935763	-4.20162
fUdT.7lL9jF53OcUnE	Ldah	lipid droplet associated hydrolase	-0.282983	7.54964	-1.86364	0.0789199	0.935913	-4.20251
ZJHHuL5_d7nnH6mkeU	Tbp	TATA box binding protein	-0.107987	7.00096	-1.86351	0.078939	0.935913	-4.2027
3z7l8r01GvVe6JC6qU	Slc27a1	solute carrier family 27 (fatty acid transporter), member 1	0.105147	6.75957	1.86323	0.0789806	0.935913	-4.2031
0nqE4o_We.1KUn4lEc	Fibp	fibroblast growth factor (acidic) intracellular binding protein	-0.107347	7.12483	-1.86103	0.0793048	0.937262	-4.20622
Qef.sO5Eu6MLu7WH9c	Reck	reversion-inducing-cysteine-rich protein with kazal motifs	-0.103155	6.66409	-1.86098	0.0793125	0.937262	-4.20629
oFd5fe6R6jpkfy3_yo	NA	NA	0.0964651	6.74257	1.86021	0.079427	0.937262	-4.20739
cgiO3pdXnnaCTdBC_Y	Far1	fatty acyl CoA reductase 1	-0.217307	7.87781	-1.86018	0.0794302	0.937262	-4.20742
NUjX0BKiU5w6UP6oc0	Pcyt1a	phosphate cytidylyltransferase 1, choline, alpha isoform	-0.279572	7.3781	-1.8598	0.0794866	0.937262	-4.20796
KuNqJ4Kd4otJ6E4JEA	Cep63	centrosomal protein 63	-0.117071	6.81685	-1.85974	0.0794957	0.937262	-4.20805
cwXRQF__GneXifkoVU	Cd300lg	CD300 antigen like family member G	0.183589	6.9751	1.85972	0.0794987	0.937262	-4.20808
TdGred.oCNpxxeufl4	Yif1b	Yip1 interacting factor homolog B (S. cerevisiae)	0.187769	8.17271	1.85949	0.0795325	0.937262	-4.2084
ou9QhO3vdXIx0v8xC0	Cav1	caveolin 1, caveolae protein	-0.232165	7.79173	-1.85878	0.0796384	0.937262	-4.20941
9vcgS5foDlEl8hL1Wg	Ephb4	Eph receptor B4	0.157391	7.08271	1.85848	0.0796838	0.937262	-4.20984
B_AP4pJn_iqtKcCnVU	Mars	methionine-tRNA synthetase	0.111426	7.05029	1.85836	0.0797007	0.937262	-4.21001
Bn2fGWMS55X3hNzpFI	Exosc7	exosome component 7	-0.103263	6.65279	-1.85834	0.0797032	0.937262	-4.21003
raKdWidsTc6c745xs0	Psmb6	proteasome (prosome, macropain) subunit, beta type 6	0.18992	9.58725	1.85718	0.0798764	0.937262	-4.21168
xuEid9bJHXgveKdNdw	NA	NA	0.0824425	6.78323	1.85632	0.0800043	0.937262	-4.2129
oVlWCCp1CCltFClSCA	Hist1h2bk	histone cluster 1, H2bk	-0.210575	7.14811	-1.85628	0.0800106	0.937262	-4.21296
HVZ5fvTvqzEiHSKZy8	Pecam1	platelet/endothelial cell adhesion molecule 1	0.140382	7.13713	1.85597	0.0800571	0.937262	-4.2134
uYvPS7m9d1xqBR6Ugo	Ate1	arginyltransferase 1	0.186323	8.01392	1.85494	0.0802107	0.937262	-4.21486
uFxd_p96OE.OL.UIH0	Ndufs2	NADH dehydrogenase (ubiquinone) Fe-S protein 2	0.228775	8.40857	1.85486	0.0802219	0.937262	-4.21496
irLkL7qFL.YoEvoaHE	Wapl	WAPL cohesin release factor	-0.373237	7.76137	-1.85481	0.0802296	0.937262	-4.21504
igFCFHRTTSBUsdcfS0	NA	NA	-0.192707	6.85019	-1.85464	0.0802559	0.937262	-4.21529
QHnl0p4e4Jdc16gjR4	Gm5771	predicted gene 5771	0.992427	8.09086	1.85451	0.0802745	0.937262	-4.21546
NmKIQkE4rY7_Kr5Oeo	Prss23	protease, serine 23	-0.0912074	6.70691	-1.85444	0.0802856	0.937262	-4.21557
cXelQU0FQS8KqgCy.Q	NA	NA	0.0761868	6.80333	1.85439	0.0802931	0.937262	-4.21564
WoY0SJwYOgCoKCKeKU	Kcnj14	potassium inwardly-rectifying channel, subfamily J, member 14	-0.105839	6.67751	-1.85429	0.0803071	0.937262	-4.21577
6LVJ3V6k.oCie6V0IE	Vps13a	vacuolar protein sorting 13A (yeast)	-0.0993336	6.81375	-1.85414	0.0803298	0.937262	-4.21599
WRKEm2_C1R76S.6S6w	G3bp2	GTPase activating protein (SH3 domain) binding protein 2	-0.393332	8.92399	-1.85375	0.0803885	0.937262	-4.21654
u2ILj4QgW15Ib5pdU4	Ctsa	cathepsin A	0.129588	7.17022	1.85352	0.0804227	0.937262	-4.21687
BbrEk.ngPyX7.PUddU	Rbm4b	RNA binding motif protein 4B	-0.114956	7.12845	-1.85308	0.0804889	0.937262	-4.21749
QsudAtxXBOEth17n7I	Bmp3	bone morphogenetic protein 3	0.0901711	6.68032	1.85274	0.0805392	0.937262	-4.21797
ct60fwV0u0Aq7cVSvo	NA	NA	0.230053	8.66212	1.85193	0.0806609	0.937262	-4.21911
cmMlOvhd41eH3szn6k	Ctsc	cathepsin C	0.233744	8.98557	1.85181	0.0806794	0.937262	-4.21929
EKDVkXrhU452xz2sV4	Rps4x	ribosomal protein S4, X-linked	0.197128	12.1379	1.8518	0.0806802	0.937262	-4.2193
ERRMThZ0RsFBEqD7Ko	Sulf2	sulfatase 2	-0.194637	7.32908	-1.85178	0.0806841	0.937262	-4.21933
WoI46bpW715IjhRL3k	Gipc2	GIPC PDZ domain containing family, member 2	-0.353249	8.29802	-1.8517	0.0806961	0.937262	-4.21945
ZXpSVdFFdwdylzdi10	Abca17	ATP-binding cassette, sub-family A (ABC1), member 17	0.0899706	6.75326	1.8499	0.0809659	0.937706	-4.22198
07pf5elU9UKBIoifqU	Eftud2	elongation factor Tu GTP binding domain containing 2	-0.124463	7.22635	-1.84975	0.0809893	0.937706	-4.2222
xqteXgAXuCHHnkUDUo	Tmem141	transmembrane protein 141	0.123433	7.09941	1.84904	0.0810954	0.937706	-4.2232
rekiujutHeiSSCCiaM	Wdr46	WD repeat domain 46	0.114913	6.96954	1.84882	0.0811296	0.937706	-4.22352
BlMDTjHAieiCOFBaQo	Smc3	structural maintenance of chromosomes 3	0.0944115	6.76938	1.84858	0.0811651	0.937706	-4.22385
rVHhdMwBL5BRh3gK50	Ahsg	alpha-2-HS-glycoprotein	-0.532558	6.86057	-1.84858	0.0811654	0.937706	-4.22385
fSp6970zUPeufKBKhU	Josd1	Josephin domain containing 1	0.144596	8.4206	1.84857	0.0811664	0.937706	-4.22386
6lA0uenOde96PtEyTk	NA	NA	-0.190064	12.783	-1.84804	0.0812466	0.937706	-4.22461
rBKOB6VGKLOCU2pIVQ	NA	NA	0.100395	6.74712	1.8478	0.081283	0.937706	-4.22495
Q6iKHCN7HunDFknwJ0	Mlycd	malonyl-CoA decarboxylase	0.195346	7.58113	1.84775	0.0812909	0.937706	-4.22503
fK34CuA1TrRCB1hSCU	Pdpk1	3-phosphoinositide dependent protein kinase 1	-0.200832	7.18069	-1.84748	0.0813318	0.937706	-4.22541
ZSKnUVEtXrTsZE0R30	Kctd10	potassium channel tetramerisation domain containing 10	-0.208245	9.26728	-1.84728	0.0813617	0.937706	-4.22569
KLXbkRCIJ5x2ATogjE	Mad2l2	MAD2 mitotic arrest deficient-like 2	0.0758439	6.74377	1.84711	0.0813881	0.937706	-4.22594
3QidLq5igLONSZ0l9k	Tmem9	transmembrane protein 9	0.160487	7.61655	1.84707	0.0813942	0.937706	-4.22599
iLjgQYQEef4OcacYTQ	Ttll1	tubulin tyrosine ligase-like 1	-0.0879583	6.79164	-1.84643	0.08149	0.937993	-4.22689
oVIUp0kET4t_r1KBfk	Mark2	MAP/microtubule affinity regulating kinase 2	0.159414	7.23238	1.84591	0.0815695	0.937993	-4.22763
rgf0k3apEo6UtJwk6g	NA	NA	-0.106545	6.76684	-1.84553	0.0816276	0.937993	-4.22817
HKMfyVOFP_eSisgHno	Mrps6	mitochondrial ribosomal protein S6	-0.156943	7.82711	-1.84534	0.0816564	0.937993	-4.22844
oSzkn5gSYeoCw61cfk	Nus1	nuclear undecaprenyl pyrophosphate synthase 1 homolog (S. cerevisiae)	-0.104887	7.57289	-1.84532	0.0816594	0.937993	-4.22846
6Tj5XmXLxL1H1.jnWw	Hnrnpc	heterogeneous nuclear ribonucleoprotein C	-0.203401	11.3554	-1.84504	0.081702	0.937993	-4.22886
0_o66F1R0vV.tInod0	Pgap3	post-GPI attachment to proteins 3	-0.0775563	6.74169	-1.84467	0.0817572	0.938086	-4.22937
Q5SVKccxWlBd0PNMjo	NA	NA	-0.238224	7.21552	-1.84398	0.0818622	0.938392	-4.23035
c5KuHhnBxqifSgRClQ	Vstm2a	V-set and transmembrane domain containing 2A	0.10929	6.72953	1.84343	0.0819457	0.938392	-4.23112
QQLgr3ut9XzIZIj_fU	Fam213a	family with sequence similarity 213, member A	-0.254276	8.54415	-1.84339	0.0819525	0.938392	-4.23119
uR6Rp77yd44epAaPcA	NA	NA	-0.110245	6.86558	-1.84311	0.0819944	0.938392	-4.23157
0d7Mbe30EDsKHAxV1Y	Gpr65	G-protein coupled receptor 65	0.100912	6.81825	1.84295	0.0820196	0.938392	-4.23181
KFUUmBsBhPgCoeQuJI	NA	NA	0.0839904	6.7492	1.8416	0.082226	0.939629	-4.23372
iUJddpdXrg7ghQAsCg	2700062C07Rik	RIKEN cDNA 2700062C07 gene	0.0963393	7.40897	1.84152	0.0822383	0.939629	-4.23383
fCgus.PvdZiF22XWlY	Tbx1	T-box 1	0.11856	6.77636	1.84123	0.0822819	0.939629	-4.23423
Ec5WLJ8Spf13rtEgeI	Cbs	cystathionine beta-synthase	0.134597	6.70125	1.841	0.0823167	0.939629	-4.23455
KZuqEvzGL.kUrRKbp8	Synm	synemin, intermediate filament protein	-0.457122	7.57068	-1.83959	0.0825328	0.940454	-4.23654
cpXsXeFEu989e6p_o0	Diexf	digestive organ expansion factor homolog (zebrafish)	0.113458	6.72951	1.83945	0.082554	0.940454	-4.23674
KdFvx2ZfXIjvyPsCck	NA	NA	0.115115	6.95757	1.83902	0.0826205	0.940454	-4.23735
KV6Lntd0lO6R7q96Fw	Impdh1	inosine 5'-phosphate dehydrogenase 1	0.123731	7.03937	1.83858	0.0826879	0.940454	-4.23797
3Ph.CSQEsAR4nfSdZc	Prpsap2	phosphoribosyl pyrophosphate synthetase-associated protein 2	0.0932197	6.77129	1.83848	0.0827032	0.940454	-4.23811
iqzLOAlK5yQSED3iVI	NA	NA	-0.179175	7.09146	-1.83824	0.0827402	0.940454	-4.23845
H3VdaLzKULfvxVKII4	Tcerg1	transcription elongation regulator 1 (CA150)	0.149965	8.04498	1.83788	0.0827948	0.940454	-4.23895
fTOJ93W3V2Hhf.Up_0	Kcnh1	potassium voltage-gated channel, subfamily H (eag-related), member 1	0.108014	6.76336	1.8374	0.0828688	0.940454	-4.23963
HUJieXgX2IPd_9xfUw	Rbm47	RNA binding motif protein 47	-0.143977	7.10293	-1.83735	0.0828759	0.940454	-4.23969
ES71AX6s5LrqJc4x_o	NA	NA	-0.0962895	6.70857	-1.83721	0.0828975	0.940454	-4.23989
TCk9LqC0TdJaRSgtRI	NA	NA	0.0925166	6.74037	1.83684	0.0829545	0.940454	-4.24041
cSUui5cEifCgs6fxVE	Trim23	tripartite motif-containing 23	0.0769671	6.72523	1.83655	0.0830003	0.940454	-4.24083
rn_fne7poihwJ14XSI	Anxa6	annexin A6	0.140333	8.30177	1.83623	0.0830492	0.940454	-4.24128
cKTocXfdUk4XSfX444	Slc4a4	solute carrier family 4 (anion exchanger), member 4	-0.233129	7.75441	-1.8359	0.0831002	0.940454	-4.24174
ukmPXth1fESz433h7o	Cdr2	cerebellar degeneration-related 2	-0.189057	7.43742	-1.83588	0.0831024	0.940454	-4.24176
Eml3gfoSYBT59HFTa4	App	amyloid beta (A4) precursor protein	-0.283128	9.19425	-1.83492	0.0832505	0.940454	-4.24311
3XkXgQbiR6ezXnaKHc	H13	histocompatibility 13	0.251996	8.14682	1.83461	0.0832988	0.940454	-4.24355
0Z6KAUoOpfhAogtrgk	Galnt2	UDP-N-acetyl-alpha-D-galactosamine:polypeptide N-acetylgalactosaminyltransferase 2	-0.147216	6.83549	-1.83453	0.0833111	0.940454	-4.24367
l9Yteuu2nC9ioCUedQ	Bola2	bolA-like 2 (E. coli)	0.158709	8.58843	1.83419	0.0833644	0.940454	-4.24415
ZAgkCm73EKV1IntfqQ	NA	NA	0.112915	6.81733	1.8341	0.083377	0.940454	-4.24427
NW77H904ugGgNlvHkU	Ccbl2	cysteine conjugate-beta lyase 2	0.12297	6.76185	1.83407	0.0833816	0.940454	-4.24431
KlUH2L3UWIRGKL57EE	Ndufs8	NADH dehydrogenase (ubiquinone) Fe-S protein 8	0.214358	10.1488	1.83376	0.08343	0.940467	-4.24475
rniTuHWkJfQ9Sd_opI	Stxbp3	syntaxin binding protein 3	-0.0901061	6.89952	-1.83273	0.0835897	0.941234	-4.2462
fV9Kbv7vH4VQgx6tAA	Nlrc4	NLR family, CARD domain containing 4	-0.16665	7.36244	-1.83226	0.0836628	0.941234	-4.24686
ZqUTKiW_.6yND7gXuo	Uap1	UDP-N-acetylglucosamine pyrophosphorylase 1	-0.267816	8.5977	-1.83218	0.0836748	0.941234	-4.24697
9qF1JJKqDjONLIhP8k	Pcmtd1	protein-L-isoaspartate (D-aspartate) O-methyltransferase domain containing 1	-0.123169	6.70987	-1.83195	0.0837101	0.941234	-4.24729
BikVL8XIlI.3JX0Iu0	Tceb3	transcription elongation factor B (SIII), polypeptide 3	0.136885	7.20915	1.83147	0.0837856	0.941234	-4.24797
ESUjuu6lC5R7vVCJ.0	Nub1	negative regulator of ubiquitin-like proteins 1	0.140739	7.67508	1.831	0.0838584	0.941234	-4.24863
9t7EnHrl6B6cMjXiEQ	Cnep1r1	CTD nuclear envelope phosphatase 1 regulatory subunit 1	-0.177952	7.43985	-1.83039	0.0839535	0.941234	-4.24949
oUoHHUT_jpXh4dUVeM	Parp6	poly (ADP-ribose) polymerase family, member 6	0.135735	7.42766	1.83035	0.0839586	0.941234	-4.24954
lgAgjVMnggSnri0VVg	Yy2	Yy2 transcription factor	-0.0895402	6.76484	-1.83033	0.083962	0.941234	-4.24957
W4o9l5XhlV91.WI9bo	Grm1	glutamate receptor, metabotropic 1	0.0943491	6.74996	1.83027	0.0839712	0.941234	-4.24965
QtMlCOjlElDjuX3Uzg	Pdia3	protein disulfide isomerase associated 3	-0.298684	10.0936	-1.82979	0.0840467	0.941551	-4.25033
EqF1NHSOe.t.tN9N.U	NA	NA	-0.0829121	6.68459	-1.82898	0.0841721	0.941791	-4.25146
QWAisMK3k9aA9IpeAw	Gm813	predicted gene 813	0.081141	6.75348	1.82892	0.0841822	0.941791	-4.25155
c8Qpr._3OVXN_R9BZU	Serpina1e	serine (or cysteine) peptidase inhibitor, clade A, member 1E	-0.771353	6.81692	-1.82874	0.0842102	0.941791	-4.25181
El8uBMF_3o5rl444eU	Zfp12	zinc finger protein 12	0.117192	7.41563	1.82784	0.0843503	0.94219	-4.25307
fowt4YXIFJOoKIqUTo	Cd19	CD19 antigen	0.114927	6.6821	1.82758	0.0843916	0.94219	-4.25344
rnqIyDEgu.t7L4TyNU	Cacybp	calcyclin binding protein	-0.11846	6.8471	-1.82706	0.0844729	0.94219	-4.25417
Q6wOt_5X81x01WN61U	Eif5a	eukaryotic translation initiation factor 5A	0.192877	9.17097	1.82679	0.0845147	0.94219	-4.25454
QqS4nd0Tp1n_ep.Fx8	Luc7l	Luc7 homolog (S. cerevisiae)-like	-0.116949	7.82921	-1.82646	0.0845654	0.94219	-4.255
HPUOkIeTZoraKIKKek	Luc7l	Luc7 homolog (S. cerevisiae)-like	-0.0884227	6.73056	-1.82603	0.0846335	0.94219	-4.25561
6iqP11pN8MRH8OqIfA	Tank	TRAF family member-associated Nf-kappa B activator	0.1401	6.74121	1.82596	0.0846442	0.94219	-4.2557
c70KyvHgeWp47yIR6U	Emp1	epithelial membrane protein 1	-0.389125	9.69224	-1.8258	0.0846689	0.94219	-4.25592
Kk7I4vT84HXkS4iLe4	Prpf38a	PRP38 pre-mRNA processing factor 38 (yeast) domain containing A	-0.127591	6.79296	-1.8256	0.0847008	0.94219	-4.25621
fDD_YoXvNX44qU8_d4	Lpar3	lysophosphatidic acid receptor 3	-0.106271	6.68177	-1.82548	0.0847194	0.94219	-4.25638
0nEtnCiB_XpVSRZ45Q	Snd1	staphylococcal nuclease and tudor domain containing 1	0.151269	7.26274	1.82485	0.0848187	0.942767	-4.25726
luPoxeUF6cudTs4MpU	Pigq	phosphatidylinositol glycan anchor biosynthesis, class Q	0.272821	7.91927	1.82439	0.0848898	0.94303	-4.2579
TQm3fSo4rbu6JK_qKM	Psen2	presenilin 2	0.11759	7.1933	1.82342	0.0850423	0.944198	-4.25926
iuTz1Hihd4SS_0qepI	Ccnb3	cyclin B3	-0.0884101	6.7061	-1.82253	0.0851832	0.944574	-4.26051
ZV7i3uL_dT1XSBTF7o	Lcp1	lymphocyte cytosolic protein 1	0.12116	7.29628	1.82214	0.0852448	0.944574	-4.26106
ZaX2JfHVoUEMCCqWIA	Vax1	ventral anterior homeobox 1	0.0935278	6.7026	1.82117	0.0853973	0.944574	-4.26241
NjcVIqxGQYQ6oXvlfw	Agpat2	1-acylglycerol-3-phosphate O-acyltransferase 2 (lysophosphatidic acid acyltransferase, beta)	-0.280559	8.13631	-1.82079	0.0854568	0.944574	-4.26294
Q7Uu4Ljnrot6qKfLgk	NA	NA	0.316078	6.92864	1.8202	0.0855507	0.944574	-4.26377
ThLV65BEoDnoOX.mz4	Ccno	cyclin O	0.0991352	6.72173	1.82018	0.085554	0.944574	-4.2638
o7eMPrkox4vqQl5iO4	Trim33	tripartite motif-containing 33	-0.0955299	6.7335	-1.81881	0.0857702	0.944574	-4.26571
cmsrIIoCirhB.p_joU	Trak1	trafficking protein, kinesin binding 1	-0.174095	7.29808	-1.81828	0.085855	0.944574	-4.26646
x5MefNhGIiMKpEfV28	Atp8a1	ATPase, aminophospholipid transporter (APLT), class I, type 8A, member 1	-0.158701	7.03885	-1.81818	0.0858713	0.944574	-4.2666
crjHuF9KFXwh7qAgd4	Zfp950	zinc finger protein 950	-0.250059	6.97048	-1.81793	0.085911	0.944574	-4.26695
fn8XSnokU6RXFL1AOQ	NA	NA	-0.0712718	6.72749	-1.81753	0.0859736	0.944574	-4.26751
NldndSPUtIvc6VKKCI	Ddit3	DNA-damage inducible transcript 3	-0.214695	7.4078	-1.81751	0.0859776	0.944574	-4.26754
imC8eCEHwyF6lWnVWc	Tom1l2	target of myb1-like 2 (chicken)	0.16451	6.97436	1.81732	0.0860067	0.944574	-4.2678
0hP9EjiJihiChj5ulo	Ankrd11	ankyrin repeat domain 11	-0.108658	6.84075	-1.81716	0.0860331	0.944574	-4.26803
xfL6O66dO13qXJHeik	Gm5113	predicted gene 5113	-0.0950308	6.81796	-1.81709	0.0860443	0.944574	-4.26813
WrFJIJSkXVUAjo.OEQ	NA	NA	0.40274	7.14052	1.81696	0.0860644	0.944574	-4.26831
QbtDIS6S30S6W37dco	Cyth2	cytohesin 2	0.0897131	6.69394	1.81591	0.0862307	0.944574	-4.26977
WuXTOVUJ63SwDXqsgk	Nelfe	negative elongation factor complex member E, Rdbp	0.192616	8.43959	1.81582	0.0862453	0.944574	-4.26989
H96CfebnSaSXuEu_F0	H2-Oa	histocompatibility 2, O region alpha locus	0.169523	6.7772	1.81563	0.0862754	0.944574	-4.27016
oaEXLUXV9IpIBEkOhk	Rsrc2	arginine/serine-rich coiled-coil 2	-0.159485	7.49235	-1.81528	0.0863322	0.944574	-4.27066
Zp1Jie5NF3zW7g7.eE	NA	NA	-0.109698	6.77503	-1.81514	0.0863534	0.944574	-4.27084
0OgdaIhcxe77KUYpXk	NA	NA	0.581995	7.61587	1.815	0.0863758	0.944574	-4.27104
BguHXKk9r6EoNDpTvA	Pon2	paraoxonase 2	-0.16551	11.3698	-1.81486	0.0863995	0.944574	-4.27125
fp6q5X0kdRHW.QwIME	Qars	glutaminyl-tRNA synthetase	0.178529	8.66537	1.81441	0.0864702	0.944574	-4.27187
oDwwVUDVERmkX0LemU	Gabrb3	gamma-aminobutyric acid (GABA) A receptor, subunit beta 3	0.0813768	6.71382	1.81439	0.0864733	0.944574	-4.27189
lKd0HdaX.Ujo7V6fko	Ap4m1	adaptor-related protein complex AP-4, mu 1	0.102047	6.80706	1.81396	0.0865431	0.944574	-4.2725
ouk.df4Qnao4Z.Cqds	NA	NA	0.119138	6.70332	1.81395	0.0865444	0.944574	-4.27251
TV.19dXWExXiDAvlMI	Fibp	fibroblast growth factor (acidic) intracellular binding protein	0.188069	9.29606	1.81393	0.0865475	0.944574	-4.27254
x0rv8R7VHBxTJ.e3p0	Gk	glycerol kinase	0.224693	7.54907	1.81383	0.0865638	0.944574	-4.27268
olu3n90u9Z_XvkI_9w	Pcgf5	polycomb group ring finger 5	-0.24286	8.1416	-1.81359	0.0866022	0.944574	-4.27302
oVSRf3fUHyen94_zkQ	Stard13	StAR-related lipid transfer (START) domain containing 13	0.114472	7.16335	1.81324	0.0866567	0.944574	-4.2735
cSnqpursg19IAqeewU	Snx22	sorting nexin 22	0.0950215	6.76713	1.81274	0.0867369	0.944574	-4.27419
WVlQYd3hkv7EklYbjM	Clmn	calmin	-0.160082	7.55351	-1.81237	0.0867969	0.944574	-4.27472
0d630zUx53rzOueOoE	NA	NA	0.519897	7.00684	1.8123	0.0868082	0.944574	-4.27482
Wo77BCp_0RbrqjiC2E	Sh3rf1	SH3 domain containing ring finger 1	-0.199499	7.30669	-1.81153	0.0869316	0.944574	-4.27589
lqQaN1QXpioeCTbowE	Agpat9	1-acylglycerol-3-phosphate O-acyltransferase 9	-0.111709	6.80383	-1.8114	0.0869522	0.944574	-4.27607
Kfl57QzqRN.KIXCwh8	Me2	malic enzyme 2, NAD(+)-dependent, mitochondrial	-0.16999	6.98258	-1.8113	0.0869685	0.944574	-4.27621
fTuuUkVQnEXU3VDtec	Yipf2	Yip1 domain family, member 2	0.129357	7.07464	1.81081	0.0870465	0.944574	-4.27689
uKX4uj6Cj41wy66xws	NA	NA	0.183013	6.70153	1.81065	0.0870729	0.944574	-4.27712
9JeR9DH.05IvuROoio	Ywhaq	tyrosine 3-monooxygenase/tryptophan 5-monooxygenase activation protein, theta polypeptide	-0.276464	7.72925	-1.81021	0.0871434	0.944574	-4.27773
EUe7p8rSj8qh9L91bo	NA	NA	-0.126183	6.74896	-1.80848	0.0874216	0.944574	-4.28014
QpIv_uA9Uehf1_nf54	Sltm	SAFB-like, transcription modulator	-0.0764039	6.7585	-1.80834	0.0874443	0.944574	-4.28034
QXciCiU33.nVOgTu.Y	NA	NA	-0.0882616	6.73081	-1.80833	0.0874463	0.944574	-4.28036
i5Ln9fwFirph_kisAU	Herpud1	homocysteine-inducible, endoplasmic reticulum stress-inducible, ubiquitin-like domain member 1	-0.464923	10.9338	-1.80819	0.0874686	0.944574	-4.28055
BEh1EhqOokuzpOOpLw	Csnk2a2	casein kinase 2, alpha prime polypeptide	-0.229096	7.43811	-1.80808	0.0874868	0.944574	-4.28071
6f0sTS1CnRTrurnq7U	Agpat9	1-acylglycerol-3-phosphate O-acyltransferase 9	-0.0854481	6.77003	-1.80767	0.0875514	0.944574	-4.28126
ZVJ59fv0uxd3DnrpD0	Gprasp1	G protein-coupled receptor associated sorting protein 1	-0.159527	7.57315	-1.80764	0.0875567	0.944574	-4.28131
oDUnLEKXSKgKRF1CzU	Zdhhc2	zinc finger, DHHC domain containing 2	0.0914258	6.74957	1.80711	0.0876433	0.944574	-4.28206
Z3uH1YLp5_lF1x9W_4	Rangap1	RAN GTPase activating protein 1	-0.264082	9.33997	-1.80687	0.087682	0.944574	-4.28239
3.UvKyavivVDHlNJVE	Tomm40l	translocase of outer mitochondrial membrane 40 homolog-like (yeast)	0.178082	8.71871	1.80623	0.0877846	0.944574	-4.28328
BVUCOK6.1AiW1hVvS4	Bin1	bridging integrator 1	0.145269	7.53855	1.80602	0.0878181	0.944574	-4.28356
3bfwfpYnpIn71Tos7Y	Bnip2	BCL2/adenovirus E1B interacting protein 2	-0.138129	7.45317	-1.80569	0.0878725	0.944574	-4.28403
9ehXyneHBAhL0nUhHg	Iqgap1	IQ motif containing GTPase activating protein 1	-0.308882	8.95548	-1.80568	0.0878741	0.944574	-4.28404
3deCOG0AnQ1O7UP_Uc	Dio1	deiodinase, iodothyronine, type I	0.151804	6.99008	1.80564	0.0878796	0.944574	-4.28409
H4P313170MDjxX5HwA	Mup2	major urinary protein 2	-1.56988	7.71209	-1.80564	0.0878803	0.944574	-4.2841
ZTUl4I4JDMTe67q4xA	NA	NA	0.189983	6.68841	1.80528	0.0879382	0.944574	-4.2846
f.S.dX.xfcX0XUoV1U	NA	NA	-0.118439	7.72892	-1.80513	0.0879624	0.944574	-4.2848
W43lG50IICnFnlkbco	Rell2	RELT-like 2	0.117853	6.65447	1.80438	0.0880846	0.944574	-4.28585
TCIUGUXFUvSG9XuOUY	NA	NA	0.155844	6.90942	1.80438	0.0880851	0.944574	-4.28586
9qV7gR..XuvyrS3_0U	Imp4	IMP4, U3 small nucleolar ribonucleoprotein, homolog (yeast)	0.178879	8.7557	1.80396	0.0881531	0.944574	-4.28644
9jVN4rlGSfu6Eu79zs	Slco4a1	solute carrier organic anion transporter family, member 4a1	-0.317453	8.23089	-1.80375	0.0881874	0.944574	-4.28674
rbiyJ26KqdOUuOk_gs	Rbm12	RNA binding motif protein 12	-0.122797	6.92581	-1.80366	0.0882016	0.944574	-4.28686
xiniejXhDHtT_Xi5Xo	Fkbp2	FK506 binding protein 2	0.155912	8.76945	1.80348	0.0882308	0.944574	-4.28711
Nb0ptd1l1ARdFxHeQ8	Gpr182	G protein-coupled receptor 182	0.077661	6.72128	1.80345	0.088235	0.944574	-4.28714
90HA4Awi_8uGJM7xDA	NA	NA	0.103693	6.71851	1.80326	0.0882657	0.944574	-4.28741
cq11QLtL3nCjRJLlDg	NA	NA	0.137765	6.94035	1.80301	0.0883069	0.944574	-4.28776
N3GeS6OOqOcuWLiEik	Dbr1	debranching enzyme homolog 1 (S. cerevisiae)	0.0973749	7.52687	1.80289	0.0883263	0.944574	-4.28792
N6S4eJ6ppUy_LH4EVI	H2-Eb2	histocompatibility 2, class II antigen E beta2	0.115823	6.75883	1.80268	0.0883598	0.944574	-4.28821
9qJj5LtGI2J6IgUEL0	NA	NA	-0.0803628	6.69026	-1.80248	0.0883927	0.944574	-4.28849
Bmfu4yCqeIa6bnvifs	Hdc	histidine decarboxylase	0.435663	9.02164	1.80209	0.088456	0.944574	-4.28903
fVOVbRX3kNfsADAFVk	H2afy2	H2A histone family, member Y2	0.0839886	6.75518	1.80208	0.088458	0.944574	-4.28905
WSjV4VyYx8EvfVO1zo	Tmem43	transmembrane protein 43	-0.396037	8.11192	-1.80172	0.0885162	0.944574	-4.28955
NUZNeQRA5YbPreCCQY	NA	NA	0.0918202	6.75091	1.80138	0.0885716	0.944574	-4.29002
rdf1Q7RUEQWcSU5RMk	Gtpbp1	GTP binding protein 1	0.140851	7.33271	1.80116	0.0886089	0.944574	-4.29034
u7ZSXeV_g02UGToIiQ	Lama1	laminin, alpha 1	-0.131964	6.90149	-1.80065	0.0886907	0.944574	-4.29103
loIpw1_StXp4K4d7hU	Sowahb	sosondowah ankyrin repeat domain family member B	-0.192619	7.56481	-1.8004	0.0887329	0.944574	-4.29139
xcVf545Cwq44Xk156c	Eif1-ps3	eukaryotic translation initiation factor 1, pseudogene 3	-0.350718	9.14213	-1.80037	0.088737	0.944574	-4.29143
lsRDuODPVRRNNtC.UQ	Mterf3	mitochondrial transcription termination factor 3	-0.172549	7.43835	-1.80011	0.0887793	0.944574	-4.29179
iUS4l5IIYgFsEJGf4Q	Ddx6	DEAD (Asp-Glu-Ala-Asp) box polypeptide 6	-0.141366	6.85295	-1.79904	0.0889538	0.945354	-4.29327
NhflKUyekeqewJ7IHc	Vps37b	vacuolar protein sorting 37B (yeast)	-0.128276	7.93533	-1.79888	0.0889805	0.945354	-4.2935
fXq6hRIxBzHop45L3c	Mrps28	mitochondrial ribosomal protein S28	0.187321	7.7128	1.79854	0.0890368	0.945354	-4.29398
oTSskl7vebo9LOVFus	Rasa1	RAS p21 protein activator 1	-0.207983	8.28913	-1.79801	0.0891227	0.945354	-4.2947
6Uh99b9ASSjkrpJ8RE	Ppp2r5e	protein phosphatase 2, regulatory subunit B', epsilon	0.111508	6.92268	1.79794	0.0891348	0.945354	-4.29481
EAFfwlB43hJ.VNLILo	Eif3a	eukaryotic translation initiation factor 3, subunit A	-0.217296	7.89505	-1.79758	0.0891931	0.945354	-4.2953
KlQOg3z1BEH1A6Nd10	NA	NA	0.15095	6.79396	1.79758	0.0891936	0.945354	-4.29531
ohF76AnOjnp6R1U3iU	Abcb10	ATP-binding cassette, sub-family B (MDR/TAP), member 10	-0.089222	6.70577	-1.79694	0.0892981	0.945354	-4.29619
B31.0Vemfp6frwvcMA	NA	NA	0.113098	6.96738	1.79664	0.0893472	0.945354	-4.2966
QKnnHuDOUKHh6lydoE	Mfsd2a	major facilitator superfamily domain containing 2A	-0.246624	7.47888	-1.79654	0.0893637	0.945354	-4.29674
TUeOmurKC_cr6IiKLg	Prex2	phosphatidylinositol-3,4,5-trisphosphate-dependent Rac exchange factor 2	0.13511	6.63357	1.7956	0.0895189	0.945354	-4.29805
lXu0HlZ9dXbkXQ3Ojc	Arhgap27	Rho GTPase activating protein 27	-0.257332	7.57714	-1.79555	0.0895264	0.945354	-4.29812
xR4u64tntLgru1W3SE	2810006K23Rik	RIKEN cDNA 2810006K23 gene	0.103518	6.71515	1.79547	0.0895404	0.945354	-4.29823
uIIgIkUkIJHUFtXh6Q	Cdpf1	cysteine rich, DPF motif domain containing 1	0.0818372	6.89069	1.79482	0.0896464	0.945354	-4.29913
xViVSXghAqJZD1xUvw	Dpcr1	diffuse panbronchiolitis critical region 1 (human)	-0.852369	10.3013	-1.79436	0.0897235	0.945354	-4.29978
cre8xQMKBEkpw0opWI	Map3k7	mitogen-activated protein kinase kinase kinase 7	-0.0905333	6.6884	-1.79418	0.089753	0.945354	-4.30002
oelXjolSm.5IOD60eQ	Ngef	neuronal guanine nucleotide exchange factor	-0.120999	7.1297	-1.79345	0.0898738	0.945354	-4.30104
TkJ0CEAl2o4Ql5fSAo	Cald1	caldesmon 1	-0.138852	6.72832	-1.79325	0.0899061	0.945354	-4.30131
TGXHY9ChBEU.dZ6N6U	Pcbp1	poly(rC) binding protein 1	-0.183189	9.44034	-1.79307	0.0899359	0.945354	-4.30156
Kjq94HnVfdJMVfnoU4	Stub1	STIP1 homology and U-Box containing protein 1	0.111568	7.18703	1.79297	0.0899523	0.945354	-4.3017
iqsi5s7XF7uwOeOBJc	Snx24	sorting nexing 24	-0.210629	8.04047	-1.79284	0.0899738	0.945354	-4.30188
NTDtJd1s5KJavV1Rf4	Ptbp1	polypyrimidine tract binding protein 1	-0.0956673	6.746	-1.79278	0.089983	0.945354	-4.30196
clOsfjCF9Xra149Els	Lca5	Leber congenital amaurosis 5 (human)	0.114232	6.83208	1.79259	0.0900155	0.945354	-4.30223
9IkfKSJn09W7jnkxb4	Agl	amylo-1,6-glucosidase, 4-alpha-glucanotransferase	0.131761	7.51081	1.79222	0.0900758	0.945354	-4.30273
ZrhEQSIgjRIopbXyeY	Fam83e	family with sequence similarity 83, member E	-0.231333	8.03793	-1.792	0.0901124	0.945354	-4.30304
xzuQ2exBReaZTieb_Y	Smtn	smoothelin	-0.280517	8.13929	-1.79193	0.0901239	0.945354	-4.30314
0I5YKkmke6x2fs4PH0	Sec24b	Sec24 related gene family, member B (S. cerevisiae)	-0.138455	7.61324	-1.79164	0.090173	0.945354	-4.30355
07IZLhKiUJfcHH_XdU	Vac14	Vac14 homolog (S. cerevisiae)	-0.06215	6.74629	-1.79136	0.0902186	0.945354	-4.30393
NH0BNf8AMX5am66ZGU	Srr	serine racemase	-0.17609	8.26386	-1.79114	0.0902548	0.945354	-4.30423
rbSRCSIBeE7hl0oAJQ	Bhlha15	basic helix-loop-helix family, member a15	0.192575	7.12122	1.79076	0.0903175	0.945354	-4.30476
cHbkkQ4ZHxbRXZEV7k	Pik3r2	phosphatidylinositol 3-kinase, regulatory subunit, polypeptide 2 (p85 beta)	0.0951828	7.0364	1.7906	0.0903438	0.945354	-4.30498
cXb6WKN7RXdTh4VQvo	Exoc3l4	exocyst complex component 3-like 4	0.167647	6.81454	1.7902	0.0904106	0.945354	-4.30553
KScVg1eXJeAJp7JfJA	Dync1i2	dynein cytoplasmic 1 intermediate chain 2	-0.116345	8.31503	-1.79014	0.0904206	0.945354	-4.30562
BtRfnsiuMSCHujiRKE	Efcab14	EF-hand calcium binding domain 14	-0.153959	6.9887	-1.78968	0.0904968	0.945446	-4.30625
rkySEfxH0jxJbqJZ58	NA	NA	0.0843255	6.73057	1.78925	0.0905685	0.945446	-4.30685
EB6VF9BHV3KRUhdy6Q	NA	NA	0.0933592	6.69717	1.7892	0.0905769	0.945446	-4.30692
uE1eeEIXF7hMdHd8qc	NA	NA	-0.260735	8.14523	-1.7889	0.0906278	0.945446	-4.30734
0Sme6DGTqOUOCHGCHE	NA	NA	0.105247	6.77661	1.78862	0.0906737	0.945446	-4.30772
ul6fPsX1z6S2lzdq30	G6pc3	glucose 6 phosphatase, catalytic, 3	0.171198	7.27467	1.78837	0.0907146	0.945446	-4.30806
ZhCjgt.R.9Dv8mJT34	Eapp	E2F-associated phosphoprotein	0.0955843	6.73517	1.78756	0.0908508	0.945986	-4.3092
9qrqogvncL_4hPXA84	NA	NA	0.0948646	7.15344	1.78734	0.0908859	0.945986	-4.30949
uhCjvZmn3TQn_1neOk	Dhx30	DEAH (Asp-Glu-Ala-His) box polypeptide 30	-0.0793986	6.7274	-1.78721	0.090909	0.945986	-4.30968
fS6UWvogenp.P17K0U	St6galnac3	ST6 (alpha-N-acetyl-neuraminyl-2,3-beta-galactosyl-1,3)-N-acetylgalactosaminide alpha-2,6-sialyltransferase 3	0.0967659	6.73701	1.78657	0.0910151	0.946595	-4.31056
flApCJP4OsW7ena5Oc	NA	NA	-0.0897778	6.73335	-1.78508	0.0912636	0.947632	-4.31261
6nndSnnSABVXPBECJQ	Arpc5	actin related protein 2/3 complex, subunit 5	-0.199549	8.30255	-1.78499	0.0912786	0.947632	-4.31274
fsnpDzeBOL5Oi7lqno	Iyd	iodotyrosine deiodinase	-0.149435	7.16904	-1.78488	0.0912969	0.947632	-4.31289
fh6D5B_1..fpPmr.lA	2810403A07Rik	RIKEN cDNA 2810403A07 gene	-0.24602	9.04586	-1.78483	0.0913053	0.947632	-4.31296
QV43UlW.UEfqVQN_rE	Slc38a3	solute carrier family 38, member 3	0.094672	6.7703	1.78408	0.091431	0.948288	-4.314
xguPU5Pc0jRRIcKeh4	Kcnq1ot1	KCNQ1 overlapping transcript 1	-0.132296	6.81043	-1.78386	0.0914689	0.948288	-4.31431
cRTanT9w22S79ef6lI	Ctnna1	catenin (cadherin associated protein), alpha 1	-0.179215	11.3594	-1.78305	0.0916049	0.948288	-4.31543
fg1p7qs1F2VC3X.HgM	Midn	midnolin	-0.140991	9.61811	-1.78302	0.0916096	0.948288	-4.31547
Eo2Erdn1d754vnfszo	Dusp11	dual specificity phosphatase 11 (RNA/RNP complex 1-interacting)	0.162844	8.85012	1.78291	0.0916282	0.948288	-4.31562
r4UgHUIfBIUS4V47iI	Armcx5	armadillo repeat containing, X-linked 5	0.0854043	6.79565	1.78267	0.0916684	0.948288	-4.31595
KRqkygKfkfq6RJuHy4	Apitd1	apoptosis-inducing, TAF9-like domain 1	0.120308	6.84188	1.78247	0.0917021	0.948288	-4.31623
l1wCA_5SPSD6uABN8U	Adam26a	a disintegrin and metallopeptidase domain 26A (testase 3)	-0.120395	6.67106	-1.78119	0.0919178	0.950024	-4.318
EeBCVhV9f6l0BxI55c	NA	NA	0.142129	7.2731	1.78082	0.0919793	0.950167	-4.3185
cAQbsy5cQPs4BV.wUc	Map2k1	mitogen-activated protein kinase kinase 1	0.103145	6.89835	1.78025	0.092076	0.950671	-4.31929
cqe.XqCdwjsJ2XfXAk	Specc1l	sperm antigen with calponin homology and coiled-coil domains 1-like	0.185354	8.51657	1.77975	0.0921595	0.95104	-4.31998
TnK7ghEl4XSTj7rq4I	NA	NA	-0.123995	6.75962	-1.77899	0.0922888	0.95188	-4.32103
Bt7VPk.xbRVJESUF3o	Ermard	ER membrane associated RNA degradation	0.149513	7.23866	1.77793	0.092467	0.952042	-4.32248
Klcu4jBXooHicB5A3o	NA	NA	-0.08124	6.76817	-1.77791	0.0924711	0.952042	-4.32252
c8fsRnpf7sd1tgg5Xs	NA	NA	-0.167087	7.84334	-1.77784	0.0924823	0.952042	-4.32261
cOP3k_7k8UXOU0O6t4	Vkorc1	vitamin K epoxide reductase complex, subunit 1	0.206855	8.70355	1.77776	0.0924958	0.952042	-4.32272
NxeCi9ZhxWVeZOVPPU	Tecr	trans-2,3-enoyl-CoA reductase	0.175655	7.92339	1.77742	0.0925532	0.95214	-4.32319
TPOygeiehLgFV6ekdI	Slc1a4	solute carrier family 1 (glutamate/neutral amino acid transporter), member 4	-0.168557	6.97092	-1.77688	0.0926448	0.952589	-4.32393
rXJIJ_FeYyzoX_hIfI	Adnp	activity-dependent neuroprotective protein	-0.140167	8.34586	-1.77644	0.0927199	0.95287	-4.32454
ZpRT5RxHwOREVEQUxc	NA	NA	-0.095832	6.79189	-1.77532	0.0929091	0.953036	-4.32608
Nrh6HuuNAufMbybde0	Ddx51	DEAD (Asp-Glu-Ala-Asp) box polypeptide 51	0.110014	7.30971	1.77519	0.0929329	0.953036	-4.32627
0IePoDXVJeSZrHuLpE	Slc35b3	solute carrier family 35, member B3	0.159116	8.49836	1.77507	0.0929522	0.953036	-4.32642
lGTgogokogYmgLpEnI	Ddit3	DNA-damage inducible transcript 3	-0.13998	6.88975	-1.77468	0.0930196	0.953036	-4.32697
c_MoTh18vEyPX_kgdU	NA	NA	0.19243	7.1002	1.77437	0.0930722	0.953036	-4.3274
Ze5Syg1Sp8h1OTLaQs	Gnaq	guanine nucleotide binding protein, alpha q polypeptide	-0.119919	6.80915	-1.77426	0.0930896	0.953036	-4.32754
idUtbn8evoMP_edk6U	Lpcat2	lysophosphatidylcholine acyltransferase 2	-0.126569	6.97322	-1.77418	0.0931034	0.953036	-4.32765
Bd5MlhDVcOLR_h8S6g	Ppp1r14c	protein phosphatase 1, regulatory (inhibitor) subunit 14c	-0.0925753	6.71331	-1.77401	0.0931323	0.953036	-4.32788
0o4cRwA17ofwaQnnqs	Utrn	utrophin	0.114211	6.78791	1.7735	0.0932205	0.953036	-4.32859
9u66kn2kR4pzG3xu.s	Ifnlr1	interferon lambda receptor 1	-0.147984	7.57696	-1.77294	0.0933153	0.953036	-4.32936
xisudS.d7NdFDX5_xU	Psmf1	proteasome (prosome, macropain) inhibitor subunit 1	0.0729855	6.80192	1.77251	0.0933877	0.953036	-4.32994
Np0ffwdSV_olIpISN0	Usp29	ubiquitin specific peptidase 29	0.073955	6.78334	1.77226	0.0934316	0.953036	-4.3303
luOR40b7vkm.URXSrY	Zdhhc17	zinc finger, DHHC domain containing 17	0.102748	6.75809	1.77221	0.093439	0.953036	-4.33036
EoDnhUFfIQpESI597U	St6galnac4	ST6 (alpha-N-acetyl-neuraminyl-2,3-beta-galactosyl-1,3)-N-acetylgalactosaminide alpha-2,6-sialyltransferase 4	0.0882599	6.70058	1.77205	0.093467	0.953036	-4.33058
9JlqpZNZ2gZ59rrsug	Paox	polyamine oxidase (exo-N4-amino)	-0.101203	6.73548	-1.77147	0.0935654	0.953036	-4.33137
cfWZSZ0UZ0uVv9UMB4	Eef1a2	eukaryotic translation elongation factor 1 alpha 2	-0.0788221	6.73537	-1.77137	0.0935834	0.953036	-4.33152
QFqO5Akd3dSuFB3NK0	Pglyrp1	peptidoglycan recognition protein 1	0.705185	8.91141	1.7713	0.0935952	0.953036	-4.33161
oumjH5wu7p3FSCk1Tk	Cracr2b	calcium release activated channel regulator 2B	-0.121845	7.63678	-1.77118	0.0936159	0.953036	-4.33178
ul6uO6LrEyI4J7bTpA	Ccnl1	cyclin L1	-0.145068	6.78199	-1.771	0.0936463	0.953036	-4.33202
QA58Lr.iZ1yl2zXkeI	Dlst	dihydrolipoamide S-succinyltransferase (E2 component of 2-oxo-glutarate complex)	0.152634	8.8397	1.7705	0.0937318	0.953129	-4.33271
xfVGVArCpCjIhOqkFM	NA	NA	-0.0921841	6.72165	-1.77039	0.0937512	0.953129	-4.33287
TdS9jkeq1Qn1_8LegI	NA	NA	0.0985845	6.85949	1.76931	0.0939363	0.953902	-4.33435
fkoNq9C8ff57oaMtd4	Naa25	N(alpha)-acetyltransferase 25, NatB auxiliary subunit	-0.126707	7.31623	-1.76869	0.0940434	0.953902	-4.33521
QID13XXWrq3df9KELk	Anks1	ankyrin repeat and SAM domain containing 1	0.136225	7.44149	1.76855	0.0940664	0.953902	-4.33539
WTzle47C1Xy50CeX_0	Vps33a	vacuolar protein sorting 33A (yeast)	0.157147	7.57673	1.76841	0.0940915	0.953902	-4.33559
rlX94HhcAg8BV66uOE	Eif1ad	eukaryotic translation initiation factor 1A domain containing	0.187204	7.77333	1.76829	0.094111	0.953902	-4.33575
uq0bJ0rV6fq0RZn_xY	NA	NA	-0.206887	8.64645	-1.7674	0.0942642	0.953902	-4.33697
oTJVelA5P3JJfm7CiI	Aebp2	AE binding protein 2	-0.097357	6.74484	-1.76705	0.0943254	0.953902	-4.33746
x5XgO_k7T9JvVP4vnc	Clock	circadian locomotor output cycles kaput	-0.234659	8.13982	-1.76698	0.0943373	0.953902	-4.33755
cq4lwA5Rq7gXvUiSJ4	Wwox	WW domain-containing oxidoreductase	0.114821	6.93719	1.76649	0.0944217	0.953902	-4.33823
Wt_7h6vcfvU5fiXre0	Adrbk2	adrenergic receptor kinase, beta 2	0.165894	7.25724	1.76641	0.0944351	0.953902	-4.33833
lqEqsXyPd7c.9dyQlI	Timp3	tissue inhibitor of metalloproteinase 3	-0.245821	7.65625	-1.76595	0.0945135	0.953902	-4.33896
H_d5Lp97m3dt27Wid0	Zc3h13	zinc finger CCCH type containing 13	-0.117466	6.68822	-1.76573	0.0945525	0.953902	-4.33927
0eXJdJUuBRT4qb8Iw4	Aco2	aconitase 2, mitochondrial	0.248933	10.2091	1.76563	0.0945695	0.953902	-4.3394
oip998tdXXG9AqeFY4	Gldc	glycine decarboxylase	-0.278548	8.06427	-1.76549	0.0945929	0.953902	-4.33959
uZ9XpnX_0nl4.s2._w	NA	NA	0.287762	8.07991	1.76542	0.0946065	0.953902	-4.3397
3GjkACKWeuUqxjeAKs	Sec63	SEC63-like (S. cerevisiae)	-0.212923	7.93487	-1.76535	0.0946183	0.953902	-4.33979
NXoqTTfi4rBUNEDgdk	NA	NA	-0.131458	6.84161	-1.765	0.094679	0.953902	-4.34027
3ZefYSD4sTl.edC5RQ	Urod	uroporphyrinogen decarboxylase	0.204205	9.06103	1.76493	0.0946902	0.953902	-4.34036
WhUtBw9NIgrgOSpx7k	Hyal4	hyaluronoglucosaminidase 4	0.111378	6.72	1.76455	0.0947565	0.954087	-4.34089
WiwTnsiUkuSOX7nrhE	Smim15	small integral membrane protein 15	-0.245428	7.91495	-1.7639	0.094868	0.954726	-4.34177
WrjlK_1nROLVN7A9.k	Zmiz1	zinc finger, MIZ-type containing 1	-0.459359	7.73408	-1.76331	0.0949712	0.954974	-4.34259
rtfnS.fk9__f6.UrkI	NA	NA	0.533701	6.92748	1.76305	0.0950158	0.954974	-4.34294
fXe_R9HfSHje6MOynU	Exoc2	exocyst complex component 2	0.113988	7.47813	1.76254	0.0951036	0.954974	-4.34364
9VJd_DnqPEoORTTn60	Car9	carbonic anhydrase 9	-0.549818	8.62559	-1.7623	0.095146	0.954974	-4.34397
f34gdsGqLsguyH6rck	Gxylt1	glucoside xylosyltransferase 1	-0.0887247	6.82002	-1.762	0.0951983	0.954974	-4.34438
WIlUhT5NEtPaQirX5o	NA	NA	0.103135	7.60975	1.76168	0.095254	0.954974	-4.34482
BpdS1wfS_.K7klJ71E	Atp2a2	ATPase, Ca++ transporting, cardiac muscle, slow twitch 2	-0.205531	8.88401	-1.76116	0.0953444	0.954974	-4.34554
Bt1Irp4iJeWjjg6Tgk	Hnrnpm	heterogeneous nuclear ribonucleoprotein M	-0.193622	8.80457	-1.7611	0.0953536	0.954974	-4.34561
rLi9XQVSnj7UJUrhXg	Acsf3	acyl-CoA synthetase family member 3	0.121656	7.27085	1.76053	0.0954535	0.954974	-4.34639
Wp5IzhCKr6gSuqly.E	Trp53	transformation related protein 53	-0.0920808	6.68944	-1.76039	0.0954781	0.954974	-4.34659
0WIRyAoA5QFUo5V6FA	Amer1	APC membrane recruitment 1	-0.109719	6.6874	-1.76038	0.0954799	0.954974	-4.3466
KvfPOSF2vviT_4J6iU	Vti1a	vesicle transport through interaction with t-SNAREs 1A	0.122458	7.14231	1.76001	0.0955443	0.954974	-4.34711
9FyCGrg6AqiK94x7t4	NA	NA	-0.135587	7.02411	-1.75995	0.0955537	0.954974	-4.34718
9IvWIoSongrrSIVSTQ	Kcna10	potassium voltage-gated channel, shaker-related subfamily, member 10	0.0928014	6.76888	1.75989	0.0955645	0.954974	-4.34727
3ahzt9xelupBxadCgw	Fis1	fission 1 (mitochondrial outer membrane) homolog (yeast)	0.184472	8.8752	1.75873	0.0957675	0.956231	-4.34886
lfakl0GIHaGkai_dys	Ubtd2	ubiquitin domain containing 2	-0.0847838	6.7906	-1.75862	0.0957865	0.956231	-4.34901
orEUqvoAFEcpAgfk0I	Taf9	TAF9 RNA polymerase II, TATA box binding protein (TBP)-associated factor	-0.113739	7.11317	-1.75799	0.0958957	0.956841	-4.34987
HXuGvfdUuvbWpT93zo	Krt84	keratin 84	0.101139	6.77739	1.75706	0.0960577	0.957565	-4.35113
ZheNE_.XIfyXyHek7g	Spats2l	spermatogenesis associated, serine-rich 2-like	-0.187499	7.32884	-1.75697	0.0960737	0.957565	-4.35126
0qD7heLh3e0gQOe5K4	Ctgf	connective tissue growth factor	-0.241059	7.51049	-1.75675	0.0961126	0.957565	-4.35156
ceQTfAJSfQieNd1fTI	Tas2r131	taste receptor, type 2, member 131	-0.087898	6.69818	-1.75627	0.0961972	0.957928	-4.35222
frriku0LDiz.oDpbuE	Amy1	amylase 1, salivary	0.104238	6.83405	1.75588	0.0962648	0.958122	-4.35275
[truncated: 17,897 more rows]

## Sheet: WT 47 wks inf vs uninf
ID	geneSymbol	geneName	logFC	AveExpr	t	P.Value	adj.P.Val	B
0lpxFCiLoS5EjMjg50	Creld2	cysteine-rich with EGF-like domains 2	-1.52878	8.78747	-14.0813	4.21448e-11	8.38514e-07	14.1774
xe8p765473o9efUkuM	NA	NA	3.94501	8.86896	10.8685	2.69434e-09	2.68033e-05	10.9242
Np765473o9efUkuO_4	NA	NA	4.03314	9.0085	10.0984	8.39583e-09	5.56812e-05	9.97431
cqexKAKVJQewouz5ac	Creld2	cysteine-rich with EGF-like domains 2	-1.08029	8.52581	-9.77182	1.38573e-08	6.89263e-05	9.54839
9m7NJ4DegEq4UsdeTo	NA	NA	4.09491	9.10534	9.11929	3.90982e-08	0.00015558	8.65383
3Klj0U3UiEOUIEF7F4	NA	NA	1.54209	7.14942	8.35471	1.40639e-07	0.000438117	7.52787
ukj.SfXnDS5dLTDtSI	NA	NA	3.6016	8.68809	8.27114	1.62476e-07	0.000438117	7.39952
TTUJGdEBeSkzT6bOkc	Mef2c	myocyte enhancer factor 2C	0.649477	7.12373	8.22454	1.76163e-07	0.000438117	7.32748
lXpUiIIn8tQXnkfejc	Mzb1	marginal zone B and B1 cell-specific protein 1	1.75932	7.47405	7.97117	2.74804e-07	0.0006075	6.92995
WVnVHN6n_HU6M8ACyA	Tnfsfm13	tumor necrosis factor (ligand) superfamily, membrane-bound member 13	1.30153	8.14858	7.75893	4.01402e-07	0.000677597	6.5893
W0oHkrtd3iteeQS3oU	NA	NA	1.70994	7.33986	7.75185	4.06556e-07	0.000677597	6.5778
EqIRG7o07jT7gRduJ8	Hsph1	heat shock 105kDa/110kDa protein 1	-1.29866	7.99336	-7.74895	4.08683e-07	0.000677597	6.5731
33146S68Sq0PSK9J5I	NA	NA	2.0732	7.29945	7.47417	6.73664e-07	0.000947557	6.12115
rqWPRTdSIQ5QgRXsXk	NA	NA	2.42799	7.60124	7.46366	6.86804e-07	0.000947557	6.10362
c03dAnnEiVKCP0o4Ik	Cd52	CD52 antigen	0.521327	7.02288	7.41819	7.46808e-07	0.000947557	6.02759
THnlFNLJiITVBUagq8	Cd52	CD52 antigen	1.91015	8.33337	7.40727	7.62008e-07	0.000947557	6.00929
6ilN9SIIS7opWC4f4o	Chga	chromogranin A	-1.19113	8.08182	-7.12653	1.2864e-06	0.00150554	5.53222
xLl0tMc9IoQPvdFS3U	NA	NA	0.736052	6.89701	7.09228	1.37227e-06	0.00151681	5.47316
cSfXnDS5dLTDtSKED4	NA	NA	2.49754	7.81038	7.0234	1.56343e-06	0.00162523	5.35383
Wnnner1KdR64T7nhUM	NA	NA	3.3502	8.2679	7.00025	1.63373e-06	0.00162523	5.31355
EX1ULUnV3curDiV8Nk	NA	NA	0.808823	6.8684	6.93204	1.86057e-06	0.00176276	5.19437
Qe30IXed88iogfyTqo	Pigr	polymeric immunoglobulin receptor	1.78625	8.12534	6.82165	2.29934e-06	0.00207944	4.99995
EnDS5dLTDtSqED73RU	NA	NA	1.42803	7.28363	6.77568	2.51254e-06	0.00214026	4.91841
x__d6.UrFI7hNSOFS0	NA	NA	1.97691	7.48047	6.76162	2.58173e-06	0.00214026	4.89341
iiSRXRvhQoYs4GEwSc	NA	NA	3.96938	11.3235	6.6874	2.98133e-06	0.00237266	4.7609
fXf.rJBJxK7UdUrUHk	NA	NA	3.36219	8.31111	6.64724	3.22373e-06	0.0024669	4.68884
ZlEeVe5yE2XrtREOEM	Coro1a	coronin, actin binding protein 1A	0.620601	7.02436	6.62196	3.38672e-06	0.00249564	4.64335
KXffrNBJxK7UdUrUHk	NA	NA	3.09902	7.93766	6.58526	3.63869e-06	0.00258437	4.57712
fSnUiCqei6tkxPLLpI	NA	NA	0.425474	6.76886	6.55059	3.89457e-06	0.00258437	4.51437
uXVIV0t4fvf3er.R4E	NA	NA	2.26815	7.3065	6.55029	3.89681e-06	0.00258437	4.51384
KkL_ny1..V44W14Qgc	NA	NA	-0.526571	9.18094	-6.53149	4.04336e-06	0.00258979	4.47973
u2RK0lQtR1R3Rbv1F8	NA	NA	2.08213	7.56796	6.51017	4.21653e-06	0.00258979	4.44098
EtF5PnteBUYOwI.Qfs	NA	NA	0.316091	7.08435	6.50074	4.2955e-06	0.00258979	4.42382
Wgo54uifuqJ7_uflPk	Tbc1d10c	TBC1 domain family, member 10c	0.590944	7.07167	6.45977	4.65692e-06	0.00272512	4.34911
Hfl0otUhK9LpLq0oHk	NA	NA	2.54128	7.68453	6.35426	5.73996e-06	0.00319474	4.1555
B_Ieu3v021ShGkDgtI	Cd74	CD74 antigen (invariant polypeptide of major histocompatibility complex, class II antigen-associated)	1.65578	10.6421	6.31571	6.198e-06	0.00319474	4.08433
9EgooZ6Kl_enFnNwKg	Cd74	CD74 antigen (invariant polypeptide of major histocompatibility complex, class II antigen-associated)	1.58333	10.6101	6.30986	6.2707e-06	0.00319474	4.07351
NhJFxJOJJFdG_FChiw	NA	NA	3.7915	11.5571	6.30463	6.33648e-06	0.00319474	4.06384
felCRlu2ipFCntFCzE	Hist1h2bk	histone cluster 1, H2bk	-0.523732	7.54641	-6.30221	6.36718e-06	0.00319474	4.05935
NyAtoXvUooXs1lR5KE	Coro1a	coronin, actin binding protein 1A	1.30183	7.7511	6.29785	6.42287e-06	0.00319474	4.05128
9rde_f7.QrFIzjNSOE	NA	NA	0.469347	6.79589	6.27422	6.73326e-06	0.00326744	4.00749
WkI7.iuJ.rXlZfutN4	NA	NA	0.457588	7.73475	6.25704	6.96873e-06	0.00330119	3.97559
TjCn7oiSZfvN7i94lE	Sftpd	surfactant associated protein D	1.55906	8.48661	6.22186	7.47779e-06	0.00341561	3.91013
0f.rJBJBK7UdUrUHkk	NA	NA	2.45354	7.64636	6.21684	7.55361e-06	0.00341561	3.90076
WXVCfEvJKSf_dHTXyU	Ikzf1	IKAROS family zinc finger 1	0.411541	7.0433	6.1981	7.84332e-06	0.00346779	3.8658
6oCO0t0fl626n0FeiE	NA	NA	2.84556	7.75603	6.18167	8.10673e-06	0.00350633	3.83511
oupHhtHJTc5NcDko10	St6gal1	beta galactoside alpha 2,6 sialyltransferase 1	1.00763	7.40079	6.17039	8.29281e-06	0.00351051	3.81402
oSfXnDS5dLXDtSKED4	NA	NA	1.7197	7.29636	6.15389	8.57314e-06	0.00355357	3.78312
9UZ6xJInrUFEvS50QM	Hvcn1	hydrogen voltage-gated channel 1	0.712303	6.99362	6.11747	9.22694e-06	0.00374651	3.71478
3n0VeT_4top.Sv146g	Cd72	CD72 antigen	0.656837	6.9446	6.07682	1.00177e-05	0.0039112	3.63827
oSfXnDS5dLTHtSKED4	NA	NA	2.41808	7.82965	6.07643	1.00257e-05	0.0039112	3.63753
66PSgFBrjvuOFSHUdE	NA	NA	2.04838	7.28272	6.03814	1.08352e-05	0.0041031	3.56524
Q1F9V4onUoAQJRHbu0	NA	NA	1.2668	7.1233	6.03385	1.093e-05	0.0041031	3.55713
ZQjSSLop4o3qL8.ed0	NA	NA	1.498	7.26092	6.0142	1.13754e-05	0.00419119	3.51993
NVJ1wlJXfSpISFFxHA	Il4i1	interleukin 4 induced 1	0.57295	7.04871	5.99188	1.19042e-05	0.00430628	3.47759
Knej0oBQa477jhUh1E	NA	NA	1.58555	7.16245	5.97738	1.2261e-05	0.00435615	3.45007
luddJ6oXk3cuJIizRo	Prkab1	protein kinase, AMP-activated, beta 1 non-catalytic subunit	0.552928	8.47347	5.96175	1.26583e-05	0.0044184	3.42035
owVJXgi2nRDdQoxdQQ	NA	NA	1.54855	7.04463	5.9483	1.30106e-05	0.00443496	3.39475
rVE6J1ol6TeKHeS3PM	NA	NA	0.929468	6.96981	5.92137	1.3747e-05	0.00443496	3.34341
BvVHsXu0_fuzh_ggqU	Laptm5	lysosomal-associated protein transmembrane 5	1.4304	9.50292	5.91989	1.37886e-05	0.00443496	3.34059
H4uXS0w7UqhA_90VLc	NA	NA	1.95664	7.46623	5.91236	1.40027e-05	0.00443496	3.32622
T5ek.u63bbSZJ6lxEQ	Hspa8	heat shock protein 8	-0.977644	10.7118	-5.91189	1.40161e-05	0.00443496	3.32533
xe.8hF9P_K4plUSPv0	Lmo2	LIM domain only 2	0.423686	7.25213	5.91095	1.40431e-05	0.00443496	3.32353
QffXjpLrxKrQ9Ir0nk	NA	NA	1.66239	7.33252	5.89957	1.43742e-05	0.00446859	3.30179
urV6HRcnkIFHjBQiKc	Ly86	lymphocyte antigen 86	0.484838	7.14717	5.86349	1.54783e-05	0.0047378	3.23273
fd._kkEnErtR1StQeQ	NA	NA	2.54546	7.90078	5.85256	1.58296e-05	0.00477191	3.21178
rXkKfenEX0QnHMxHq4	NA	NA	0.407542	6.67738	5.82791	1.66526e-05	0.00492039	3.16445
Q57r7eu_CiE_44VLdE	NA	NA	2.90472	8.18466	5.82044	1.69106e-05	0.00492039	3.15009
cqdrdiugisihjHWFv8	Srsf5	serine/arginine-rich splicing factor 5	0.693837	8.67877	5.81215	1.72017e-05	0.00492039	3.13415
9FpCBeRGRR9W2Wc1BA	Sdf2l1	stromal cell-derived factor 2-like 1	-0.601283	7.73321	-5.80907	1.73114e-05	0.00492039	3.12822
xokpzpaXe8EeJf4hU0	Dnajb2	DnaJ (Hsp40) homolog, subfamily B, member 2	-0.444048	7.79809	-5.80136	1.75885e-05	0.00492875	3.11338
QskEnErtR1SlQMSSXo	NA	NA	1.4075	7.10088	5.79392	1.78601e-05	0.00493535	3.09906
lvnuvt6746IT7jhUt0	NA	NA	3.25894	8.69566	5.76239	1.90613e-05	0.00519512	3.03824
952LKnn1JRIlSvFV.k	Chga	chromogranin A	-1.18555	8.53591	-5.74479	1.97675e-05	0.00531479	3.00423
cenVNHyiXrUBUewDgk	Crispld2	cysteine-rich secretory protein LCCL domain containing 2	-0.309089	6.78105	-5.71434	2.10535e-05	0.00558506	2.9453
ZFSs6hzSeWX0f6n9MU	Pik3ap1	phosphoinositide-3-kinase adaptor protein 1	0.383147	6.93221	5.69904	2.17319e-05	0.00568919	2.91564
3Ug6d7cRXRzUATUsYo	Cd79b	CD79B antigen	0.726352	6.81592	5.68231	2.24997e-05	0.00581369	2.88316
risUdHnCuhLcgtHKgk	Pde4dip	phosphodiesterase 4D interacting protein (myomegalin)	-0.252083	7.12641	-5.63927	2.4605e-05	0.00627617	2.79946
9xdure.ihFBe5lNRlA	Hist1h3e	histone cluster 1, H3e	-0.437747	7.1811	-5.63044	2.50618e-05	0.00631176	2.78224
T1pdNxiiFZrueCu9eg	Hist1h4a	histone cluster 1, H4a	-0.430023	7.56025	-5.6233	2.54374e-05	0.00632628	2.76831
iLdFfhH7HXy16HvnwI	Hn1	hematological and neurological expressed sequence 1	0.573264	11.215	5.60881	2.62172e-05	0.00643007	2.74004
oRUghTYW3tqwFRQ7SY	NA	NA	3.781	11.7642	5.60364	2.65011e-05	0.00643007	2.72996
oF_XSi1SEr0skurSgc	NA	NA	2.12414	7.42198	5.57131	2.83516e-05	0.00671838	2.66674
Bt1y5.nXguju3_oHpU	Pou2af1	POU domain, class 2, associating factor 1	0.756218	7.08039	5.57109	2.83647e-05	0.00671838	2.66631
KQC5jRBR7QVWfUKhAY	Itgb7	integrin beta 7	0.368104	6.83783	5.54487	2.9963e-05	0.00701346	2.61495
cocXnywupOfeNRxxSo	Sash3	SAM and SH3 domain containing 3	0.570759	6.95611	5.53273	3.07343e-05	0.00711035	2.59113
KnHLkMK4Ke3lSIDEw8	NA	NA	-0.34231	8.14472	-5.51676	3.17804e-05	0.00724392	2.55977
inqiq.A8_F_xLefnp0	Pim3	proviral integration site 3	-0.596496	8.03095	-5.50845	3.23388e-05	0.00724392	2.54344
EdEtX.p.jfn_7v.PiU	Was	Wiskott-Aldrich syndrome homolog (human)	0.380445	6.85879	5.50749	3.24039e-05	0.00724392	2.54155
xqefud6NXolPqjPuOE	NA	NA	2.308	7.6517	5.49753	3.30877e-05	0.0073146	2.52198
xW7Qp6KKG4oN4GUy5A	Coro1a	coronin, actin binding protein 1A	1.28716	7.6287	5.48851	3.37203e-05	0.00737252	2.50422
cJ3Xa03rTonioft7cU	Fcrla	Fc receptor-like A	0.830807	6.95618	5.46888	3.51401e-05	0.00759942	2.46555
N3hCoQSjp.ikFEioXI	Chga	chromogranin A	-0.824072	7.5838	-5.44901	3.66394e-05	0.00783847	2.42637
9EqS9KT4jnoBIRfQHk	Trappc4	trafficking protein particle complex 4	-0.299429	7.16623	-5.43016	3.81219e-05	0.00806887	2.38916
HXnS.fqN__d65SO4Tc	NA	NA	1.84451	7.36074	5.40432	4.02559e-05	0.00838043	2.33806
ZfFU3dIu9XkDiHwBXo	Arhgdib	Rho, GDP dissociation inhibitor (GDI) beta	1.02646	7.97996	5.4022	4.04363e-05	0.00838043	2.33387
oq.0eJH.rOruJ6PbSU	NA	NA	1.39144	7.08771	5.36462	4.37764e-05	0.00897912	2.25938
u4V444N7KKc3lr3tFo	Ero1lb	ERO1-like beta (S. cerevisiae)	-0.542013	7.46928	-5.33387	4.67183e-05	0.00938129	2.19832
EgpdUtNKFKoLgIDe3Q	NA	NA	0.381606	14.0877	5.33257	4.68473e-05	0.00938129	2.19573
EdAo1aE0l1E3h3FaKs	Ube2f	ubiquitin-conjugating enzyme E2F (putative)	-0.382697	7.25371	-5.32951	4.71516e-05	0.00938129	2.18965
Bp3n6KukSO8rirCPes	Gimap8	GTPase, IMAP family member 8	0.444935	7.09178	5.32184	4.79242e-05	0.00944058	2.17439
0LU1CH5llv311FN42Y	Pthlh	parathyroid hormone-like peptide	-0.51472	6.94617	-5.29727	5.04861e-05	0.00980483	2.12548
Heee6fErlI7hNSOHS0	NA	NA	3.1375	8.36899	5.28592	5.17172e-05	0.00980483	2.10285
ivVLtOKT0oocuJ7l7U	Lyz1	lysozyme 1	0.985366	10.4947	5.28483	5.18374e-05	0.00980483	2.10067
cTlfv3VicyAF65EEso	NA	NA	0.411731	7.56229	5.28152	5.22022e-05	0.00980483	2.09408
6MwUW4H9ReV2XeqhrE	NA	NA	0.601687	7.00039	5.27748	5.26529e-05	0.00980483	2.086
Nk0IEyrkiFJdp9Ag24	Tnfrsf13b	tumor necrosis factor receptor superfamily, member 13b	0.475898	6.75501	5.27332	5.31192e-05	0.00980483	2.07772
3dLLV2.UoTrUgH18oU	H2-Ob	histocompatibility 2, O region beta locus	0.439532	6.82355	5.26805	5.37172e-05	0.00980483	2.06721
6eLeXokA74mk2qnm58	H2-Ab1	histocompatibility 2, class II antigen A, beta 1	1.45203	9.53552	5.25888	5.47742e-05	0.00980483	2.0489
07p8SOUjuE1I4dLdSU	NA	NA	2.26131	7.56107	5.25776	5.49059e-05	0.00980483	2.04664
Ql1P3N_BIyXnerz3rk	Tmem97	transmembrane protein 97	-0.577006	8.44598	-5.25558	5.51601e-05	0.00980483	2.0423
KgKt6Lp6RE.HqOOEJk	NA	NA	1.19305	6.90994	5.25529	5.51941e-05	0.00980483	2.04172
Q5dTFDl7n95xPIMAnU	Scg5	secretogranin V	-0.49525	7.31825	-5.24575	5.63258e-05	0.00985521	2.02265
NOhutxmdCZSpZFdxq8	Hist1h4j	histone cluster 1, H4j	-0.315792	7.08564	-5.24275	5.66858e-05	0.00985521	2.01667
cmMlOvhd41eH3szn6k	Ctsc	cathepsin C	0.627529	8.98557	5.24046	5.69637e-05	0.00985521	2.01207
EhHnEp9EN9CuhUXTug	Irf4	interferon regulatory factor 4	0.272632	6.76171	5.23044	5.81914e-05	0.00994394	1.99203
uSLoL3SVT_ij7UZW1Q	Per1	period circadian clock 1	-0.294392	6.86277	-5.22814	5.84761e-05	0.00994394	1.98744
6UvTqYucfRQahkmTGM	H2-Ab1	histocompatibility 2, class II antigen A, beta 1	1.47262	9.83362	5.21856	5.96811e-05	0.0100628	1.96827
cu_d6_3rvjohPuOFS0	NA	NA	2.74753	7.9293	5.21058	6.0705e-05	0.0100887	1.95229
TfShcaAFlxJehkaGiE	Gm1673	predicted gene 1673	-0.211079	6.72322	-5.20947	6.08488e-05	0.0100887	1.95006
6uESIIqIkkqIUCmRM0	Tmed3	transmembrane emp24 domain containing 3	-0.520766	7.94886	-5.20437	6.15138e-05	0.0101147	1.93985
iec6s3rF7qhPuO3S3U	NA	NA	2.0982	7.72298	5.19415	6.2869e-05	0.0102528	1.91936
W7p8SuUjuE1I4dLdSU	NA	NA	2.62193	7.99191	5.17729	6.51713e-05	0.0105419	1.88555
ojo7q3TZD2uMH5.1V0	Stip1	stress-induced phosphoprotein 1	-0.764283	8.89609	-5.17227	6.58735e-05	0.0105695	1.87548
KHUKfl87nXKncznk1c	Tmem45b	transmembrane protein 45b	0.828956	10.2945	5.14117	7.04004e-05	0.0112055	1.81298
iudnTU6XRRSIS70DnI	Ero1lb	ERO1-like beta (S. cerevisiae)	-0.364808	6.89865	-5.11106	7.50852e-05	0.0118563	1.75239
BVK0SgS446C0Kt6uIE	Mrpl27	mitochondrial ribosomal protein L27	-0.382608	7.84345	-5.09414	7.78564e-05	0.0121585	1.71829
cclBmdWu4S1S3YoIoA	Sft2d3	SFT2 domain containing 3	0.325949	6.97417	5.08845	7.88131e-05	0.0121585	1.70681
ZpLr73V.94S7r0nXv0	Smg1	SMG1 homolog, phosphatidylinositol 3-kinase-related kinase (C. elegans)	0.370812	8.39436	5.08833	7.88324e-05	0.0121585	1.70658
rquJfwo8xLfnreNS0o	Chordc1	cysteine and histidine-rich domain (CHORD)-containing, zinc-binding protein 1	-0.791589	8.23084	-5.07129	8.1767e-05	0.0123947	1.67219
BQnqBLfX8Ugkn_Ilco	Rundc1	RUN domain containing 1	-0.361039	7.49103	-5.07127	8.17707e-05	0.0123947	1.67215
xvH7W1IEooIQZrV0nk	Hdc	histidine decarboxylase	-0.720595	7.43209	-5.06338	8.31673e-05	0.0123947	1.65621
Hl8HD6p6L60._xFRLo	Creb3l2	cAMP responsive element binding protein 3-like 2	-0.207727	6.76818	-5.06215	8.33873e-05	0.0123947	1.65373
QkIJkJklkKInHa7G7E	Hist1h2be	histone cluster 1, H2be	-0.625698	9.11778	-5.06164	8.34788e-05	0.0123947	1.6527
loCX6Tr3sCd_xZ6IBo	Tgfbi	transforming growth factor, beta induced	0.63116	8.79755	5.05519	8.46426e-05	0.0124744	1.63967
xQkZrtoqRQp7RQsRSc	Hist1h2be	histone cluster 1, H2be	-0.513701	7.97152	-5.04991	8.5607e-05	0.0125238	1.62901
HLqwJIpehKl6Lo_i48	NA	NA	0.242229	6.77567	5.03624	8.81598e-05	0.0128031	1.60136
f6EtX6.HTdXeBAgJJU	Slc7a1	solute carrier family 7 (cationic amino acid transporter, y+ system), member 1	-0.205343	6.692	-5.03227	8.8915e-05	0.0128192	1.59333
3f61f1Xd691H31eEUI	Cyth4	cytohesin 4	0.826808	7.92131	5.02775	8.97826e-05	0.0128512	1.58419
N3S3e1dF5HtHpx0NFI	NA	NA	0.654707	6.8798	5.01453	9.23724e-05	0.0131274	1.55743
WrFJIJSkXVUAjo.OEQ	NA	NA	1.05181	7.14052	5.00192	9.49123e-05	0.0133927	1.5319
ck0kgIHogLeQVzTxQk	Hspa8	heat shock protein 8	-1.01165	9.09273	-4.98484	9.84699e-05	0.0137282	1.49726
Ed4n9VeUf_E.R7k.yg	Insm1	insulinoma-associated 1	-0.286658	6.82809	-4.98389	9.86699e-05	0.0137282	1.49535
KdFvx2ZfXIjvyPsCck	NA	NA	0.295465	6.95757	4.97551	0.000100469	0.0138815	1.47833
TCIUGUXFUvSG9XuOUY	NA	NA	0.406977	6.90942	4.96692	0.000102347	0.0139571	1.4609
6SU1iuJLodU_JcBUKI	Cyba	cytochrome b-245, alpha polypeptide	0.833884	9.17918	4.96659	0.000102419	0.0139571	1.46024
3ckb.XzKNXtOmztcxU	Fcmr	Fc fragment of IgM receptor	1.18847	7.08385	4.96137	0.000103578	0.0140189	1.44965
6XpT9E.fJRTSUSEidI	Nfrkb	nuclear factor related to kappa B binding protein	0.22663	7.36234	4.95027	0.000106087	0.0141927	1.42711
lazStVi512.q7fW32U	Hist2h3c1	histone cluster 2, H3c1	-0.304477	6.92673	-4.94735	0.00010676	0.0141927	1.42116
r3SHsIXg7d51g9eHlI	H2-Ab1	histocompatibility 2, class II antigen A, beta 1	1.44701	10.5733	4.9463	0.000107002	0.0141927	1.41903
Z.fSQsRTt626QqawK0	Hist1h4h	histone cluster 1, H4h	-0.521516	7.60064	-4.90459	0.000117089	0.0154278	1.3342
Qd99dTozU19dvhF_Hc	LOC665506	T-cell receptor beta-2 chain C region-like	1.09376	8.00316	4.90044	0.000118144	0.0154566	1.32575
uu5O7ncToLTI5IBr3k	Herpud1	homocysteine-inducible, endoplasmic reticulum stress-inducible, ubiquitin-like domain member 1	-1.11958	10.4516	-4.89761	0.00011887	0.0154566	1.31998
uuui.nc_7oNi4Gc58Q	Dlk1	delta-like 1 homolog (Drosophila)	-0.310233	6.69991	-4.89463	0.000119638	0.0154566	1.31391
HTt.iCJJHqNhRkiiOg	Mrs2	MRS2 magnesium homeostasis factor homolog (S. cerevisiae)	-0.2358	6.93042	-4.88627	0.000121823	0.0156373	1.29687
ik21.FOwRiJECQT5VA	Ccr6	chemokine (C-C motif) receptor 6	0.599335	6.81684	4.85955	0.000129077	0.0164057	1.24239
33seEEm4LFbFOEsU1Y	Ppap2a	phosphatidic acid phosphatase type 2A	-0.270905	6.91418	-4.85408	0.000130615	0.0164057	1.23123
E9_kkEnErtR1WtQeSQ	NA	NA	2.03473	7.68903	4.85368	0.00013073	0.0164057	1.23041
EowBEqXxE5yEBEcVEU	Ocrl	oculocerebrorenal syndrome of Lowe	0.187809	6.81556	4.85235	0.000131107	0.0164057	1.22769
ZpX6VunP_14N8VYHQU	Ssr2	signal sequence receptor, beta	-0.394927	9.74324	-4.82561	0.000138929	0.0172759	1.1731
93ScW6OSVEGXs10U0k	Vpreb3	pre-B lymphocyte gene 3	0.308864	6.83995	4.82148	0.000140182	0.0173234	1.16464
cJaPlZ5f_RFS56.CA0	Lonrf1	LON peptidase N-terminal domain and ring finger 1	-0.321205	6.84153	-4.81279	0.00014285	0.0175441	1.14688
rQBLvVIhqepQ4Ue_10	Golga3	golgi autoantigen, golgin subfamily a, 3	-0.24303	7.15168	-4.80681	0.000144715	0.0176641	1.13466
lE0oh74vf7v6HdV6lE	Hspa1a	heat shock protein 1A	-1.33067	7.17137	-4.7958	0.000148217	0.0179813	1.11213
NmV7ii6j_.97IUjiCg	Sirpa	signal-regulatory protein alpha	0.52666	7.56603	4.77742	0.000154254	0.0186003	1.07451
ozx533RlliRsC4l7qk	NA	NA	-0.423249	10.3162	-4.77019	0.0001567	0.0187813	1.05969
TeqMlOCuerould96NM	Smim1	small integral membrane protein 1	-0.241393	6.96495	-4.75718	0.000161195	0.0192044	1.03304
Eu_DO_h3lMh1_.p55E	NA	NA	0.338972	7.62576	4.73505	0.000169148	0.020032	0.987656
ivv05ARb7BQCfeR.n0	Spp1	secreted phosphoprotein 1	-1.21693	8.37493	-4.73159	0.000170429	0.0200643	0.980546
Zj.SfXnDS5dJTHtSKE	NA	NA	1.97595	7.64556	4.72232	0.000173903	0.0203528	0.961532
HaAIBUiX6gOujXHQVQ	AA467197	expressed sequence AA467197	1.39244	10.7896	4.71669	0.000176049	0.0204835	0.949972
i2fRKS6N6BI.R3RTSQ	NA	NA	1.89326	7.7035	4.7084	0.000179258	0.0207355	0.93295
B7SH1eq3ktyBEQB2Sk	Vgf	VGF nerve growth factor inducible	-0.24146	6.71953	-4.70409	0.000180951	0.0208104	0.924091
oud3guuhMbuIKSEUy4	Sod1	superoxide dismutase 1, soluble	0.212031	6.70001	4.68474	0.000188747	0.0215053	0.884332
o4sp_Rwl59WLuf.kj8	Pomgnt2	protein O-linked mannose beta 1,4-N-acetylglucosaminyltransferase 2	-0.275779	7.36588	-4.68375	0.000189155	0.0215053	0.882298
NdN3VOtVNLeju3iasQ	Hmha1	histocompatibility (minor) HA-1	0.479358	6.90629	4.66992	0.00019495	0.021832	0.853858
x33Xe7d49ypIBB7hUs	Gm5222	predicted gene 5222	3.41894	7.94599	4.6687	0.00019547	0.021832	0.851349
oTpe_EUX9.o5CLpSBY	Med22	mediator complex subunit 22	-0.230201	6.86051	-4.66712	0.000196145	0.021832	0.848098
NqbgLN73_icl673hT0	Dnajb1	DnaJ (Hsp40) homolog, subfamily B, member 1	-0.968288	9.10124	-4.66632	0.000196489	0.021832	0.846445
cvZSHWgCKei6tkFPLg	NA	NA	0.676478	6.84774	4.66217	0.000198275	0.021832	0.837918
N5Vd5THyBFICRAF614	Ankrd40	ankyrin repeat domain 40	-0.314036	6.95177	-4.65934	0.000199507	0.021832	0.832077
HmlxopdBiC3.shp_D8	Tob1	transducer of ErbB-2.1	-0.476949	8.07857	-4.65887	0.00019971	0.021832	0.831121
f3fXftKN5K7Ud4rUnk	NA	NA	0.999976	7.07769	4.63577	0.000210046	0.0228364	0.78356
r15qhfuba4yoDAHlV0	Lat2	linker for activation of T cells family, member 2	0.664764	7.24869	4.62626	0.000214458	0.0231894	0.763964
BkgkiDnoICgp5ikop4	Ndufb10	NADH dehydrogenase (ubiquinone) 1 beta subcomplex, 10	-0.300277	7.03788	-4.62251	0.000216219	0.0232535	0.756254
xnXkSP.p9__d_.QrFI	NA	NA	1.85579	7.41444	4.61794	0.000218392	0.0233609	0.746828
H5XGu2S6uyX3U16_40	Slc26a9	solute carrier family 26, member 9	-0.347218	6.9792	-4.60357	0.000225365	0.0239779	0.717202
0bv3evt674aIT7jhUs	NA	NA	3.29838	8.15221	4.59128	0.000231508	0.0243976	0.691853
ZgSHeLqXqnSgK73w4g	Gdf5	growth differentiation factor 5	-0.235059	6.6794	-4.59078	0.000231763	0.0243976	0.690816
0d29.rL.TwJQx_vkrk	Npc2	Niemann-Pick type C2	-0.289051	7.40437	-4.5536	0.000251422	0.0263279	0.614063
EdV_7.Vdt3mjHsSQ60	Bach2	BTB and CNC homology 2	0.446133	6.90514	4.53784	0.000260257	0.0271103	0.581508
K6d3nSiUvVKe_4dKDc	NA	NA	1.07604	7.07154	4.52583	0.000267204	0.0276141	0.556676
3XXQ5XUNQqkPfo4VAw	Resp18	regulated endocrine-specific protein 18	-0.456144	7.16145	-4.52469	0.000267869	0.0276141	0.554332
H7Uu4Lgnrot6qKfLgk	NA	NA	0.587622	6.82482	4.52197	0.000269473	0.0276363	0.548701
iXS.cF7gpLC4OtX3kE	Skil	SKI-like	0.318333	8.20292	4.51501	0.000273622	0.0279178	0.5343
H96CfebnSaSXuEu_F0	H2-Oa	histocompatibility 2, O region alpha locus	0.399441	6.7772	4.50952	0.000276937	0.0281119	0.522947
9ut7EKEeigs7_cXsL0	Rala	v-ral simian leukemia viral oncogene homolog A (ras related)	-0.219227	7.08386	-4.50512	0.000279619	0.0282401	0.513862
KeISdE2r6Wbf7kz7G4	Ptf1a	pancreas specific transcription factor, 1a	-0.501581	7.13667	-4.49488	0.000285975	0.0286169	0.492672
Bmfu4yCqeIa6bnvifs	Hdc	histidine decarboxylase	-1.0308	9.02164	-4.49448	0.000286227	0.0286169	0.491842
x5iOh9Lz.kV_wBkp9Q	Cxcl13	chemokine (C-X-C motif) ligand 13	0.844937	7.02546	4.49218	0.000287677	0.0286181	0.487078
ukmPXth1fESz433h7o	Cdr2	cerebellar degeneration-related 2	-0.436756	7.43742	-4.47065	0.000301604	0.0298543	0.44251
NRcc1IS7gqmPRTdSIQ	NA	NA	0.633536	6.88787	4.46777	0.00030352	0.0298952	0.436542
Kqk9Eg3Ouvzr7VB4cQ	C3	complement component 3	1.17015	8.96823	4.46043	0.000308456	0.0302317	0.421333
raaDor6gjp9MCC.gVA	Bcl2a1d	B cell leukemia/lymphoma 2 related protein A1d	0.354417	7.15032	4.45804	0.000310078	0.0302418	0.416388
KLq.3__..NCu5PuK5I	NA	NA	0.648748	6.99256	4.45316	0.000313426	0.0303417	0.406266
ES.PAOXhB5H1LRWpfk	Srsf2	serine/arginine-rich splicing factor 2	0.564919	9.82894	4.4521	0.000314153	0.0303417	0.404081
QrXTtXnverN6xe6oT4	NA	NA	3.26381	8.34108	4.44929	0.000316103	0.0303825	0.398248
TGmk7eM3X6S3s7_7Yo	Cx3cr1	chemokine (C-X3-C motif) receptor 1	0.302857	6.88986	4.44618	0.000318271	0.0304438	0.391805
9aAZIX.rCjuve7IAbo	Pdia6	protein disulfide isomerase associated 6	-0.205336	7.04059	-4.44223	0.000321046	0.0305623	0.383622
NeqMh_FQp96i5Tuo3s	Cd79b	CD79B antigen	0.8119	6.87515	4.42669	0.000332209	0.0314744	0.351401
NWaexe63U3TUuaK.iI	NA	NA	0.202931	6.87125	4.42353	0.000334524	0.0315436	0.344854
0kvBVtfT0RLT5Sop6I	Nckap1l	NCK associated protein 1 like	0.470318	7.08841	4.41788	0.000338706	0.0317872	0.333143
9sz5JXVIV0t4Xvf3e4	NA	NA	0.72428	6.84	4.41356	0.000341945	0.0319405	0.324172
udd7t3j3KkgEHuFS3U	Gm5222	predicted gene 5222	3.38309	7.84594	4.39713	0.000354532	0.0329371	0.290095
c17SweSu1HZK1J5JLc	NA	NA	0.326799	6.72673	4.39535	0.000355925	0.0329371	0.286401
ofVcZO7vURIBp7vItE	Pias1	protein inhibitor of activated STAT 1	0.259172	7.85968	4.38257	0.000366082	0.0335854	0.259877
Qp.CSS6SBXDiAtJPoQ	2810474O19Rik	RIKEN cDNA 2810474O19 gene	0.36722	7.01545	4.3823	0.000366307	0.0335854	0.259298
6JJ.ffHV6H6E6VQjn4	Lman2l	lectin, mannose-binding 2-like	-0.331081	7.6638	-4.37309	0.000373813	0.0341165	0.240177
Hykg1RwKOkod1JJNQU	Arhgap15	Rho GTPase activating protein 15	0.21373	6.73127	4.36738	0.000378539	0.03439	0.228336
HaUegzN.0V1aXScB6M	Apobr	apolipoprotein B receptor	-0.204823	6.7696	-4.36335	0.000381921	0.0344232	0.219952
iwtZ1ZVggqdQgpbhQo	Hist1h2bf	histone cluster 1, H2bf	-0.525387	9.36709	-4.36282	0.000382365	0.0344232	0.218857
0rFBIJSpLdcB54zHOQ	NA	NA	0.431329	6.72695	4.35936	0.000385289	0.0345302	0.211675
lEAG2lZm6h6ZudLdvQ	Napsa	napsin A aspartic peptidase	0.378132	6.8351	4.34887	0.000394301	0.0351794	0.189884
fJ600jrlTQ6b15OusU	Tspan6	tetraspanin 6	0.456586	7.74976	4.33948	0.000402549	0.035755	0.17037
x0rv8R7VHBxTJ.e3p0	Gk	glycerol kinase	0.509001	7.54907	4.33115	0.00041001	0.0362559	0.15306
0V9ARtn_f.uhJ_y.lI	Mbnl1	muscleblind-like 1 (Drosophila)	0.378881	9.20486	4.32545	0.000415198	0.0365522	0.141209
ooK5UkVej.E737PSw0	Fkbp5	FK506 binding protein 5	-0.389396	7.05349	-4.30831	0.000431192	0.0377929	0.105586
NU6e3E0gd6dWp330g0	Dhrs7b	dehydrogenase/reductase (SDR family) member 7B	-0.228404	7.76557	-4.30333	0.000435962	0.0380434	0.095218
otL_hEkpV_x4H3.wfo	Rasa3	RAS p21 protein activator 3	0.495643	7.29052	4.30022	0.000438963	0.038138	0.0887532
Z3JdWrSJx9CYL1W_Us	Mtpap	mitochondrial poly(A) polymerase	0.192506	7.29092	4.29684	0.000442244	0.038256	0.081735
3DA1K39RlLS7t1RTHk	Klhl6	kelch-like 6	0.634112	7.12733	4.29307	0.000445942	0.038409	0.0738863
KBEyCH.6_rYiXIKLoE	Il16	interleukin 16	0.283793	6.86841	4.28841	0.000450554	0.0386389	0.0641906
WVe7nt1XudRTC1UMCU	Gimap6	GTPase, IMAP family member 6	0.340738	7.05987	4.28438	0.000454584	0.0388172	0.0557984
NSXiUo4Kd0qe11435w	Gpihbp1	GPI-anchored HDL-binding protein 1	-0.245328	6.79051	-4.26171	0.000477917	0.0404651	0.00863066
o8v6ngyLLgunZGfU6k	Fam13b	family with sequence similarity 13, member B	0.28252	8.04983	4.26029	0.000479415	0.0404651	0.00568074
ZSBIbn6eT3.VH3D3dY	Fcer1g	Fc receptor, IgE, high affinity I, gamma polypeptide	0.525907	8.02079	4.25975	0.000479984	0.0404651	0.00456384
roNbvf7t31FJeR0hQc	Stk4	serine/threonine kinase 4	0.372123	7.87497	4.24736	0.000493308	0.0411133	-0.0212376
cd12tN606J4qH7e3F4	Fcrla	Fc receptor-like A	0.562009	6.82007	4.24732	0.000493349	0.0411133	-0.0213154
l3pAkgkijnoICgp5ik	NA	NA	-0.429745	7.7492	-4.2465	0.000494247	0.0411133	-0.02303
TBJ1ErEUJ7fFq631d4	Usp46	ubiquitin specific peptidase 46	-0.184896	6.80439	-4.24495	0.000495938	0.0411133	-0.0262479
Wkp3x3eRShyc4N0uuM	Pik3cg	phosphoinositide-3-kinase, catalytic, gamma polypeptide	0.289291	6.96976	4.2399	0.000501507	0.0413804	-0.0367709
uaVT18hEi0RUcFd0UE	Shank3	SH3/ankyrin domain gene 3	-0.243357	6.83492	-4.23778	0.000503864	0.0413804	-0.0411888
NsTpyScXhXhJCJOoCk	NA	NA	1.90121	7.82484	4.2364	0.0005054	0.0413804	-0.0440558
W16BROtHclK1QKFePc	Prkcb	protein kinase C, beta	0.314395	7.08946	4.23386	0.000508248	0.041443	-0.0493504
i67F7c.d6MeclAqdqU	Ykt6	YKT6 homolog (S. Cerevisiae)	-0.381347	8.14229	-4.22977	0.000512853	0.0416082	-0.0578501
9tVJfe9LqcOixAal.s	Lpxn	leupaxin	0.558626	7.04444	4.22736	0.000515599	0.0416082	-0.0628815
6ClRo4VxpVSQXcTUoM	Map4k1	mitogen-activated protein kinase kinase kinase kinase 1	0.29387	6.80419	4.22653	0.000516547	0.0416082	-0.0646119
Kl1i9xK3hB6pl6SC9E	NA	NA	-0.275385	7.13438	-4.21761	0.000526834	0.0422657	-0.0831906
Kya0p9U9_hLWKa438I	NA	NA	-0.669484	7.73739	-4.20674	0.000539638	0.043004	-0.105815
oOTJfu9yU6gnuJx6Lc	Uspl1	ubiquitin specific peptidase like 1	-0.321498	7.82993	-4.20614	0.00054036	0.043004	-0.107073
c60z7UuiA_50VLdSR0	NA	NA	0.600487	6.83585	4.20158	0.000545842	0.0431313	-0.116584
6SOUjuE1I4dLtSUVf0	NA	NA	0.575626	6.83077	4.2012	0.000546296	0.0431313	-0.117366
ikCjRR4qViPtNIQEn0	Pld4	phospholipase D family, member 4	0.205578	6.97306	4.19233	0.000557121	0.0438121	-0.135851
KbilLKQtfo3zkYXyFM	Mtdh	metadherin	0.3126	8.25352	4.18818	0.000562253	0.0440417	-0.144491
9Ic468esfY7eqRKhRo	NA	NA	0.463285	6.79603	4.18576	0.000565272	0.0441045	-0.149535
317SgeRu1HeK1J5JLc	NA	NA	0.343014	6.71068	4.18304	0.000568687	0.0441976	-0.155209
ldB953x57_g1Sk4zuE	Igk-V34	immunoglobulin kappa chain variable 34 (V34)	1.5149	7.1987	4.17772	0.000575421	0.0445065	-0.166298
Nku190SoLSGugjeeQU	Rbm33	RNA binding motif protein 33	-0.218103	7.55222	-4.17637	0.000577135	0.0445065	-0.1691
0St.s9u.d6_3rvhohM	NA	NA	2.6414	7.8604	4.1724	0.000582224	0.0447256	-0.17737
NUaH_HgkpEOkf5xLnk	Nemf	nuclear export mediator factor	0.227481	6.87515	4.17058	0.000584583	0.0447341	-0.181178
BqpFU7l.nciDo.dKIE	Duoxa2	dual oxidase maturation factor 2	1.35402	9.13901	4.16865	0.000587078	0.0447529	-0.18519
EIo.3h5dJX06X0uqhI	Rasal3	RAS protein activator like 3	0.334819	6.68483	4.16039	0.000597913	0.0452324	-0.202416
fTxQnsUi5K6Tl6qDl4	Hspa8	heat shock protein 8	-0.909076	9.87031	-4.16038	0.000597915	0.0452324	-0.202419
cde75d6PR.Swcejgeo	NA	NA	0.560114	6.76152	4.15494	0.000605163	0.0455331	-0.213768
f.Smsk9IZAJOi93ui0	Saraf	store-operated calcium entry-associated regulatory factor	-0.523516	8.00068	-4.15397	0.000606467	0.0455331	-0.215794
ZQem1cSW5QF_RdqWS8	Pabpc4	poly(A) binding protein, cytoplasmic 4	0.188701	7.21117	4.14518	0.000618385	0.0462533	-0.234124
WgnoUR5fVM2.eOeh9U	Pla2g15	phospholipase A2, group XV	0.322298	7.71775	4.13644	0.000630464	0.0469802	-0.252343
ZKqz61EoIB6_yzVev0	Hnrnpdl	heterogeneous nuclear ribonucleoprotein D-like	0.267784	7.32475	4.13275	0.000635634	0.0471887	-0.260035
ckuN3iem6h3XNTUVF4	NA	NA	0.60886	7.51865	4.12991	0.000639633	0.0473091	-0.265942
EefYPXh5S3F5R1h0i0	NA	NA	1.21595	10.0337	4.12209	0.000650806	0.0479572	-0.28225
TlJ5S.imO3lesLEvac	NA	NA	0.234925	7.23895	4.11528	0.000660694	0.0482272	-0.296451
iiS5qH7c.kfaGwnXpU	Myg1	melanocyte proliferating gene 1	-0.213992	7.34755	-4.11502	0.000661074	0.0482272	-0.296992
r._R3MCj.pQHp9h_hU	Slc25a14	solute carrier family 25 (mitochondrial carrier, brain), member 14	-0.225656	6.93107	-4.11457	0.000661742	0.0482272	-0.297942
lS_gehugeuXijjqklI	Tmem160	transmembrane protein 160	-0.269974	7.84093	-4.11107	0.000666887	0.0484248	-0.305236
f0hVjLVgNLeFLyY6Eo	Blk	B lymphoid kinase	0.318395	6.6158	4.10068	0.000682412	0.0493719	-0.326906
Kt1OU4ATtefpUTV1Ig	H2-Eb1	histocompatibility 2, class II antigen E beta	1.23653	9.55832	4.09503	0.000691007	0.0498126	-0.33869
BpdS1wfS_.K7klJ71E	Atp2a2	ATPase, Ca++ transporting, cardiac muscle, slow twitch 2	-0.45291	8.88401	-4.09084	0.000697457	0.0500961	-0.347439
xJfVBdcCJClF4rTN60	Dmbx1	diencephalon/mesencephalon homeobox 1	-0.236241	6.8133	-4.08411	0.000707926	0.0506651	-0.361466
0ChXjnlCWgh6jgYlCM	Calr	calreticulin	-0.420555	8.2405	-4.07757	0.000718255	0.0512201	-0.375104
Wie4oYVSVQxVfsCgeA	Hvcn1	hydrogen voltage-gated channel 1	0.370243	6.70012	4.06806	0.000733553	0.0521242	-0.394944
0pHt7VJ1CHnIoKO5ZA	Fmnl3	formin-like 3	0.248003	7.35809	4.06538	0.000737928	0.0522485	-0.400542
xXn3er1K69RK4T7nhU	NA	NA	2.76629	7.64389	4.05664	0.00075235	0.0530056	-0.418762
Qx6UVK1Xp6naeqBFP8	Elof1	elongation factor 1 homolog (ELF1, S. cerevisiae)	-0.314595	8.13423	-4.05569	0.00075395	0.0530056	-0.420762
uHqkREJ0fkfp14FX0Y	Ccl19	chemokine (C-C motif) ligand 19	0.185523	6.76931	4.05245	0.000759382	0.0531996	-0.427521
9VSF3u1.lKJ3_oTx6I	Gprc5a	G protein-coupled receptor, family C, group 5, member A	-0.567549	8.39304	-4.04648	0.000769486	0.0537182	-0.439961
l0CREHkR0SldJ9ViUQ	Sec14l1	SEC14-like 1 (S. cerevisiae)	-0.226548	7.23995	-4.04389	0.000773925	0.0537272	-0.445376
fQ0oeb0TiFfsswkSls	NA	NA	-0.471211	7.60489	-4.0427	0.000775964	0.0537272	-0.447852
T91IAomI47nUBFuBSk	Ifngr2	interferon gamma receptor 2	0.361519	7.03295	4.04168	0.000777715	0.0537272	-0.449975
HoUgl0v1W.5X1EgSX4	Sv2a	synaptic vesicle glycoprotein 2 a	-0.236232	6.66213	-4.03517	0.000789027	0.0542314	-0.463566
rtfnS.fk9__f6.UrkI	NA	NA	1.15859	6.92748	4.03435	0.000790465	0.0542314	-0.46528
KKgOHgqKklwoM4_dUU	4931431C16Rik	RIKEN cDNA 4931431C16 gene	0.198003	6.73264	4.02105	0.000814125	0.0556627	-0.493036
KXJ559ff_v_7xKL96I	Syvn1	synovial apoptosis inhibitor 1, synoviolin	-0.817682	9.96969	-4.01933	0.000817231	0.0556837	-0.49662
ZjpKpIwwhdfufTeKsI	Mmp24	matrix metallopeptidase 24	-0.314546	7.10881	-4.01257	0.000829563	0.056331	-0.510714
WTpzesE7Qu43Q4CKHU	Slc38a2	solute carrier family 38, member 2	-0.436491	7.81415	-4.00794	0.000838135	0.0567195	-0.520387
WcijeIDuHUVCt1_.iU	NA	NA	0.484732	7.0117	4.00492	0.000843767	0.0568747	-0.526689
9RLde5SSKNSAtSNnSs	Nt5c3b	5'-nucleotidase, cytosolic IIIB	-0.169638	7.05931	-4.00365	0.000846146	0.0568747	-0.529338
WN7u9eiChipPxaiZfU	Macrod1	MACRO domain containing 1	-0.359204	7.55167	-3.99816	0.000856507	0.0573773	-0.54079
Hac2l6O8qc2nfdJ3_w	Cd177	CD177 antigen	1.8822	8.21683	3.99375	0.000864931	0.0577472	-0.549999
u4Z1NeJ51Te.cOC01E	NA	NA	-0.230156	6.93588	-3.98987	0.000872402	0.0578934	-0.558091
rn_fne7poihwJ14XSI	Anxa6	annexin A6	-0.289256	8.30177	-3.98959	0.00087294	0.0578934	-0.558672
rzUlS.lRSFzNJl2Ul0	Hipk2	homeodomain interacting protein kinase 2	-0.304576	7.10256	-3.97433	0.000902991	0.0596874	-0.590514
fVSUhXlz7eUnHe0nOA	Tardbp	TAR DNA binding protein	0.331919	7.39023	3.9702	0.000911307	0.0600376	-0.599138
HH_CK5OwnUGeOKKE1k	Idh3g	isocitrate dehydrogenase 3 (NAD+), gamma	-0.414351	7.98448	-3.96629	0.000919233	0.0603599	-0.607284
0VRNH7XFiEASinfH00	Casp4	caspase 4, apoptosis-related cysteine peptidase	0.409692	7.15225	3.96332	0.000925313	0.0605317	-0.613485
xs1I0b5X.8_4f.Qed4	Kif23	kinesin family member 23	0.55842	7.87349	3.96205	0.000927933	0.0605317	-0.616145
fuVeNxTyruIrJSgX_s	Ptp4a2	protein tyrosine phosphatase 4a2	0.291887	7.563	3.95976	0.000932657	0.060562	-0.620922
EZedLrUYq3kQ0Xxhwg	NA	NA	1.70754	7.46263	3.9587	0.000934839	0.060562	-0.623119
HKEdedwenK72Suum2E	Camk2b	calcium/calmodulin-dependent protein kinase II, beta	-0.480802	7.19936	-3.95578	0.000940913	0.060562	-0.629211
NnggtIHgonzQQYnd0c	S100b	S100 protein, beta polypeptide, neural	-0.200611	6.66865	-3.9545	0.000943601	0.060562	-0.631894
f4UFdQd590U0nAqFLU	NA	NA	0.49283	7.97941	3.95449	0.000943618	0.060562	-0.631911
fuRE6HeHexOAXubu0Q	Lck	lymphocyte protein tyrosine kinase	0.236124	6.84825	3.9525	0.000947799	0.0606348	-0.63607
cTo8JJdQo5W4l7T6JQ	Chid1	chitinase domain containing 1	-0.278825	7.2967	-3.94461	0.000964527	0.0613696	-0.652525
NSfXnDi5dLTDtSKED4	NA	NA	0.652719	6.90179	3.94418	0.000965455	0.0613696	-0.653429
fC1nXlWCCp1CCleFCk	Hist1h2bh	histone cluster 1, H2bh	-0.428218	8.60781	-3.94255	0.000968959	0.0613962	-0.656836
Zj.SfXnDS7dLTDtSKE	NA	NA	1.60221	7.29792	3.93984	0.000974795	0.0615699	-0.662484
oieLkier5RKf10cSrg	Pou2f1	POU domain, class 2, transcription factor 1	0.197493	7.03956	3.93154	0.000992903	0.0625152	-0.679793
flbT3R7ElMeQKn95_4	NA	NA	-0.298548	7.17272	-3.92809	0.00100054	0.0627971	-0.686995
ThXitH7hsI5zXHu50k	Ero1lb	ERO1-like beta (S. cerevisiae)	-0.166078	6.84615	-3.92067	0.00101715	0.0633894	-0.702485
BkXsknRC3ewdS9Re5E	Fam120b	family with sequence similarity 120, member B	0.268043	7.11672	3.91938	0.00102007	0.0633894	-0.705172
TrhwiisCU0oeJVwTEI	Tnfrsf13c	tumor necrosis factor receptor superfamily, member 13c	0.282087	6.78775	3.91721	0.00102498	0.0633894	-0.70969
fidRKzO35dRSSCI4cI	NA	NA	0.812162	6.9798	3.91628	0.00102711	0.0633894	-0.711647
QWXdOte3lK_0RTMyQQ	Cep104	centrosomal protein 104	-0.236109	7.30787	-3.91552	0.00102884	0.0633894	-0.713227
Hvu6nr7VROSx7BVvfU	Eln	elastin	-0.227292	6.92799	-3.91541	0.00102909	0.0633894	-0.713454
BuVdKEVkjO7NXUezng	NA	NA	-0.189707	6.84202	-3.91278	0.00103511	0.0635636	-0.718941
0iODvi4HxcR3uOe5p0	Lrp11	low density lipoprotein receptor-related protein 11	-0.212545	6.84216	-3.90146	0.00106145	0.0649804	-0.742564
lukssU3HOSES4Klj0U	NA	NA	0.415348	6.75054	3.89592	0.00107458	0.0654052	-0.754119
clLNLq4n0oJLR1_hN4	Tmem62	transmembrane protein 62	-0.277241	7.50482	-3.89492	0.00107697	0.0654052	-0.756209
fiiUR3lcXXV0h7Ej4E	Dok3	docking protein 3	0.628236	7.20259	3.89438	0.00107825	0.0654052	-0.757327
lQp9KAVR6Tlf_lw8DQ	Nr1h4	nuclear receptor subfamily 1, group H, member 4	0.455629	7.33067	3.89283	0.00108198	0.0654316	-0.760568
ZWC0SUQ5DB2b4Cfk1U	NA	NA	0.216696	6.8351	3.88713	0.00109574	0.0660552	-0.772455
xrd3kSrPsTe1U7UQK0	NA	NA	0.173262	6.75846	3.88534	0.00110009	0.0660552	-0.776174
3zZy42_UDhvejqXs1U	Nkx2-2	NK2 homeobox 2	-0.193845	6.77363	-3.88446	0.00110225	0.0660552	-0.778017
NlHTSXzvVAi1QMuf64	NA	NA	-0.196299	6.76307	-3.88078	0.00111129	0.0662335	-0.785697
9SKfUVjIeIXuldFIVw	Ptpn6	protein tyrosine phosphatase, non-receptor type 6	0.439113	7.86765	3.88054	0.00111188	0.0662335	-0.786196
fp.jr1vSb0.niHvYh4	Uba2	ubiquitin-like modifier activating enzyme 2	0.30964	8.19523	3.877	0.00112065	0.0662972	-0.79358
TuS7fyVNOnHSlJH4sU	Ufd1l	ubiquitin fusion degradation 1 like	-0.212074	6.76681	-3.87686	0.00112099	0.0662972	-0.793864
NEZLYjf345_o3Qh7eU	Gtf2e2	general transcription factor II E, polypeptide 2 (beta subunit)	-0.233455	7.45327	-3.87389	0.0011284	0.0662972	-0.800059
BETeClxWgNKDSvRSew	NA	NA	0.288742	6.87193	3.87131	0.00113489	0.0662972	-0.805443
KerejSPsFeFKScrd.o	Mcmbp	MCM (minichromosome maintenance deficient) binding protein	0.29457	7.58771	3.87017	0.00113776	0.0662972	-0.807819
foV3nu3uG_suXuNu74	Syp	synaptophysin	-0.391605	7.44855	-3.86978	0.00113876	0.0662972	-0.808649
Bugp4t05J4vwz_5z8c	Isca1	iron-sulfur cluster assembly 1 homolog (S. cerevisiae)	-0.408855	7.69373	-3.86957	0.00113929	0.0662972	-0.809086
cll.vBJBCDnkucQbno	Ccdc117	coiled-coil domain containing 117	-0.355176	7.32569	-3.86944	0.00113961	0.0662972	-0.809346
WqQj3JQijQ7mj4kTQk	Sprr2a1	small proline-rich protein 2A1	0.949225	10.119	3.86147	0.00115996	0.0672539	-0.825978
NiVOUXTQE6U65DvKFk	D630003M21Rik	RIKEN cDNA D630003M21 gene	-0.171129	6.73253	-3.85964	0.00116466	0.0672539	-0.829782
QVSrjEuUgQKeo6cY7E	Saraf	store-operated calcium entry-associated regulatory factor	-0.517474	7.94748	-3.85905	0.00116619	0.0672539	-0.831018
xt_r0Uh1oginour5MQ	NA	NA	0.34348	6.6977	3.85195	0.0011847	0.0681238	-0.845815
fJJTr_SqEI0X_SH120	Gstm6	glutathione S-transferase, mu 6	-0.297283	7.39119	-3.84826	0.00119446	0.0684868	-0.85352
Er6Ce5f6i5Cn3U7ppE	Cmss1	cms small ribosomal subunit 1	-0.164342	6.69672	-3.84265	0.00120942	0.0691455	-0.865216
o6eV6SP6CPqKJ6IL.U	Vps16	vacuolar protein sorting 16 (yeast)	-0.219366	7.42264	-3.83933	0.00121837	0.0694577	-0.872145
ZOOhR5S7h4bknQ7Ffo	Lrmp	lymphoid-restricted membrane protein	0.548609	7.70366	3.83493	0.00123031	0.0699381	-0.881308
cCCPq_sFOFG_lk9kos	Soat1	sterol O-acyltransferase 1	-0.300158	7.19558	-3.83217	0.00123789	0.0699771	-0.887074
iSi3qCTby.rAXdefxA	E2f6	E2F transcription factor 6	-0.253675	7.54331	-3.83211	0.00123804	0.0699771	-0.887186
ZKp41Hnb_vHqSuKyE4	NA	NA	0.328173	7.96957	3.82629	0.00125414	0.0706864	-0.899325
Q1NRKxsI_i30nutdSo	Duox2	dual oxidase 2	0.900661	7.43084	3.81902	0.00127454	0.0712607	-0.914486
NqLoOUkPTpJJwysCWs	Sostdc1	sclerostin domain containing 1	-0.334463	6.97881	-3.81864	0.00127561	0.0712607	-0.915271
fteMXt9ebvTf4nVPt0	NA	NA	0.427297	7.835	3.81765	0.00127841	0.0712607	-0.917332
KeyewvYJSXicviFV8U	Cnr2	cannabinoid receptor 2 (macrophage)	0.194468	6.7213	3.81706	0.00128011	0.0712607	-0.918581
HKMfyVOFP_eSisgHno	Mrps6	mitochondrial ribosomal protein S6	-0.307758	7.82711	-3.81436	0.0012878	0.0712607	-0.924206
649JeuXu7tTWdJG3k4	Bcl2l11	BCL2-like 11 (apoptosis facilitator)	0.334286	7.36633	3.81435	0.00128782	0.0712607	-0.924219
KVyJRIMulK4zjqf9RE	1110059E24Rik	RIKEN cDNA 1110059E24 gene	0.26228	7.44307	3.8138	0.0012894	0.0712607	-0.925369
09HsNJX9dQYiOI8.ko	Swap70	SWA-70 protein	0.235921	7.09151	3.81024	0.00129963	0.0715148	-0.932796
KjsI5AXXpUi5cehKPc	Ncf4	neutrophil cytosolic factor 4	0.327871	7.01197	3.8097	0.00130118	0.0715148	-0.933916
T7REK0sH3nOKU43enU	Sla	src-like adaptor	0.392371	7.06429	3.80631	0.00131101	0.0718563	-0.940981
KljCLigMV8.une8Q64	Asns	asparagine synthetase	-0.328061	6.96976	-3.80254	0.00132202	0.0722608	-0.948836
ThF695rn.d57FCne0E	Tbl1xr1	transducin (beta)-like 1X-linked receptor 1	0.253854	7.33936	3.78741	0.00136717	0.0743812	-0.98037
QRNtlNJJNSpCNJPX9Y	Dhrs7b	dehydrogenase/reductase (SDR family) member 7B	-0.217955	7.38522	-3.78542	0.00137323	0.0743812	-0.984524
6lQuzX65.5cUyV93cU	NA	NA	2.7479	9.44466	3.78452	0.00137598	0.0743812	-0.9864
9.CcuN6Qe5qmlcCd78	Dusp8	dual specificity phosphatase 8	-0.265873	6.94917	-3.78421	0.00137692	0.0743812	-0.98704
9r_hIVpC64cWsPsoEY	Mef2c	myocyte enhancer factor 2C	0.202393	6.7728	3.78131	0.0013858	0.0743812	-0.993076
iXU6XSd6ouz.uk.CkI	NA	NA	-0.165764	6.78324	-3.78113	0.00138634	0.0743812	-0.993447
ZFSH2.Eob.Iv9P.uRQ	Spast	spastin	-0.282999	7.06884	-3.78093	0.00138698	0.0743812	-0.99388
xftqctKk8isPyHrNJI	NA	NA	0.542352	6.77412	3.77821	0.00139537	0.07463	-0.999542
ZdhCgglBlNAZNxJJe4	Scg3	secretogranin III	-0.194137	6.78889	-3.77558	0.00140354	0.0748655	-1.00502
udRARektfjIJJl4tUg	Pde6d	phosphodiesterase 6D, cGMP-specific, rod, delta	-0.281945	7.59405	-3.76721	0.00142986	0.0760656	-1.02246
iKX6jGICU7re4kKuV0	Bpifb1	BPI fold containing family B, member 1	2.49338	9.94468	3.76547	0.00143537	0.076155	-1.02607
Te725.eIH2xomLrkLE	Tlr2	toll-like receptor 2	0.632041	7.23951	3.76412	0.00143967	0.0761801	-1.02888
Eek7blStFJBLrH00tc	NA	NA	-0.18923	6.92599	-3.76249	0.00144491	0.0762544	-1.03229
lzFAA_i.vZ7w.f7qtI	NA	NA	-0.320071	7.14422	-3.76086	0.00145015	0.0763096	-1.03569
ldN0zV6kdrcuJv_004	NA	NA	0.671757	9.48595	3.75978	0.00145363	0.0763096	-1.03793
WqJdJAHRuRfiy0kSxs	NA	NA	0.486802	6.83004	3.75721	0.00146192	0.0764248	-1.04328
Bpc_fRdJXfcrd_orJA	Arhgap4	Rho GTPase activating protein 4	0.379744	6.95914	3.75673	0.0014635	0.0764248	-1.04429
ucRCF6.wONEfVEFQDo	Kif1c	kinesin family member 1C	-0.195055	7.15775	-3.7491	0.00148849	0.0772835	-1.06018
6Md2c4NW7oioO4L.gs	Hsp90b1	heat shock protein 90, beta (Grp94), member 1	-0.599218	10.1671	-3.74875	0.00148965	0.0772835	-1.06091
HixesAolNffSjCAdOk	Edem2	ER degradation enhancer, mannosidase alpha-like 2	-0.236268	6.86372	-3.74816	0.0014916	0.0772835	-1.06214
Q0YKJC3xJY0KJKJaJY	Srsf5	serine/arginine-rich splicing factor 5	0.574912	8.49323	3.74345	0.00150727	0.0778925	-1.07194
ZULSfS7r44Il7Hxe1U	Fbxw8	F-box and WD-40 domain protein 8	-0.187065	7.16083	-3.73548	0.00153417	0.0790771	-1.08854
9XrOEODGnEkEq66F04	NA	NA	-0.635347	10.5882	-3.73233	0.00154492	0.0794259	-1.0951
6l_0siXxe13Kl59j1U	Cops5	COP9 (constitutive photomorphogenic) homolog, subunit 5 (Arabidopsis thaliana)	0.290779	6.84138	3.73081	0.00155014	0.0794884	-1.09826
uZ9XpnX_0nl4.s2._w	NA	NA	0.576646	8.07991	3.72908	0.00155609	0.0795885	-1.10186
HkG5696Om01LseIqOI	Srm	spermidine synthase	-0.242425	7.27566	-3.72766	0.00156101	0.0796355	-1.10482
lUU3XkKUlAu_POOuMs	NA	NA	0.749084	6.81564	3.72327	0.00157628	0.0800286	-1.11395
o8CKr9bmfV_zuecNew	NA	NA	0.209594	6.89104	3.72313	0.00157676	0.0800286	-1.11424
WUXR14Ud1eeFf9wSU8	Gimap7	GTPase, IMAP family member 7	0.29963	6.76655	3.71194	0.0016164	0.0818316	-1.13753
EAW4.uK8gu7P6qXSu4	Trp53inp1	transformation related protein 53 inducible nuclear protein 1	0.381643	7.32552	3.70959	0.00162484	0.0820505	-1.14242
KioO0dD_ncke3eRKeo	Arhgap30	Rho GTPase activating protein 30	0.245422	6.94087	3.70596	0.001638	0.0823224	-1.14998
iVO2eUV3OgHiiu9ALo	Pnck	pregnancy upregulated non-ubiquitously expressed CaM kinase	-0.174482	6.76677	-3.70582	0.0016385	0.0823224	-1.15027
3TUmgUoHn7usaA6c4g	Prdm14	PR domain containing 14	-0.187827	6.68938	-3.70183	0.00165307	0.082845	-1.15857
lp5ugpeChctT_i6eD8	Cep97	centrosomal protein 97	0.166328	6.76296	3.69975	0.00166071	0.0829776	-1.16289
0dcPsquu.s7OZURpKU	Hcst	hematopoietic cell signal transducer	0.199146	6.91635	3.69848	0.00166538	0.0829776	-1.16553
uUisc67ns_5.yXv55I	Fam76b	family with sequence similarity 76, member B	0.323865	7.86189	3.69772	0.00166823	0.0829776	-1.16713
WrksY7onjZ.j2JQcek	Fkbp11	FK506 binding protein 11	-0.649519	8.23196	-3.69279	0.00168657	0.0836206	-1.17738
xpojUvJKECP_dij1VA	Lpar1	lysophosphatidic acid receptor 1	-0.190288	6.92622	-3.69199	0.00168956	0.0836206	-1.17905
KjEdqPkouHiIIs7eUI	Slc26a9	solute carrier family 26, member 9	-0.53322	7.24444	-3.6887	0.00170193	0.0838563	-1.18589
fEg_kSE66gPlKBdJ50	Tmem209	transmembrane protein 209	0.214971	7.09733	3.68848	0.00170275	0.0838563	-1.18634
KRHB3iEjiXs0kDBRKI	Lyz2	lysozyme 2	0.713552	7.85525	3.68629	0.00171104	0.0840566	-1.19089
oOeCpZC1eJR4omQbZI	Mrpl34	mitochondrial ribosomal protein L34	-0.283003	8.415	-3.67867	0.00174021	0.0852787	-1.20674
x1xEh16NdvX7XJ0W5U	Sema4b	sema domain, immunoglobulin domain (Ig), transmembrane domain (TM) and short cytoplasmic domain, (semaphorin) 4B	0.480942	9.56018	3.6753	0.00175327	0.0855637	-1.21375
6o9X.eJjoXF9CVH9SY	4930550C14Rik	RIKEN cDNA 4930550C14 gene	-0.184964	6.70855	-3.67495	0.00175462	0.0855637	-1.21448
NaxCI8U._79c5H9_64	Adgre1	adhesion G protein-coupled receptor E1	0.218492	6.93386	3.67283	0.00176291	0.0856536	-1.21889
ZUlKLuglx7shxVXkvA	Bpifb1	BPI fold containing family B, member 1	2.55254	10.2723	3.67227	0.00176508	0.0856536	-1.22005
E3iiuksnl6terbh4R8	NA	NA	-0.263738	7.07926	-3.67004	0.00177386	0.0858703	-1.2247
3aLiKJBHrgvPuF_iV4	Kif1b	kinesin family member 1B	-0.172516	6.72982	-3.66822	0.00178101	0.086007	-1.22847
0XX6EtLibSsGtEr1EQ	Nipal3	NIPA-like domain containing 3	0.190918	6.86613	3.66215	0.00180514	0.0869614	-1.24108
otLUIIK7J.vUSoVAEI	NA	NA	-0.713911	11.8495	-3.655	0.00183398	0.0881374	-1.25594
Wfyw997BWURy3_gHpU	Satb1	special AT-rich sequence binding protein 1	0.375657	7.0054	3.64659	0.0018685	0.0893337	-1.27342
3ur9woaU73X07C5e9I	Vps26a	vacuolar protein sorting 26 homolog A (yeast)	0.208639	9.09536	3.64588	0.00187147	0.0893337	-1.27491
TodeoEN5OK6ASRKpJk	Eif1ad	eukaryotic translation initiation factor 1A domain containing	-0.190103	6.88456	-3.64326	0.00188239	0.0893337	-1.28036
lSglBRA9p67d7ekL_c	Klhl6	kelch-like 6	0.364892	6.97743	3.64316	0.00188277	0.0893337	-1.28055
6LkVYRazddQpTqTTgc	Hist1h2bj	histone cluster 1, H2bj	-0.462431	8.6778	-3.64285	0.00188409	0.0893337	-1.28121
i166dPFRPeQf7XiAkk	Gpr26	G protein-coupled receptor 26	-0.176254	6.70822	-3.64243	0.00188581	0.0893337	-1.28206
Q7Uu4Ljnrot6qKfLgk	NA	NA	0.599831	6.92864	3.64109	0.00189143	0.0893869	-1.28485
KP6buU7zjTsX.QwqiM	Picalm	phosphatidylinositol binding clathrin assembly protein	-0.240025	7.3977	-3.63515	0.00191652	0.0903581	-1.2972
KyeSB_Xd11GitXqjqY	Rac2	RAS-related C3 botulinum substrate 2	0.324053	6.89259	3.62843	0.00194526	0.0911699	-1.31114
urR66g0OTCBC16QtIU	Ldah	lipid droplet associated hydrolase	-0.297497	7.5305	-3.62783	0.00194787	0.0911699	-1.3124
BVV.eI.B4KXuUz_u9w	Nmd3	NMD3 homolog (S. cerevisiae)	0.239578	7.07806	3.62595	0.001956	0.0911699	-1.3163
xVIEXQEgeUQdT7dHUk	Slc11a1	solute carrier family 11 (proton-coupled divalent metal ion transporters), member 1	0.188011	6.88933	3.62511	0.00195964	0.0911699	-1.31804
3d3XJTnuTml93vqtzM	Ets1	E26 avian leukemia oncogene 1, 5' domain	0.456433	7.68992	3.62366	0.00196595	0.0911699	-1.32105
cE2TGlBe5uReBdBflI	C1qc	complement component 1, q subcomponent, C chain	0.545063	8.12365	3.6235	0.00196665	0.0911699	-1.32139
uOCEErIAPXqdKei4RU	Sell	selectin, lymphocyte	0.216949	6.77109	3.62147	0.00197552	0.0911699	-1.3256
KUg1B4MJR7ep9e7T18	Dynlrb1	dynein light chain roadblock-type 1	-0.388528	9.38952	-3.62099	0.00197765	0.0911699	-1.32661
l3PF3HlG2rEqkoZVeU	Ltb	lymphotoxin B	0.16263	6.79411	3.61926	0.00198524	0.0911699	-1.3302
9G36R7scTB.Hf_x8Ac	Hspa1b	heat shock protein 1B	-0.268444	6.71406	-3.61911	0.00198587	0.0911699	-1.3305
inBLF0rvx9dICFooSs	Slc9b2	solute carrier family 9, subfamily B (NHA2, cation proton antiporter 2), member 2	-0.285426	6.91536	-3.61878	0.00198733	0.0911699	-1.33118
ugJVjXh13zkdFUZHgg	Mef2c	myocyte enhancer factor 2C	0.266945	6.70316	3.61847	0.00198873	0.0911699	-1.33184
9SfXnDS59LTDtSKED4	NA	NA	1.25805	7.30909	3.61634	0.0019981	0.091389	-1.33625
HsYIQTRfeEnc1TVLX4	Slc39a4	solute carrier family 39 (zinc transporter), member 4	0.642741	8.91446	3.61275	0.00201406	0.0917344	-1.3437
0IePoDXVJeSZrHuLpE	Slc35b3	solute carrier family 35, member B3	0.307033	8.49836	3.61048	0.00202422	0.0917344	-1.34841
ckph3OJxRLpLt.3lbg	Tnxb	tenascin XB	-0.18756	7.00561	-3.60998	0.00202649	0.0917344	-1.34946
xpClTN0F7cfuNfcjnU	Srpk3	serine/arginine-rich protein specific kinase 3	0.20374	6.74666	3.60995	0.00202662	0.0917344	-1.34952
9ndIv7mOOPbiX5aEIo	Per2	period circadian clock 2	-0.556934	7.25376	-3.60949	0.00202871	0.0917344	-1.35048
0kMwnl4cJR6h51u9B4	Lpar6	lysophosphatidic acid receptor 6	0.296794	8.04609	3.60619	0.00204357	0.092197	-1.35732
xuYs4mVP66OQSviKCo	Dusp6	dual specificity phosphatase 6	-0.394942	8.72503	-3.60278	0.00205907	0.0926859	-1.3644
9WiYl.nh9d.lJGNeRc	Dad1	defender against cell death 1	-0.31755	10.0947	-3.60053	0.00206939	0.0929405	-1.36908
TKQtQnEvU.UxJEpeko	Gng4	guanine nucleotide binding protein (G protein), gamma 4	-0.183425	6.72919	-3.59718	0.00208477	0.0934202	-1.37601
3AL6K75PSP.vrP676U	NA	NA	0.152789	6.76452	3.59422	0.00209851	0.0938245	-1.38216
oeD.v97TfULxNx5Id0	H2-Aa	histocompatibility 2, class II antigen A, alpha	0.992167	8.50676	3.58972	0.00211951	0.0943224	-1.39149
ZOiIcpdNF6Hkn10iLI	Slc35c2	solute carrier family 35, member C2	-0.333537	7.57482	-3.58948	0.00212068	0.0943224	-1.39201
iQEfNSHfd6nKPveK1U	Hapln4	hyaluronan and proteoglycan link protein 4	-0.287141	6.91323	-3.5888	0.00212387	0.0943224	-1.39341
Bkil6UKX4uj6Cj0194	NA	NA	0.369956	6.67632	3.58565	0.00213875	0.0947719	-1.39995
NldndSPUtIvc6VKKCI	Ddit3	DNA-damage inducible transcript 3	-0.401055	7.4078	-3.5788	0.00217143	0.0959076	-1.41414
l66CQtx1BAXqrE.9_U	Ms4a7	membrane-spanning 4-domains, subfamily A, member 7	0.446695	7.27549	3.57733	0.00217853	0.0959076	-1.4172
cU7XO.UycTU1fpfB.o	Hdlbp	high density lipoprotein (HDL) binding protein	-0.489913	10.211	-3.57726	0.00217884	0.0959076	-1.41733
Nd2oRhSePshFu_M0cg	NA	NA	-0.433794	9.76472	-3.57413	0.00219402	0.0962488	-1.42383
0eJJMfTsqTJ0X_BalM	NA	NA	0.176965	6.72778	3.57367	0.00219627	0.0962488	-1.42479
HeUkninISUH6H86lPU	Rnf185	ring finger protein 185	-0.371468	7.64096	-3.56953	0.0022165	0.0969221	-1.43338
Bvbvn.5Hv71We7.icg	Mlec	malectin	-0.17768	7.55157	-3.56823	0.00222289	0.0969882	-1.43607
c53Ozm1MkhHTe4M2eo	Cdk14	cyclin-dependent kinase 14	-0.357939	6.77378	-3.56419	0.00224284	0.0974393	-1.44443
oWl9a7FCQu_x14tK.0	Cnr2	cannabinoid receptor 2 (macrophage)	0.199469	6.71222	3.56416	0.00224302	0.0974393	-1.44451
TdDt374UHGyh66EXeQ	Serpina3g	serine (or cysteine) peptidase inhibitor, clade A, member 3G	0.786428	7.77244	3.56303	0.0022486	0.0974689	-1.44683
HlJhxChCzJTfPpAokk	Spag7	sperm associated antigen 7	0.162505	6.84672	3.56184	0.00225454	0.0975139	-1.4493
c4aCt774RL6KgmvSL0	Lonrf1	LON peptidase N-terminal domain and ring finger 1	-0.216571	6.73686	-3.55917	0.00226795	0.0976282	-1.45485
Nkj6sWj75drlkdTTcw	NA	NA	-0.605755	10.3652	-3.55898	0.00226891	0.0976282	-1.45524
oelXjolSm.5IOD60eQ	Ngef	neuronal guanine nucleotide exchange factor	-0.227755	7.1297	-3.55838	0.00227191	0.0976282	-1.45648
BU_XJfFXuCiE_j1UuI	Snx2	sorting nexin 2	0.370694	9.94978	3.55699	0.00227891	0.0977182	-1.45936
N_SaPVqUSSl3HGyEmI	NA	NA	-0.247081	8.20933	-3.55555	0.00228619	0.0978192	-1.46234
0ktExHCqLHiGkkxLK0	Dguok	deoxyguanosine kinase	0.140244	6.7227	3.54805	0.00232447	0.0992439	-1.47788
B9Z46R6ep1R2BPAo7Y	Gm5434	ubiquitin-conjugating enzyme E2F (putative) pseudogene	-0.252653	7.328	-3.54476	0.00234148	0.099756	-1.4847
isJjaLeAsn65e4BEFY	Hey1	hairy/enhancer-of-split related with YRPW motif 1	-0.207193	6.85128	-3.54367	0.00234709	0.0997816	-1.48694
cpesUkgFKEt1wH3rMc	Igk-V8	immunoglobulin kappa chain variable 8 (V8)	0.482377	6.81154	3.54079	0.00236213	0.100207	-1.49292
uShBA.YcdPSe3koASw	Trappc6b	trafficking protein particle complex 6B	0.135344	6.69241	3.53551	0.00238993	0.101016	-1.50386
Nq0q0rfeOvGCcl.TXo	Snn	stannin	0.61203	7.70388	3.53523	0.00239136	0.101016	-1.50442
uOnpxzotJelh6u78nQ	Lyz2	lysozyme 2	0.860656	8.96006	3.52837	0.00242797	0.102133	-1.51863
xqBl10g.Rb7f4Rq99Q	Napsa	napsin A aspartic peptidase	0.212658	6.71857	3.52835	0.00242807	0.102133	-1.51867
cWBntPkL9HrnnO0DkI	Wnt5a	wingless-type MMTV integration site family, member 5A	-0.199551	6.80957	-3.5241	0.00245101	0.102746	-1.52746
oSeGu359J19dSQSZ_Q	NA	NA	0.695399	7.46466	3.52374	0.00245298	0.102746	-1.52822
i4aed4zrnfeK6TCp6U	Dusp2	dual specificity phosphatase 2	0.245294	6.65481	3.52052	0.00247052	0.103264	-1.53488
fuUe4RRWIXQ2j6FCjc	Srm	spermidine synthase	-0.389	7.71219	-3.51702	0.00248971	0.103531	-1.54212
Ec5WLJ8Spf13rtEgeI	Cbs	cystathionine beta-synthase	-0.243916	6.70125	-3.51673	0.00249136	0.103531	-1.54273
HV135Kkd39eh44AEnQ	Ptf1a	pancreas specific transcription factor, 1a	-0.223219	6.88521	-3.51651	0.00249254	0.103531	-1.54318
HOCF_g0KdfVSIH.lLU	Copz2	coatomer protein complex, subunit zeta 2	-0.24362	6.76705	-3.50981	0.00252978	0.10486	-1.55704
Wlp0Q3UKMXUEFKz10I	NA	NA	0.880046	6.98225	3.50714	0.00254475	0.105261	-1.56256
6dQSUC34tekddehtEE	Rhof	ras homolog gene family, member f	-0.306384	7.78282	-3.50452	0.00255954	0.105498	-1.56798
3_7s_5Gn8qoSkR2ue8	Slc8a1	solute carrier family 8 (sodium/calcium exchanger), member 1	-0.187566	6.96744	-3.50411	0.00256186	0.105498	-1.56882
N_S6fUPl6IPefyV7rk	Mob1a	MOB kinase activator 1A	0.289734	7.50788	3.50331	0.00256639	0.105498	-1.57047
NLq55KmqcgdULrN9PU	Capn10	calpain 10	-0.250556	7.0994	-3.50225	0.00257244	0.105528	-1.57268
ldmXWVTUoHsu9ILA0M	Nkx6-2	NK6 homeobox 2	-0.492781	7.35315	-3.501	0.00257959	0.105538	-1.57527
lR6EFIIdvO1X6_gnp8	Emilin2	elastin microfibril interfacer 2	-0.170949	6.84549	-3.50035	0.00258329	0.105538	-1.57661
iR8oK36n3vT3rlAUuo	Eif5	eukaryotic translation initiation factor 5	0.520364	10.0432	3.49912	0.00259029	0.105608	-1.57914
3u0GF9a6lku6CAR1v4	Prdx3	peroxiredoxin 3	-0.264332	7.98508	-3.49819	0.00259563	0.105609	-1.58107
TfncwFu8knSgjluCT0	Ttr	transthyretin	-0.926656	9.49679	-3.49689	0.00260313	0.105698	-1.58376
NTUV.n0ndeRSTc7QYk	Olfr915	olfactory receptor 915	-0.297281	6.94284	-3.48887	0.00264968	0.107369	-1.60033
uX_7XI_HxETJcidL.I	Zfand3	zinc finger, AN1-type domain 3	-0.245759	8.92411	-3.48772	0.00265646	0.107424	-1.60271
ug._0XH31fIJPznU6E	Ctsc	cathepsin C	0.289129	7.39791	3.48427	0.00267683	0.107857	-1.60985
NVRWl4wJ2CHqsQpwkI	Gm6380	predicted gene 6380	-0.402405	9.0303	-3.48407	0.002678	0.107857	-1.61026
xncCV.fCiNq_gJwdJ4	Cpt2	carnitine palmitoyltransferase 2	-0.557203	7.79645	-3.48241	0.00268785	0.108035	-1.61369
0lFjXNScnfRSl_wUHU	Sh3bgrl3	SH3 domain binding glutamic acid-rich protein-like 3	0.581791	10.6036	3.47867	0.00271014	0.108712	-1.62141
ZV4BUUhIcpVd.1CzPI	B4galnt2	beta-1,4-N-acetyl-galactosaminyl transferase 2	-0.651202	7.45723	-3.47668	0.00272213	0.108973	-1.62554
Qm0n7veuJDgu0pS6DU	Phxr4	per-hexamer repeat gene 4	0.318116	7.19638	3.47529	0.00273051	0.108977	-1.62841
KSM.pN3Cug4lR1ER4w	Nfkbiz	nuclear factor of kappa light polypeptide gene enhancer in B cells inhibitor, zeta	0.930451	8.44443	3.47464	0.0027344	0.108977	-1.62974
rnDrJ7ie3l5aTiTfe4	Akap13	A kinase (PRKA) anchor protein 13	0.24988	6.87775	3.47246	0.0027476	0.108977	-1.63424
lbf_XA87d57ql5RkSc	Gdpd1	glycerophosphodiester phosphodiesterase domain containing 1	0.299199	8.16289	3.47231	0.00274853	0.108977	-1.63455
lnhXsHQKEByenAdPfo	Raly	hnRNP-associated with lethal yellow	-0.182984	6.947	-3.47213	0.00274962	0.108977	-1.63492
3twIBLpuF1dEQtHuiU	Lsm1	LSM1 homolog, U6 small nuclear RNA associated (S. cerevisiae)	-0.273796	8.00592	-3.46817	0.00277378	0.109716	-1.64309
WrlJIJSqBdcN18.SCk	Gm3758	predicted gene 3758	1.47237	7.11771	3.46644	0.00278446	0.10992	-1.64669
xZf5oe46w9SGEo4OI0	Bccip	BRCA2 and CDKN1A interacting protein	-0.278761	7.44221	-3.4626	0.00280816	0.110237	-1.6546
oXQdIeXccUIBK.UIFI	Lrrc46	leucine rich repeat containing 46	-0.158985	6.87122	-3.46174	0.00281354	0.110237	-1.65639
Z3Bf7DuB4q3ZRAlQoc	Iba57	IBA57, iron-sulfur cluster assembly homolog (S. cerevisiae)	-0.244809	7.23837	-3.46156	0.00281466	0.110237	-1.65676
Ki1OBfueF0N7mJfMrk	Hps3	Hermansky-Pudlak syndrome 3 homolog (human)	0.205741	7.13581	3.46058	0.0028207	0.110237	-1.65877
0Xul8aOr_34e.kHjnk	Rab8b	RAB8B, member RAS oncogene family	0.376471	8.01087	3.46053	0.00282105	0.110237	-1.65888
Nr7k4gxFfbrlU3Wob0	Rbm4	RNA binding motif protein 4	-0.221958	7.7051	-3.45978	0.00282573	0.110237	-1.66043
Bovp1Qbzkv8rJP3Vus	Fermt1	fermitin family homolog 1 (Drosophila)	0.262158	9.29994	3.45823	0.00283541	0.110398	-1.66362
3RyK2e30Sfd0VyUCtc	Sh3kbp1	SH3-domain kinase binding protein 1	0.720413	7.9489	3.45548	0.00285268	0.110853	-1.66929
Wp74zVKc9e7d547rqo	Cacnb4	calcium channel, voltage-dependent, beta 4 subunit	-0.155554	6.75068	-3.45241	0.00287211	0.111391	-1.67564
0eZ.NSl6Q1_Vh.pN1w	Fermt3	fermitin family homolog 3 (Drosophila)	0.207663	6.91946	3.45142	0.00287842	0.111418	-1.67768
Bb7ggWr04qI8RydN0k	Sdhaf1	succinate dehydrogenase complex assembly factor 1	-0.248033	7.17498	-3.45045	0.0028846	0.111441	-1.67969
oJ44mV.X3pG4aEI1xQ	Bmp7	bone morphogenetic protein 7	-0.257016	7.07016	-3.44076	0.00294701	0.113631	-1.69967
Z5ej51eJ2qDnuhdSF4	Ccdc85b	coiled-coil domain containing 85B	-0.215723	7.50583	-3.43972	0.00295377	0.113671	-1.70181
BX2M091_uQpROoRA1w	Rrbp1	ribosome binding protein 1	-0.369639	9.20999	-3.437	0.00297161	0.114137	-1.70743
EXrP7h7bhQZLkh.Ebo	NA	NA	0.205972	6.82824	3.43541	0.00298205	0.114318	-1.71071
NdF7E7ELXXtPo.pG4E	Fgf13	fibroblast growth factor 13	-0.189839	6.74909	-3.43175	0.00300624	0.114825	-1.71825
xhxGulAiiaEXl4rkKE	Htra3	HtrA serine peptidase 3	-0.230117	7.20595	-3.43166	0.00300684	0.114825	-1.71844
0_fGO5_IoFC7_KULl4	Gstm7	glutathione S-transferase, mu 7	-0.191602	6.98406	-3.42855	0.00302758	0.115396	-1.72485
9TpziBVFxZ9eggYX4U	Aplp1	amyloid beta (A4) precursor-like protein 1	-0.270995	6.92029	-3.42549	0.00304808	0.115792	-1.73115
ZX80ioKoQHSpJXtSsg	Ndrg3	N-myc downstream regulated gene 3	-0.158104	6.7811	-3.42526	0.00304962	0.115792	-1.73162
iqe7ku8y0u47SviB60	Crlf3	cytokine receptor-like factor 3	0.245769	7.16805	3.42192	0.00307224	0.116429	-1.73852
Kl9.cUV34_if_45JxQ	Sh3kbp1	SH3-domain kinase binding protein 1	0.675132	8.11876	3.41717	0.00310458	0.11732	-1.74829
3EiSfVFxXKh1En3pCQ	Sec61a1	Sec61 alpha 1 subunit (S. cerevisiae)	-0.244476	8.06002	-3.41565	0.00311504	0.11732	-1.75143
WeO5f_RX1TyhDS1XVE	Furin	furin (paired basic amino acid cleaving enzyme)	-0.355236	7.26182	-3.41513	0.0031186	0.11732	-1.7525
cOOD.tQe7IQzHVxX1U	Fbxw7	F-box and WD-40 domain protein 7	0.180384	7.06141	3.41503	0.00311932	0.11732	-1.75271
BK_EAwKc_UpKeiI6dI	Zc3h12a	zinc finger CCCH type containing 12A	0.310845	7.11119	3.41347	0.00313006	0.117501	-1.75592
iduSyiiQ4gkNa1U100	Mgmt	O-6-methylguanine-DNA methyltransferase	-0.158237	6.8765	-3.41015	0.00315311	0.118067	-1.76277
TujwJdeggleV3syzVY	Hsp90ab1	heat shock protein 90 alpha (cytosolic), class B member 1	-0.593375	10.7828	-3.40959	0.003157	0.118067	-1.76392
lXUFSIr_NctH96OIuk	NA	NA	0.197702	6.82685	3.4073	0.003173	0.118443	-1.76863
oUwE77X7906A77fd_s	Polr2g	polymerase (RNA) II (DNA directed) polypeptide G	-0.305211	8.01226	-3.40313	0.00320232	0.119116	-1.77721
6UjnqKeICgjLuOcl4k	Timmdc1	translocase of inner mitochondrial membrane domain containing 1	-0.153184	6.91437	-3.40255	0.00320643	0.119116	-1.77841
ipXv4AZvqrsGXV4IhA	Mapk11	mitogen-activated protein kinase 11	0.200328	6.90765	3.40219	0.00320901	0.119116	-1.77916
0WQeu0mdL_5Mg.1ydY	NA	NA	-0.300855	7.73436	-3.40035	0.00322204	0.119378	-1.78294
Zh7MB_jXqHHSJXHo90	Ttc4	tetratricopeptide repeat domain 4	-0.158845	7.07555	-3.39839	0.00323604	0.119484	-1.78699
l4X65eURKwl6HVu5iA	Rgs19	regulator of G-protein signaling 19	-0.135919	6.8251	-3.3977	0.00324096	0.119484	-1.7884
rbSRCSIBeE7hl0oAJQ	Bhlha15	basic helix-loop-helix family, member a15	-0.346604	7.12122	-3.39742	0.00324292	0.119484	-1.78897
Kqat9rwr54Qnngut7U	Per1	period circadian clock 1	-0.310537	7.03812	-3.39598	0.00325327	0.119643	-1.79194
ZX0t7XSjnlR2PvHO_c	Fbxl20	F-box and leucine-rich repeat protein 20	-0.217999	7.34185	-3.38888	0.00330464	0.121308	-1.80655
Q6jV33ru3ghBBLtdEw	Slc11a1	solute carrier family 11 (proton-coupled divalent metal ion transporters), member 1	0.307461	7.88936	3.37913	0.00337646	0.123686	-1.8266
cK7rLnxHeopJaKSN3g	Hadha	hydroxyacyl-Coenzyme A dehydrogenase/3-ketoacyl-Coenzyme A thiolase/enoyl-Coenzyme A hydratase (trifunctional protein), alpha subunit	0.153049	6.68276	3.37841	0.00338185	0.123686	-1.82809
0p6560WFLZ503kDOH0	Tprgl	transformation related protein 63 regulated like	-0.207798	6.989	-3.37686	0.00339343	0.123882	-1.83128
uTrnXWheB3SeBUXRUU	Mospd3	motile sperm domain containing 3	-0.163634	7.02495	-3.37296	0.00342269	0.124721	-1.83928
3YVIgHiW2S0YXUx3uM	NA	NA	0.190888	6.84586	3.36946	0.00344926	0.125347	-1.84649
uokldOR7fhPU9P5HxU	Fam73b	family with sequence similarity 73, member B	-0.258111	7.85819	-3.36903	0.00345246	0.125347	-1.84735
HSIqTZ.iLKtk3iC1_0	Srprb	signal recognition particle receptor, B subunit	-0.376388	7.83066	-3.36473	0.00348537	0.126231	-1.8562
lxos_h0Tp93hUQX1eg	Myl4	myosin, light polypeptide 4	0.18819	6.78541	3.36419	0.0034895	0.126231	-1.8573
H9eEFC4DTS5egaTSRE	Gm4589	predicted gene 4589	0.136265	6.7024	3.35934	0.00352703	0.127357	-1.86727
oq9QMVU8rp8QUXslck	Pde3a	phosphodiesterase 3A, cGMP inhibited	0.148083	6.72809	3.35779	0.00353909	0.127447	-1.87045
0IpJSJNRMJJSJNRAbo	Klhl42	kelch-like 42	-0.128534	6.71077	-3.35738	0.00354233	0.127447	-1.87131
r54QOAuJz0Xmcz0FFk	Fcrla	Fc receptor-like A	0.31326	6.80744	3.35576	0.00355496	0.12767	-1.87462
fSe064T.9.9Pli8TW4	Prkcb	protein kinase C, beta	0.15903	6.74086	3.35365	0.00357153	0.127934	-1.87896
BTzqB7KIVcBe0IvusQ	Robo2	roundabout homolog 2 (Drosophila)	-0.174544	6.63367	-3.35319	0.00357515	0.127934	-1.8799
ldT77Xp7PTCNUHX0rM	Gtf2h2	general transcription factor II H, polypeptide 2	0.204986	7.76765	3.35083	0.00359384	0.128343	-1.88476
ZTUl4I4JDMTe67q4xA	NA	NA	0.334424	6.68841	3.34971	0.00360272	0.128343	-1.88706
Wno57BdCEuQOrjHJI8	Hist1h2bc	histone cluster 1, H2bc	-0.472613	9.28857	-3.3493	0.00360594	0.128343	-1.88789
6UkIW.Lw5Se0oIxQrs	Esrrg	estrogen-related receptor gamma	-0.507708	7.37844	-3.34674	0.00362636	0.128839	-1.89315
fp6coZXF650vO0Ot1c	Syne4	spectrin repeat containing, nuclear envelope family member 4	-0.248312	6.99155	-3.34578	0.00363399	0.12888	-1.89511
0aefqhSbteSL8dZeig	Ccnd3	cyclin D3	-0.159131	6.75527	-3.34428	0.00364601	0.12898	-1.89819
Tl6un.UdnetJpPtxNQ	Emp3	epithelial membrane protein 3	0.406496	8.05803	3.34382	0.00364978	0.12898	-1.89915
lXgO0UEENStExeX1LQ	4933434E20Rik	RIKEN cDNA 4933434E20 gene	-0.291929	8.18183	-3.34066	0.00367524	0.129322	-1.90563
0S6qn_GocFp8HWSDvE	Keap1	kelch-like ECH-associated protein 1	0.256177	7.13417	3.34036	0.0036777	0.129322	-1.90625
9rklEdwCewOcon6mHs	Fam120b	family with sequence similarity 120, member B	0.170577	6.77999	3.3402	0.00367893	0.129322	-1.90656
TorriG5iEp0uxkyTIg	B3galnt2	UDP-GalNAc:betaGlcNAc beta 1,3-galactosaminyltransferase, polypeptide 2	-0.220483	7.09728	-3.33765	0.00369969	0.129654	-1.9118
xd60XAukn7tvnB9__I	Ednrb	endothelin receptor type B	-0.303836	7.43719	-3.33744	0.00370142	0.129654	-1.91224
EjWWcIXroqcX7P79Uo	Dhrs7b	dehydrogenase/reductase (SDR family) member 7B	-0.222209	8.83407	-3.33482	0.00372282	0.130174	-1.91761
9oHRd7q6WoqoEq06CM	Spib	Spi-B transcription factor (Spi-1/PU.1 related)	0.148779	6.73895	3.33392	0.00373018	0.130179	-1.91945
lmetbQgRHKD9.UCEr4	B3galnt2	UDP-GalNAc:betaGlcNAc beta 1,3-galactosaminyltransferase, polypeptide 2	-0.218875	6.94753	-3.33321	0.00373604	0.130179	-1.92091
QnzARPg5nc_VOozuu4	Egr1	early growth response 1	-1.72255	8.87173	-3.33004	0.00376219	0.130861	-1.92741
066xycQ0gvQqQpRPh4	NA	NA	0.196655	6.77268	3.32924	0.00376885	0.130864	-1.92905
xF9NX0Xve4rVHev4oI	NA	NA	0.245479	7.34697	3.3273	0.003785	0.131196	-1.93304
Ez_Tp7PxPDKhN9x33U	Tomm70a	translocase of outer mitochondrial membrane 70 homolog A (yeast)	0.162122	6.87996	3.32488	0.00380523	0.13146	-1.938
oeHiApX8EAZfXneo50	Gper1	G protein-coupled estrogen receptor 1	-0.68627	7.66592	-3.32476	0.00380621	0.13146	-1.93824
ZR5e4L4giFHAbkl.oE	Spag9	sperm associated antigen 9	0.183092	7.22241	3.32401	0.00381246	0.13146	-1.93977
ui_O_aLL8TfRfeCEfg	NA	NA	-0.271663	7.27775	-3.32153	0.00383336	0.131817	-1.94486
3iYpeIU0tHCJLpwXTY	Mcfd2	multiple coagulation factor deficiency 2	-0.414991	8.80016	-3.32121	0.00383605	0.131817	-1.94551
Kfq3dTUikFPPBPe898	NA	NA	0.235112	7.46074	3.31767	0.0038661	0.132363	-1.95278
9ml5OFH7pX9fngf.O4	Apaf1	apoptotic peptidase activating factor 1	0.20833	7.20403	3.31744	0.00386802	0.132363	-1.95324
KkfnhPkS0SeCFILvFQ	Med21	mediator complex subunit 21	-0.284909	7.50759	-3.31699	0.00387191	0.132363	-1.95417
QeK0L37eqfqDHl7v6U	Foxa3	forkhead box A3	-0.448035	10.3796	-3.3111	0.00392236	0.133858	-1.96623
0kq9.w5_He_79yR5Ek	Fmo5	flavin containing monooxygenase 5	-0.238058	6.99595	-3.30898	0.00394074	0.134255	-1.97058
xqe5ILxOtQlqS1PxJE	Rhoq	ras homolog gene family, member Q	-0.442529	9.25537	-3.30667	0.00396084	0.134709	-1.97531
EVQh8IThTlFE9ROp58	Swt1	SWT1 RNA endoribonuclease homolog (S. cerevisiae)	-0.250952	7.09032	-3.30326	0.00399065	0.135491	-1.98229
iXXX8hL88fnjvM1.l0	Tagap	T cell activation Rho GTPase activating protein	0.212641	7.81623	3.3013	0.00400788	0.135505	-1.9863
Wo1SdKNSiziCSeiAOI	Atp5h	ATP synthase, H+ transporting, mitochondrial F0 complex, subunit D	-0.453875	9.34892	-3.30024	0.00401719	0.135505	-1.98846
Kkley4OV31lJkns2IM	Isyna1	myo-inositol 1-phosphate synthase A1	-0.235694	7.3669	-3.30024	0.00401721	0.135505	-1.98847
0K1ynnTE8RNxPElKTU	NA	NA	0.743292	6.89153	3.29981	0.00402106	0.135505	-1.98936
0YopKUsqTKuihAX6CM	NA	NA	0.138844	6.70431	3.29904	0.00402781	0.135505	-1.99092
KS564or5IJDouFv1KU	Pop5	processing of precursor 5, ribonuclease P/MRP family (S. cerevisiae)	-0.431601	8.49658	-3.29858	0.0040319	0.135505	-1.99186
cR0N1ViJ7w6LfV5P78	Nup210	nucleoporin 210	0.469144	8.17691	3.2971	0.00404503	0.135717	-1.99489
lqfg85IUeUIEg7mrlQ	Fahd2a	fumarylacetoacetate hydrolase domain containing 2A	-0.218356	7.08088	-3.29478	0.00406579	0.13595	-1.99965
6UiXqtF6B9dQojCrR0	Unc93b1	unc-93 homolog B1 (C. elegans)	0.373359	7.35888	3.29427	0.00407029	0.13595	-2.00068
x41f6rugDsVKCfuwoo	Tsc22d3	TSC22 domain family, member 3	-0.651464	8.16884	-3.29333	0.00407877	0.13595	-2.00262
3mHFI.wUj_ywTm_j24	Pmpcb	peptidase (mitochondrial processing) beta	-0.288823	7.18402	-3.29327	0.00407931	0.13595	-2.00274
9eJtfETL0uviTXsKSo	Prps1l3	phosphoribosyl pyrophosphate synthetase 1-like 3	-0.194397	7.47875	-3.29249	0.00408633	0.135956	-2.00434
Kqn4qyiJ7iXizMQAoI	Flt3	FMS-like tyrosine kinase 3	0.134213	6.74284	3.29037	0.00410535	0.136361	-2.00866
ujgBJ5PgDIpHV9FVRc	Rb1	retinoblastoma 1	0.231781	7.088	3.28886	0.00411903	0.136587	-2.01176
rRV7e4JfikSjcehyLU	Bik	BCL2-interacting killer	0.285876	7.19076	3.28719	0.00413417	0.136676	-2.01517
HiI.qTZRoTLU096c0U	Aig1	androgen-induced 1	-0.252566	7.06108	-3.28695	0.00413634	0.136676	-2.01566
HlyU_Xie9MQ41oLnJQ	Litaf	LPS-induced TN factor	0.471267	9.89663	3.2863	0.00414233	0.136676	-2.01701
0yauyBbm4pRbd99lFM	Cyb5r3	cytochrome b5 reductase 3	0.237731	7.08864	3.28397	0.00416354	0.137013	-2.02176
fuFF1SPncOKI5qex3o	8430408G22Rik	RIKEN cDNA 8430408G22 gene	-0.253155	6.93838	-3.28305	0.00417201	0.137013	-2.02365
9qHruQ8B_zs1993nnM	Lurap1l	leucine rich adaptor protein 1-like	-0.500886	8.18995	-3.28292	0.00417318	0.137013	-2.02391
0FE_S7fnnbtNuDTINw	Fem1c	fem-1 homolog c (C.elegans)	0.175014	6.93938	3.28169	0.0041845	0.137158	-2.02643
urF_xHzx7dLb5_i2wo	Sppl2a	signal peptide peptidase like 2A	0.273485	7.27025	3.27922	0.00420727	0.137677	-2.03148
xF0joe5hW6gdRLiclA	NA	NA	0.14476	6.74647	3.27769	0.00422148	0.13791	-2.03461
NFBdG0kQkiAXhO4ZdI	Bhlha15	basic helix-loop-helix family, member a15	-0.463205	7.71068	-3.27637	0.00423367	0.13791	-2.0373
l6uceqAelOl5AeoFf0	Hdgf	hepatoma-derived growth factor	-0.141647	6.74229	-3.27554	0.0042414	0.13791	-2.03899
Wsf1ScgsTIN5fWrLB4	Uvrag	UV radiation resistance associated gene	0.147896	6.71242	3.27547	0.00424212	0.13791	-2.03915
QqOv9ox951iDdCencE	Lars	leucyl-tRNA synthetase	0.296333	8.85269	3.27014	0.0042921	0.139095	-2.05004
B6o0UUSVJ0L39368tQ	4833439L19Rik	RIKEN cDNA 4833439L19 gene	-0.294684	7.31712	-3.26971	0.00429611	0.139095	-2.05091
Znd5LqSo4L_KG1Q_RE	Mrps11	mitochondrial ribosomal protein S11	-0.295718	7.36735	-3.26935	0.00429953	0.139095	-2.05165
rCVSML.d5dfvqCi7pU	H2-M2	histocompatibility 2, M region locus 2	0.720044	7.72492	3.2673	0.0043189	0.13947	-2.05583
l7hIJXiznke7pxVHnU	Ackr1	atypical chemokine receptor 1 (Duffy blood group)	-0.194004	6.8235	-3.26605	0.00433082	0.13947	-2.05839
feH_eSiHlxd6K_4StE	Slc26a6	solute carrier family 26, member 6	-0.204398	7.12054	-3.26591	0.00433215	0.13947	-2.05868
NldEh9PQig9SaeCOSk	Taz	tafazzin	0.234292	7.22173	3.26299	0.00435998	0.140139	-2.06463
cvg4lKSAOCUsSKgOiU	Tug1	taurine upregulated gene 1	-0.218124	6.98982	-3.25735	0.00441435	0.141658	-2.07615
TQI3hS063QyTqRe3n0	Pigz	phosphatidylinositol glycan anchor biosynthesis, class Z	0.165002	6.74182	3.25221	0.00446449	0.143036	-2.08665
loIUiL5dhvvRcDW6ak	NA	NA	-0.188054	6.83571	-3.2499	0.00448714	0.143522	-2.09136
Kh.QoCB2gX.pcTqom4	Ugt1a7c	UDP glucuronosyltransferase 1 family, polypeptide A7C	0.158327	6.67089	3.2492	0.00449407	0.143522	-2.09279
TnM1JfVImKS7s4sWWY	Oplah	5-oxoprolinase (ATP-hydrolysing)	-0.148814	6.85948	-3.24241	0.00456156	0.145374	-2.10664
xr6d00l8P_gJJx8VdI	Wsb1	WD repeat and SOCS box-containing 1	0.300429	7.51659	3.2419	0.00456667	0.145374	-2.10769
0Kcn9cl2nXuyk7PWw0	Nfs1	nitrogen fixation gene 1 (S. cerevisiae)	-0.180223	7.68015	-3.24108	0.00457489	0.145403	-2.10936
EiJN.CJ0CREHkR0Slc	Sec14l1	SEC14-like 1 (S. cerevisiae)	-0.235882	6.90048	-3.23987	0.00458709	0.145446	-2.11183
xI960ejXeiei_SkvuA	Fam220a	family with sequence similarity 220, member A	-0.198832	6.83497	-3.23921	0.00459371	0.145446	-2.11317
3uVOC5cQXXsHEn0q.U	Ddo	D-aspartate oxidase	-0.308473	7.02611	-3.23765	0.00460947	0.145446	-2.11635
llUiRL5xegFChT0tXI	Men1	multiple endocrine neoplasia 1	-0.234061	7.4248	-3.23654	0.00462066	0.145446	-2.11861
Z0nu4nd_9RYcWjmeKI	Prmt1	protein arginine N-methyltransferase 1	-0.475468	7.4432	-3.23594	0.00462683	0.145446	-2.11985
NxB0gkUKGSsi0lm72I	Slc30a7	solute carrier family 30 (zinc transporter), member 7	-0.200078	7.72644	-3.23585	0.00462774	0.145446	-2.12003
cSV2y7_zbPd5L8k5S4	Alg2	asparagine-linked glycosylation 2 (alpha-1,3-mannosyltransferase)	-0.21471	7.48791	-3.23498	0.0046366	0.145446	-2.1218
ue1QnlIlKJQF7cF0tc	Fam195a	family with sequence similarity 195, member A	-0.238646	7.58724	-3.23377	0.00464887	0.145446	-2.12426
Bku1SOgpKVLUenuj38	Igf2r	insulin-like growth factor 2 receptor	-0.207779	7.50276	-3.23352	0.00465138	0.145446	-2.12476
uShQiQpUn3npQ2719I	Get4	golgi to ER traffic protein 4 homolog (S. cerevisiae)	-0.175601	7.66113	-3.23311	0.00465558	0.145446	-2.1256
ogshKJdy7kDSeunyeU	Ubfd1	ubiquitin family domain containing 1	-0.338514	7.15308	-3.23301	0.00465667	0.145446	-2.12582
oV0NNO10QCleu0pClk	Ndufa7	NADH dehydrogenase (ubiquinone) 1 alpha subcomplex, 7 (B14.5a)	-0.371898	9.96338	-3.23224	0.00466453	0.145463	-2.12738
cqnOklFehG6OAH2I9w	Txnl4b	thioredoxin-like 4B	-0.227856	7.06522	-3.22975	0.00469005	0.14603	-2.13245
oL0d4fYj_OfP36P3EM	Lrrc59	leucine rich repeat containing 59	-0.215705	7.08815	-3.2259	0.0047298	0.146908	-2.14029
QOX154ngt.T1H0eqiQ	Rqcd1	rcd1 (required for cell differentiation) homolog 1 (S. pombe)	-0.145775	7.01615	-3.22534	0.00473564	0.146908	-2.14144
Bleigipyjo910x43t0	Rab19	RAB19, member RAS oncogene family	0.216145	6.986	3.22412	0.0047483	0.146908	-2.14392
QqHqAXLzX055Hm.FR4	Unc119b	unc-119 homolog B (C. elegans)	-0.219707	6.80673	-3.22331	0.00475679	0.146908	-2.14558
iCuCGGueEnme_e3qPU	Caml	calcium modulating ligand	-0.180506	7.08132	-3.22308	0.00475921	0.146908	-2.14605
6vvCX_iCuceggq3lRI	Ubl4a	ubiquitin-like 4A	-0.235052	7.95648	-3.22276	0.00476253	0.146908	-2.1467
QUVd5MJ1qG806Ild6A	Cdh23	cadherin 23 (otocadherin)	0.148982	6.78161	3.22086	0.00478245	0.147202	-2.15057
3S73kx7D8z53oNE65Q	Idh2	isocitrate dehydrogenase 2 (NADP+), mitochondrial	-0.439683	8.77461	-3.22042	0.00478701	0.147202	-2.15146
lqC.P_L7njhCFdbs6g	Pafah1b1	platelet-activating factor acetylhydrolase, isoform 1b, subunit 1	-0.425181	7.79348	-3.21973	0.00479428	0.147202	-2.15287
B193aC4Ix23_OXX61U	Znrd1	zinc ribbon domain containing, 1	0.187934	8.98592	3.21805	0.00481199	0.147333	-2.15629
xeTdooKGcCGINSeKNI	Fuca1	fucosidase, alpha-L- 1, tissue	0.18686	6.81824	3.21792	0.00481335	0.147333	-2.15655
fnqPAru5RRlUep.y.8	Ggcx	gamma-glutamyl carboxylase	-0.26	7.00449	-3.21692	0.00482391	0.147389	-2.15859
rir7T_F1O7ne6w7FW4	Cd40	CD40 antigen	0.279927	6.95134	3.21635	0.00482998	0.147389	-2.15976
ukC4ScTofIoogaXulQ	NA	NA	0.180826	6.60357	3.2152	0.00484214	0.147533	-2.16209
3UKlE.01Q2XUB0eUFU	Gprc5a	G protein-coupled receptor, family C, group 5, member A	-0.355347	7.94083	-3.21401	0.00485474	0.147691	-2.16451
W.1.dX1RV.X1cVJSno	Dpf1	D4, zinc and double PHD fingers family 1	-0.24541	6.78882	-3.21263	0.00486949	0.147913	-2.16732
HeQnrTjffUseTTpQcY	Sctr	secretin receptor	0.276849	6.91574	3.21041	0.00489323	0.148239	-2.17184
Tkeen3q8vv3i1KAr_4	Smad2	SMAD family member 2	-0.18189	7.42345	-3.21024	0.0048951	0.148239	-2.17219
EXkW6ayCLc2cNHEEFI	Coq7	demethyl-Q 7	-0.258673	7.47244	-3.20928	0.00490534	0.148323	-2.17413
Tu1LuC4566Leqiny4I	NA	NA	0.430271	6.90885	3.2065	0.00493533	0.148792	-2.17979
K6l0r1Anpmip7r6IL8	Anxa2	annexin A2	-0.446834	7.37432	-3.206	0.00494079	0.148792	-2.18082
ZhFSV1kMPRSFIJR47E	NA	NA	0.202513	6.8757	3.20512	0.00495031	0.148792	-2.1826
fnSReNxZ9XhuNfg5do	NA	NA	0.159415	6.72898	3.20508	0.00495075	0.148792	-2.18269
ZjqhFKLtIEoV4AvkUk	NA	NA	-0.291214	8.08203	-3.20246	0.00497927	0.149423	-2.18802
3SCppJN3qf597IC_0g	Pkm	pyruvate kinase, muscle	-0.387447	10.6386	-3.19913	0.00501567	0.150289	-2.19478
QVcisFeA6Ot_OfeF14	Tspyl3	TSPY-like 3	0.168802	6.85713	3.19781	0.00503023	0.150498	-2.19747
lGTgogokogYmgLpEnI	Ddit3	DNA-damage inducible transcript 3	-0.239229	6.88975	-3.19703	0.00503884	0.15053	-2.19906
TeYknuigOpNfrstE68	Dlgap1	discs, large (Drosophila) homolog-associated protein 1	-0.379236	6.96383	-3.19629	0.00504703	0.150548	-2.20057
6l0fsSf3H.sIEUFCQs	NA	NA	-0.208047	7.00249	-3.19415	0.00507068	0.150559	-2.2049
uRQXRtJEJIgF4TuGXQ	Bhlha15	basic helix-loop-helix family, member a15	-0.468645	7.44624	-3.19337	0.00507937	0.150559	-2.20649
oC_q4T4eQmyDAte7kk	Arfrp1	ADP-ribosylation factor related protein 1	-0.142785	6.74431	-3.19315	0.00508178	0.150559	-2.20693
ERyqRKnqLp9eh_Ikz8	Ppp1r37	protein phosphatase 1, regulatory subunit 37	-0.168993	6.98486	-3.19314	0.00508194	0.150559	-2.20696
Q4uS99x1Tl9WNbdpx4	Tmem115	transmembrane protein 115	-0.281602	7.57135	-3.19266	0.0050873	0.150559	-2.20794
iZ39Xjk8416GXtzdAE	Dnajc6	DnaJ (Hsp40) homolog, subfamily C, member 6	-0.123514	6.83171	-3.19217	0.00509281	0.150559	-2.20894
Hu.FF97lffDXLNR3JQ	Mfap3l	microfibrillar-associated protein 3-like	-0.153149	6.71299	-3.19114	0.00510423	0.150673	-2.21102
o4YXrI93cFMMDhZJLE	Ccnh	cyclin H	-0.174364	7.51151	-3.18743	0.00514592	0.151608	-2.21857
TQnyq46LSh2iB7oJYI	NA	NA	-0.26116	7.35377	-3.18697	0.00515113	0.151608	-2.21951
fSNq7lRdAGfm8RSV2M	Prdm2	PR domain containing 2, with ZNF domain	0.442047	7.49516	3.18539	0.00516888	0.151906	-2.2227
oX6hShT_4eXyLOUSEY	Hdhd2	haloacid dehalogenase-like hydrolase domain containing 2	-0.247383	6.97197	-3.18025	0.00522743	0.1534	-2.23315
u6S7o_4rfklEPcFV9I	2016-09-02	septin 2	0.437411	9.44099	3.17635	0.00527224	0.153908	-2.24107
HitEsqvFop4RH5egh4	Ano7	anoctamin 7	0.413818	7.31716	3.1751	0.00528674	0.153908	-2.24361
ThSdfjjpAHepi7p9HI	NA	NA	-0.253596	10.7283	-3.17494	0.00528848	0.153908	-2.24392
Z.6dwdI3d_xyKGt6Lc	NA	NA	-0.174825	7.02878	-3.17429	0.00529605	0.153908	-2.24525
0TRyXil.LFGi1DxVKs	Irf5	interferon regulatory factor 5	0.203433	6.93821	3.17396	0.00529983	0.153908	-2.24591
Qgq3ounpET8_o4oQkc	NA	NA	0.271682	6.72646	3.17379	0.00530189	0.153908	-2.24627
iSfXgmrgog4UggAoJQ	NA	NA	-0.524266	9.52169	-3.17361	0.00530394	0.153908	-2.24663
WUeHqd4Xp9UDsJIg6c	Spire1	spire homolog 1 (Drosophila)	-0.201685	6.98675	-3.17338	0.00530663	0.153908	-2.2471
cO3pbpASopClZlClC0	Hist2h2ac	histone cluster 2, H2ac	-0.239168	7.10186	-3.1714	0.00532962	0.15435	-2.25111
QV5.fe70.d5pTqgpF4	Pdia6	protein disulfide isomerase associated 6	-0.142015	6.81514	-3.17025	0.00534311	0.154515	-2.25345
ZOoTVOgF3RzER1tV3c	NA	NA	0.252729	7.2258	3.16887	0.0053593	0.154758	-2.25626
HV6N0Mtch2jvx6jR0s	Sdr9c7	4short chain dehydrogenase/reductase family 9C, member 7	-0.201239	6.93226	-3.16818	0.00536736	0.154767	-2.25765
9ni_Z.wfdO6l.qSgXg	NA	NA	0.14574	6.99497	3.16707	0.00538043	0.154919	-2.25991
HJ3lXoUHUjRUQIVghI	Ascc2	activating signal cointegrator 1 complex subunit 2	-0.156164	6.76213	-3.16424	0.00541379	0.155654	-2.26564
uFQA51J1AlLRN5lRS4	NA	NA	-0.137552	6.85906	-3.16322	0.00542586	0.155692	-2.2677
BqHsnR_si5efJOegnk	Trappc8	trafficking protein particle complex 8	0.151131	6.90897	3.16281	0.00543075	0.155692	-2.26854
WkueW7XW_HX8ZL0RII	l7Rn6	lethal, Chr 7, Rinchik 6	-0.225961	8.32633	-3.16214	0.00543874	0.155697	-2.2699
fg7qSK6U_iPvsd4otI	Ripk4	receptor-interacting serine-threonine kinase 4	-0.28295	8.10987	-3.15829	0.00548473	0.156475	-2.27771
ofeS_HwN7Srfs3VVRU	Itch	itchy, E3 ubiquitin protein ligase	0.113836	6.72946	3.15713	0.00549863	0.156475	-2.28005
6rjkwQJIc9cS6hFeFU	Unc119	unc-119 homolog (C. elegans)	-0.182239	6.86877	-3.15629	0.00550881	0.156475	-2.28177
uXLhRV6wKUi49AXkHo	Tnks	tankyrase, TRF1-interacting ankyrin-related ADP-ribose polymerase	-0.153283	6.73243	-3.15625	0.0055092	0.156475	-2.28183
0cCe6_qhB4NE5pz8AE	Glipr1	GLI pathogenesis-related 1 (glioma)	0.221443	7.08048	3.15606	0.00551147	0.156475	-2.28222
KZDJw7nL8brV77ejeM	Plekhm3	pleckstrin homology domain containing, family M, member 3	0.229835	7.04738	3.15565	0.00551642	0.156475	-2.28305
BowRSigt_k6nfSXFEk	Snx21	sorting nexin family member 21	-0.150414	7.08861	-3.15481	0.00552658	0.156475	-2.28475
xUF6Fsu.y5_Uees.ik	NA	NA	0.144512	6.81318	3.15401	0.00553625	0.156475	-2.28637
E5.utUnplzuglOfseo	Noxa1	NADPH oxidase activator 1	0.23127	7.03804	3.15398	0.00553669	0.156475	-2.28645
9tLOf5d0Hk8E5ZKdIc	Ctdspl2	CTD (carboxy-terminal domain, RNA polymerase II, polypeptide A) small phosphatase like 2	0.188844	7.03732	3.15218	0.00555842	0.156745	-2.29008
6oLnfjUfnjAvfNJN8w	Crls1	cardiolipin synthase 1	-0.15946	6.8456	-3.15189	0.00556202	0.156745	-2.29068
uUh1yhNJLVY33BJTJU	Haao	3-hydroxyanthranilate 3,4-dioxygenase	0.321178	6.74012	3.14876	0.00560013	0.157528	-2.29701
cp3tl0kg6OQtuX7o_U	Arhgap17	Rho GTPase activating protein 17	0.25436	8.05509	3.14811	0.00560812	0.157528	-2.29833
iuoBTSx3mX1ATuCKFc	Zfp872	zinc finger protein 872	-0.190523	6.71432	-3.14697	0.00562209	0.157528	-2.30063
cg.LufX3f1OCHk5HuU	NA	NA	-0.215704	6.79339	-3.14642	0.00562885	0.157528	-2.30175
WVEy90fXI4J7yrxXpk	Slc38a5	solute carrier family 38, member 5	-0.745729	7.83901	-3.14638	0.00562941	0.157528	-2.30184
KYiQozFJitJV3IO.no	NA	NA	0.211036	7.39381	3.1437	0.0056624	0.158229	-2.30725
6v75_veIyv0UUR1JeU	NA	NA	-0.139839	6.73788	-3.14022	0.0057057	0.159215	-2.31431
EiTkjwou4nlMhCjuo0	Ak1	adenylate kinase 1	-0.217462	6.97717	-3.13956	0.00571396	0.159223	-2.31565
okBNe9f49dfdy6IKY0	Wapl	WAPL cohesin release factor	-0.156883	6.87418	-3.13868	0.00572494	0.159306	-2.31743
imnLhJghItrks4UVQ0	Nol12	nucleolar protein 12	-0.273067	7.52332	-3.13223	0.00580609	0.160989	-2.33047
cupqXVeJW3uuUlfLk8	Gpx3	glutathione peroxidase 3	-0.264476	8.45413	-3.13205	0.00580838	0.160989	-2.33084
QOXgVnC1nVlWCCq1CA	Hist1h2bn	histone cluster 1, H2bn	-0.35003	7.57843	-3.13186	0.00581082	0.160989	-2.33123
ros_UG67goKpRHre64	Aldh1l1	aldehyde dehydrogenase 1 family, member L1	-0.348294	7.29597	-3.13071	0.00582548	0.160989	-2.33356
rJIken48.VFHpb0o3g	Lars	leucyl-tRNA synthetase	0.165841	6.77532	3.13068	0.00582588	0.160989	-2.33362
Qe3ht613YCs._88.vc	Muc13	mucin 13, epithelial transmembrane	1.71061	7.91751	3.12526	0.0058952	0.162678	-2.34458
6ZcYS8XoA5f1cY4niE	Edem2	ER degradation enhancer, mannosidase alpha-like 2	-0.205299	7.43654	-3.1238	0.00591401	0.162912	-2.34753
fTwoSqO0ScT.gXXV7Q	Aven	apoptosis, caspase activation inhibitor	-0.293628	7.15914	-3.12333	0.00592004	0.162912	-2.34847
0UJLbUES7l8cBIlU3s	Pqlc3	PQ loop repeat containing	0.543658	7.89285	3.12206	0.00593654	0.162939	-2.35105
Neh4iF6iQlejoX33og	Metrn	meteorin, glial cell differentiation regulator	-0.162866	6.77131	-3.12199	0.00593742	0.162939	-2.35119
6355F6jn6vpWk_kfQk	Ints3	integrator complex subunit 3	-0.328958	7.98292	-3.11614	0.00601375	0.164806	-2.36301
xX1Cbe_1frrAVSn_ok	Fitm2	fat storage-inducing transmembrane protein 2	-0.323436	7.81403	-3.11464	0.00603339	0.164939	-2.36603
c0180ZRVZ3mCWXqIKI	Iah1	isoamyl acetate-hydrolyzing esterase 1 homolog (S. cerevisiae)	-0.265723	7.58746	-3.11435	0.00603729	0.164939	-2.36663
fq6IFC.1E7pn3EHOUo	NA	NA	-0.8218	8.68908	-3.11361	0.00604698	0.164939	-2.36812
ZVeoqxR0ToFIoJ51OQ	Cxcr5	chemokine (C-X-C motif) receptor 5	0.171326	6.78003	3.11325	0.00605174	0.164939	-2.36884
3Jap9l9ti.LR_ShnEY	Rbm10	RNA binding motif protein 10	-0.198667	6.86389	-3.10958	0.00610046	0.165494	-2.37627
KddlZ7dxU4KdgMCOFc	Renbp	renin binding protein	0.223182	6.86413	3.10845	0.00611551	0.165494	-2.37855
3p4EIcaVK9UOzTUdTg	Crat	carnitine acetyltransferase	-0.201796	7.29341	-3.10823	0.00611839	0.165494	-2.37898
HXSSM6fa3jklIoIblQ	Ptgis	prostaglandin I2 (prostacyclin) synthase	-0.198071	6.9253	-3.10821	0.0061187	0.165494	-2.37903
c30eG3GHzE0D_U4NX8	0610009B22Rik	RIKEN cDNA 0610009B22 gene	-0.236647	7.44494	-3.10733	0.00613047	0.165494	-2.38081
3Xo_KI5fSBA7kIkVlM	C4a	complement component 4A (Rodgers blood group)	0.460542	7.65287	3.10702	0.00613458	0.165494	-2.38143
9rh_eOiNSdFKh8r83Y	Thap11	THAP domain containing 11	-0.336795	8.07951	-3.10688	0.00613642	0.165494	-2.38171
0ogeIMhd774V9dKeiU	Sae1	SUMO1 activating enzyme subunit 1	-0.216745	7.272	-3.10593	0.00614918	0.165494	-2.38363
9KSm.1_3rqB5OobmTc	Poc1b	POC1 centriolar protein homolog B (Chlamydomonas)	0.281671	7.66891	3.10582	0.00615063	0.165494	-2.38385
BmKH_0IE4LiK7iXYkk	Mdh2	malate dehydrogenase 2, NAD (mitochondrial)	-0.473993	8.2483	-3.10547	0.00615529	0.165494	-2.38455
H3VdaLzKULfvxVKII4	Tcerg1	transcription elongation regulator 1 (CA150)	0.240244	8.04498	3.10355	0.00618121	0.165967	-2.38844
cSnqpursg19IAqeewU	Snx22	sorting nexin 22	-0.15427	6.76713	-3.10224	0.0061988	0.166039	-2.39107
3eP91LXUYCuqfikHj0	Vav1	vav 1 oncogene	0.294108	7.16248	3.10211	0.00620057	0.166039	-2.39133
HSWOqRcFe6A6HoPvg0	Cdc37l1	cell division cycle 37-like 1	-0.229473	7.26154	-3.10109	0.00621444	0.166186	-2.3934
rsHKB14leuLrfIEteU	Hsd11b1	hydroxysteroid 11-beta dehydrogenase 1	0.311423	7.27237	3.0966	0.00627556	0.167595	-2.40246
lVSgoSCwoJCKR7VS_k	Cd22	CD22 antigen	0.220246	6.65161	3.09275	0.00632847	0.168782	-2.41022
ThQu_35M7GWtDy.17Q	Ppp2r2d	protein phosphatase 2, regulatory subunit B, delta	-0.257132	7.81722	-3.09142	0.00634674	0.169015	-2.41289
HeV7LNUOjNHVLdA_p4	Slc44a1	solute carrier family 44, member 1	0.265784	7.02601	3.09053	0.00635912	0.169015	-2.41469
rJ0tKx6QhJRP5z9TXk	Eif4a2	eukaryotic translation initiation factor 4A2	-0.356538	8.2742	-3.08991	0.00636768	0.169015	-2.41594
otfSbQ70_07x405Ptg	Fos	FBJ osteosarcoma oncogene	-1.05656	8.4803	-3.08966	0.00637118	0.169015	-2.41645
0oQS6l_rwRnivcTz2k	Slc35e2	solute carrier family 35, member E2	-0.135746	6.71613	-3.08717	0.00640581	0.169707	-2.42146
T.b1.7dHgJ7eSnf4.o	Syncrip	synaptotagmin binding, cytoplasmic RNA interacting protein	0.227557	7.63344	3.08576	0.00642554	0.170003	-2.4243
lhUIhcRLpUYogbWP7s	Fam195a	family with sequence similarity 195, member A	-0.353971	7.78247	-3.0812	0.00648969	0.171028	-2.43349
omCSKXoQpfi6PoiPTU	NA	NA	0.166492	6.68462	3.08087	0.00649434	0.171028	-2.43415
Z4lJPWa7X6sii3j6LU	Gpr107	G protein-coupled receptor 107	-0.265183	7.79304	-3.08062	0.0064979	0.171028	-2.43466
BSRyU3XnKXXZ0m7BzA	Col4a3bp	collagen, type IV, alpha 3 (Goodpasture antigen) binding protein	-0.149847	7.12121	-3.08057	0.00649864	0.171028	-2.43477
ou9N69yF6jF5bnsRP0	Ugp2	UDP-glucose pyrophosphorylase 2	0.293054	7.79738	3.07461	0.00658351	0.172772	-2.44676
EqfVqLsvBJWTS0f.cY	NA	NA	0.179534	7.73908	3.07453	0.00658473	0.172772	-2.44694
WIk69KperVT9zkinh4	Dmbx1	diencephalon/mesencephalon homeobox 1	-0.196195	6.74422	-3.07409	0.00659097	0.172772	-2.44781
WCVSf.46u0CRVZGVTg	Klk9	kallikrein related-peptidase 9	-0.133449	6.72259	-3.07211	0.00661952	0.173292	-2.45181
3v63UUISkbqL9f1ER4	NA	NA	0.165249	6.70894	3.06941	0.0066584	0.174081	-2.45722
laGbq9Jaa9qiGxfUXw	Atp5l	ATP synthase, H+ transporting, mitochondrial F0 complex, subunit G	-0.392773	10.1067	-3.06791	0.00668026	0.174348	-2.46025
WiI90l9FenvO5juvd4	Cachd1	cache domain containing 1	-0.162895	7.05106	-3.06718	0.00669084	0.174348	-2.46171
3rt5LuBHBKeOPvrt5I	Trub2	TruB pseudouridine (psi) synthase homolog 2 (E. coli)	0.317446	9.53005	3.0669	0.00669491	0.174348	-2.46228
EYSSX.lPIZKuOuKPUI	Srsf6	serine/arginine-rich splicing factor 6	0.192622	6.9801	3.06481	0.00672544	0.174904	-2.46648
KQu1u.17JySB3q19Wc	Ints9	integrator complex subunit 9	-0.151955	6.81909	-3.06424	0.00673386	0.174904	-2.46764
uRLrekdjX6AavfXHVo	Mrps12	mitochondrial ribosomal protein S12	-0.341405	9.53664	-3.05929	0.00680673	0.176567	-2.47758
TSB_p2dKC6FKA7LjR4	NA	NA	0.182855	7.03144	3.0577	0.00683029	0.176947	-2.48078
QKYp9WXpk8QQmdhTRs	Hist1h2bm	histone cluster 1, H2bm	-0.323749	7.68137	-3.05591	0.00685701	0.177285	-2.48439
fQjR_n54iREZ3djVJY	Eprs	glutamyl-prolyl-tRNA synthetase	0.237074	7.21187	3.05482	0.00687321	0.177285	-2.48657
EDaQVXoSIxQU6VkgU4	NA	NA	-0.329459	7.55091	-3.05417	0.00688295	0.177285	-2.48788
o5eeC7TYuTZ14ih57o	Fam214a	family with sequence similarity 214, member A	0.163986	6.73809	3.05413	0.00688353	0.177285	-2.48795
fS6UWvogenp.P17K0U	St6galnac3	ST6 (alpha-N-acetyl-neuraminyl-2,3-beta-galactosyl-1,3)-N-acetylgalactosaminide alpha-2,6-sialyltransferase 3	0.156917	6.73701	3.05384	0.00688787	0.177285	-2.48853
f5zokRBf13i60l1LiU	Pira1	paired-Ig-like receptor A1	0.15588	6.76572	3.05201	0.0069154	0.177763	-2.49222
KWPduU6NMuDeuundes	Tmem237	transmembrane protein 237	-0.191731	7.02054	-3.05131	0.00692588	0.177803	-2.49362
K6ZVFXXiOg6HY.iQlM	Cirbp	cold inducible RNA binding protein	0.308433	7.01392	3.04808	0.00697471	0.178826	-2.50011
Kgkl9XB9w89UhBKcVQ	Sirt2	sirtuin 2	-0.186079	7.32944	-3.04184	0.00706999	0.181035	-2.51264
6ewElTXeQtTf7718pM	Morf4l2	mortality factor 4 like 2	-0.334526	10.7264	-3.04108	0.00708171	0.181102	-2.51417
rd7ylCHC.rejiAzQV8	Vmn1r66	vomeronasal 1 receptor 66	0.189732	6.72065	3.04001	0.0070982	0.181291	-2.51632
6g53XhfJKLcHUBP98c	Fam120b	family with sequence similarity 120, member B	-0.195347	6.80965	-3.03893	0.00711488	0.181401	-2.51849
Nm2NQS5LD9yX.ieEX0	Mfsd6	major facilitator superfamily domain containing 6	-0.33896	8.98502	-3.03855	0.00712075	0.181401	-2.51925
B54m66LWb6EWTT4rQY	Apba3	amyloid beta (A4) precursor protein-binding, family A, member 3	-0.209736	7.60944	-3.03782	0.00713195	0.181454	-2.5207
i46V4UoDRIlZVN0pd8	Jmjd8	jumonji domain containing 8	-0.278668	7.97213	-3.0365	0.00715247	0.181744	-2.52335
TIR0ooFLqAYRQpbnSI	Gnl2	guanine nucleotide binding protein-like 2 (nucleolar)	0.153997	7.02136	3.03496	0.00717646	0.181946	-2.52644
ZXpLVJCHsTJTlITdfk	Mapkap1	mitogen-activated protein kinase associated protein 1	-0.256583	7.84659	-3.03482	0.0071787	0.181946	-2.52673
c9yp0Cb.sdfUeFznCI	Trim32	tripartite motif-containing 32	-0.377976	8.18846	-3.03281	0.00721009	0.182509	-2.53076
io.9betQoJGrzpROZI	NA	NA	0.153889	7.3208	3.03146	0.00723129	0.182559	-2.53347
0ivOe7pOQivh_kh6SI	Wwp1	WW domain containing E3 ubiquitin protein ligase 1	-0.256761	7.36713	-3.03138	0.00723256	0.182559	-2.53363
rJWnd6pH07cSfSdIcA	Gpld1	glycosylphosphatidylinositol specific phospholipase D1	-0.182781	6.84665	-3.03093	0.0072396	0.182559	-2.53453
roVJ7eVz4SX0f1UTpQ	Cd37	CD37 antigen	0.195123	6.69221	3.02968	0.00725929	0.18281	-2.53704
oCiSgcQKeIgSgCipiU	Prrc2c	proline-rich coiled-coil 2C	-0.162675	6.80724	-3.02888	0.00727181	0.18281	-2.53863
cuyV1GT6Tknfx.HnQY	Pcbp3	poly(rC) binding protein 3	-0.176577	6.76643	-3.02855	0.0072771	0.18281	-2.5393
i8ZOMrX_eqXSe_txF4	Luzp1	leucine zipper protein 1	-0.245396	7.79534	-3.02683	0.00730437	0.183263	-2.54275
0EsUn17VWFcErl8ApU	Akt1s1	AKT1 substrate 1 (proline-rich)	-0.236053	7.63452	-3.02498	0.00733369	0.183767	-2.54645
refJXb.909fb3fIklU	Dynll2	dynein light chain LC8-type 2	-0.203389	6.84471	-3.02358	0.00735596	0.184093	-2.54925
flSwBVEk6nO.cSj_xE	1810011O10Rik	RIKEN cDNA 1810011O10 gene	-0.18962	6.96088	-3.02246	0.00737391	0.184311	-2.5515
ERXn1g7kCguCUlLFIU	Adamts1	a disintegrin-like and metallopeptidase (reprolysin type) with thrombospondin type 1 motif, 1	-0.157768	6.72293	-3.02063	0.00740332	0.184616	-2.55517
3N7R6fxqhnayhOjkBc	Peli2	pellino 2	-0.210304	6.77728	-3.02047	0.00740584	0.184616	-2.55549
ioqOp10D._JD8sVSS4	Dap	death-associated protein	-0.291942	7.69648	-3.01997	0.00741395	0.184616	-2.5565
NdWr_I01On56Eg85J4	Farsb	phenylalanyl-tRNA synthetase, beta subunit	0.439052	9.87517	3.01782	0.00744853	0.185245	-2.56079
HinanF6qM_UyOO0R4I	Mdga1	MAM domain containing glycosylphosphatidylinositol anchor 1	-0.16032	6.69448	-3.01604	0.00747744	0.185682	-2.56437
fnUgnp94BN50tPMfzM	Soat1	sterol O-acyltransferase 1	-0.230876	7.11855	-3.01559	0.00748478	0.185682	-2.56527
KxHnKgoonWkKgwcp68	Vat1	vesicle amine transport protein 1 homolog (T californica)	-0.218707	7.22228	-3.01449	0.00750264	0.185894	-2.56747
r6KWJ11Xl0hH2h4r3E	Akr7a5	aldo-keto reductase family 7, member A5 (aflatoxin aldehyde reductase)	-0.174369	7.30895	-3.01196	0.00754391	0.186684	-2.57253
rugTujVKf6d4oDWFcQ	Taf12	TAF12 RNA polymerase II, TATA box binding protein (TBP)-associated factor	-0.260473	7.50815	-3.01035	0.00757032	0.187104	-2.57576
WkqUtIk_kQkxHrNJAg	NA	NA	1.57644	7.21816	3.00931	0.0075874	0.187294	-2.57784
BX97Rfx3_SW4_R7VkY	Ppapdc1b	phosphatidic acid phosphatase type 2 domain containing 1B	-0.332192	7.68067	-3.00709	0.00762397	0.187873	-2.58227
HhRRRcU46l_KESNUVM	Ccdc50	coiled-coil domain containing 50	-0.212425	7.45753	-3.00674	0.00762974	0.187873	-2.58297
0rrP1TUb_dI41At4Tk	Evi2a	ecotropic viral integration site 2a	0.249804	6.85581	3.00451	0.00766674	0.188551	-2.58743
9KXX3seP1TpR4N.nsA	Adam28	a disintegrin and metallopeptidase domain 28	0.417464	8.22798	3.00326	0.00768765	0.188831	-2.58994
EX47969uq16FDdQVcM	Appl2	adaptor protein, phosphotyrosine interaction, PH domain and leucine zipper containing 2	0.46842	8.97452	3.00112	0.0077234	0.189476	-2.59422
Wq0keClROKCHjX6U10	Bmp8a	bone morphogenetic protein 8a	-0.181466	6.80975	-2.99994	0.0077432	0.189728	-2.59658
cY4FVLIwB84J53oBz0	Psmd11	proteasome (prosome, macropain) 26S subunit, non-ATPase, 11	-0.138466	6.7016	-2.99796	0.00777639	0.190306	-2.60053
Zp56N9CncBJOlVz1PM	Rin1	Ras and Rab interactor 1	0.187264	7.09068	2.99515	0.00782392	0.191014	-2.60615
N1V4Xnkv03_B1H_Pys	NA	NA	-0.177216	8.13452	-2.99512	0.0078245	0.191014	-2.60622
KT_itKklIhfpHN4.T4	Sh3bp2	SH3-domain binding protein 2	0.200877	7.10105	2.99384	0.00784621	0.191204	-2.60877
lSdN3fn_AsDY6JPnlo	Rab3ip	RAB3A interacting protein	-0.151063	6.84103	-2.9929	0.00786222	0.191204	-2.61065
HTUKx4eSfyMbjy7iLQ	Desi2	desumoylating isopeptidase 2	-0.175392	6.82819	-2.99275	0.00786482	0.191204	-2.61095
HdTAJRdIlPjELQ3FO4	Arntl	aryl hydrocarbon receptor nuclear translocator-like	0.191378	7.15898	2.9924	0.00787073	0.191204	-2.61165
WQ4vz78yVQUrWzmMX0	Parp2	poly (ADP-ribose) polymerase family, member 2	0.317388	8.30927	2.98984	0.00791447	0.192032	-2.61675
3heinReD6JV3sU3qQQ	Crlf1	cytokine receptor-like factor 1	-0.233344	6.87851	-2.98913	0.00792668	0.192094	-2.61818
HklcckTlu67_zX7gRE	Celf1	CUGBP, Elav-like family member 1	-0.191005	7.94347	-2.98807	0.00794491	0.192144	-2.62029
ioojCoXJ33o7d4S_5A	Dis3l	DIS3 mitotic control homolog (S. cerevisiae)-like	-0.268609	7.86086	-2.98789	0.00794805	0.192144	-2.62066
Kuh73M.koHepCnZ7e4	NA	NA	-0.154121	6.78497	-2.98725	0.00795903	0.192176	-2.62193
c_3mv7z5MsIgF91UoQ	Qrfpr	pyroglutamylated RFamide peptide receptor	-0.141082	6.77852	-2.98105	0.00806664	0.194538	-2.63431
xVdg5prpUo.PtxNSXM	Alox5ap	arachidonate 5-lipoxygenase activating protein	0.421421	7.64602	2.97983	0.00808793	0.194794	-2.63674
Zqt6Ayp7efOgOU3shc	Asxl1	additional sex combs like 1	0.123428	6.79661	2.97932	0.00809684	0.194794	-2.63775
6pDn7RBWPPTeRDwreQ	Kbtbd7	kelch repeat and BTB (POZ) domain containing 7	-0.21114	7.00322	-2.9773	0.00813231	0.195411	-2.64178
rUp5zYonwjkLW4nihQ	Sh3kbp1	SH3-domain kinase binding protein 1	0.244409	7.03634	2.97582	0.00815838	0.195752	-2.64473
QXaM9wvu4mI9_fHf6U	Pqlc1	PQ loop repeat containing 1	-0.52013	8.97748	-2.97494	0.00817398	0.195752	-2.64649
N8qygikQIoVaya43uk	Preb	prolactin regulatory element binding	-0.345107	8.77006	-2.97445	0.00818267	0.195752	-2.64747
9rr.RefTbRRaXrPKOs	Cgrrf1	cell growth regulator with ring finger domain 1	-0.160472	7.05509	-2.97427	0.00818583	0.195752	-2.64782
x7p7fiWeRSqx3oC95I	Kctd21	potassium channel tetramerisation domain containing 21	-0.164798	7.08132	-2.97267	0.00821425	0.196042	-2.65102
3glecdTd9FgMAp3p90	A230050P20Rik	RIKEN cDNA A230050P20 gene	0.353867	7.6092	2.97248	0.00821768	0.196042	-2.6514
HdpPmjntPluipPBRjs	Cpxm1	carboxypeptidase X 1 (M14 family)	0.187097	6.78657	2.97138	0.00823719	0.19617	-2.65359
lVIc3ftHiqOohf0zRc	Os9	amplified in osteosarcoma	-0.391889	8.53891	-2.97107	0.00824276	0.19617	-2.65421
3Cg.Eed5aqcTpGhxEk	Ipo13	importin 13	-0.284857	7.82823	-2.96933	0.00827387	0.196489	-2.65768
T6HQx609dzdXEFlMuk	AI314180	expressed sequence AI314180	0.187424	7.07165	2.96921	0.00827592	0.196489	-2.65791
BYlPvQGEmue.dd7pf0	Mapre1	microtubule-associated protein, RP/EB family, member 1	0.249871	9.53847	2.96794	0.00829879	0.196797	-2.66045
6t0IxyYR4D7D.eqDoA	Magea5	melanoma antigen, family A, 5	-0.130887	6.72746	-2.96631	0.00832813	0.197258	-2.6637
omS6Xh06gOHSSmkHH8	Als2	amyotrophic lateral sclerosis 2 (juvenile)	-0.216673	7.25595	-2.96575	0.00833821	0.197262	-2.66481
xoUJZ4EPzXkP.6tCfw	Rnase6	ribonuclease, RNase A family, 6	0.239515	6.7141	2.96506	0.00835067	0.197322	-2.66619
ioSAdfNPbJlUnHjecg	Zfp628	zinc finger protein 628	0.189757	6.91581	2.96369	0.00837538	0.197671	-2.66891
0ChEEk10TnqJNNIl5Q	Unc45a	unc-45 homolog A (C. elegans)	0.227757	8.32009	2.96124	0.00841998	0.198439	-2.6738
xiniejXhDHtT_Xi5Xo	Fkbp2	FK506 binding protein 2	-0.242828	8.76945	-2.9608	0.00842789	0.198439	-2.67467
ZVT__6i1LAFfC5SU7A	Zfp715	zinc finger protein 715	0.197511	7.08728	2.95876	0.00846519	0.198849	-2.67873
xlTs97rzjssoLu_dbk	Clpb	ClpB caseinolytic peptidase B	-0.136237	6.82318	-2.95861	0.00846798	0.198849	-2.67904
HF6VPFGVZdh9NF1Lyg	Rnf111	ring finger 111	-0.171395	6.86321	-2.95821	0.00847526	0.198849	-2.67983
93gggo4tUoqQkEs3ks	Sdhb	succinate dehydrogenase complex, subunit B, iron sulfur (Ip)	-0.479409	8.68614	-2.95581	0.00851929	0.199646	-2.6846
lv4lJ_vxMuL1uUqXUU	Dnajc3	DnaJ (Hsp40) homolog, subfamily C, member 3	-0.218426	8.15934	-2.95475	0.00853898	0.199872	-2.68672
0RCi9qVzR9Bten.W5A	Gpx8	glutathione peroxidase 8 (putative)	-0.366561	7.74242	-2.94915	0.00864286	0.201632	-2.69785
WlIkl4lI.UCSWyRfxU	Myo1g	myosin IG	0.187203	6.82156	2.94841	0.00865669	0.201632	-2.69933
HHo6BSi0fzUXT7dfnk	Lilr4b	leukocyte immunoglobulin-like receptor, subfamily B, member 4B	0.222873	6.85925	2.94749	0.00867384	0.201632	-2.70115
oXubq9xt9JcLeojSOU	Mum1	melanoma associated antigen (mutated) 1	0.321804	8.5584	2.94716	0.00868003	0.201632	-2.7018
0ULeJ6EU_HVBFg5KCE	Slc1a2	solute carrier family 1 (glial high affinity glutamate transporter), member 2	-0.167265	6.83341	-2.94652	0.00869211	0.201632	-2.70308
iKe_1fXnx.Tl65K.s4	Cog6	component of oligomeric golgi complex 6	-0.322771	8.27934	-2.94625	0.00869711	0.201632	-2.70361
0R.0hPjHBu5V0nniQk	Odc1	ornithine decarboxylase, structural 1	-0.26625	9.41016	-2.94623	0.00869762	0.201632	-2.70367
Teu98jVPBJUgKLSSu4	Nt5m	5',3'-nucleotidase, mitochondrial	-0.207622	7.70059	-2.94603	0.00870134	0.201632	-2.70406
BINHU_9u_f.ke.vVZ4	Mlec	malectin	-0.190846	7.51712	-2.94582	0.00870536	0.201632	-2.70449
Z_JI6Ke4E2RIReSJ3E	Atp6v0d1	ATPase, H+ transporting, lysosomal V0 subunit D1	-0.279685	7.82077	-2.94386	0.00874216	0.201988	-2.70837
Nr3Xr1SiOeUmYGB38M	Mtss1	metastasis suppressor 1	-0.18483	6.80411	-2.94269	0.0087644	0.201988	-2.71071
TsFl79CAHV90Hd9V0M	NA	NA	-0.228754	7.67725	-2.94262	0.00876573	0.201988	-2.71085
ZfafS.Qq4b2olPUSTU	Apoa1bp	apolipoprotein A-I binding protein	-0.347238	9.09715	-2.94261	0.00876581	0.201988	-2.71085
04Up1F6XQuEUg_xToo	Tead3	TEA domain family member 3	-0.109487	6.74514	-2.94196	0.00877815	0.201988	-2.71215
6uUEn466b.4DsgQLn4	Gpm6a	glycoprotein m6a	-0.14083	6.64314	-2.9413	0.00879068	0.201988	-2.71346
HX3g7fRwJ56AUef89U	Slc30a7	solute carrier family 30 (zinc transporter), member 7	-0.258685	7.30784	-2.94124	0.00879178	0.201988	-2.71358
BpV0lKrslIg6B17s9I	Tomm6	translocase of outer mitochondrial membrane 6 homolog (yeast)	-0.391312	8.95119	-2.94024	0.00881088	0.202193	-2.71557
94DU7UFQHDPUyIQrtM	Higd1a	HIG1 domain family, member 1A	-0.128786	6.76499	-2.93684	0.00887579	0.203421	-2.72233
0V603uIdWJI2QF6KK8	Tsfm	Ts translation elongation factor, mitochondrial	-0.197861	7.39603	-2.93623	0.00888753	0.203421	-2.72354
u0KPOyKVCSoSFd90Ck	Gngt2	guanine nucleotide binding protein (G protein), gamma transducing activity polypeptide 2	0.199757	6.90392	2.93583	0.00889507	0.203421	-2.72432
NjTaXn3nnTXvnvbp7k	NA	NA	0.542287	8.476	2.93382	0.00893375	0.203779	-2.72831
HCEsY0yJCvkXezvqI4	C2cd2l	C2 calcium-dependent domain containing 2-like	-0.312494	7.55532	-2.93354	0.00893922	0.203779	-2.72888
E8KeICu4rYI3Skme.U	6430548M08Rik	RIKEN cDNA 6430548M08 gene	-0.423738	8.04436	-2.93342	0.00894146	0.203779	-2.72911
lgUftUs4Rd8c3SSXuQ	Anpep	alanyl (membrane) aminopeptidase	-0.493366	8.10235	-2.93057	0.00899668	0.204803	-2.73477
lWkveeKe7dq7uOmnkM	Rbpms	RNA binding protein gene with multiple splicing	-0.309015	7.458	-2.92611	0.00908361	0.206546	-2.74361
67MAQA5O7a05kbkRsg	Rnf144a	ring finger protein 144A	0.150956	6.75863	2.92248	0.00915509	0.207802	-2.75082
rCoulSFJ9x3SXBRK9Y	H2-Oa	histocompatibility 2, O region alpha locus	0.229974	6.64707	2.92191	0.00916626	0.207802	-2.75194
N0V9S4Q8bT19Nl04vw	Gnas	GNAS (guanine nucleotide binding protein, alpha stimulating) complex locus	0.286833	7.07039	2.92172	0.00917018	0.207802	-2.75234
EfhLp81WoREQSX.p3o	NA	NA	-0.615414	8.11756	-2.92091	0.00918611	0.207838	-2.75393
Q6grXU1EXkgBJQpewo	Reep5	receptor accessory protein 5	-0.267625	8.07022	-2.92058	0.00919265	0.207838	-2.75459
ceHlGS_ofcSHr5wkek	Slc2a10	solute carrier family 2 (facilitated glucose transporter), member 10	-0.281815	7.40105	-2.91798	0.00924441	0.20877	-2.75975
o3NHdUUd8XrR5aR6Do	NA	NA	-0.235704	6.91324	-2.91665	0.00927088	0.209109	-2.76238
667u.u7LR3.kfN.NyI	Dnajb9	DnaJ (Hsp40) homolog, subfamily B, member 9	-0.399437	7.83879	-2.91617	0.00928044	0.209109	-2.76332
ZT0u9QhlBn1V7dfUX4	Napsa	napsin A aspartic peptidase	0.303028	6.91882	2.91516	0.0093008	0.209288	-2.76534
lkpIK5AL0K010nEyqU	Srebf2	sterol regulatory element binding factor 2	-0.137801	7.05338	-2.91473	0.00930939	0.209288	-2.76619
HVF7n8VAiACNShTXdE	Prkd3	protein kinase D3	0.229994	7.36277	2.91413	0.0093215	0.209324	-2.76738
0OgdaIhcxe77KUYpXk	NA	NA	0.886137	7.61587	2.91298	0.0093445	0.209603	-2.76965
fuq3uxb3dshft9eQwE	Diras1	DIRAS family, GTP-binding RAS-like 1	-0.158499	6.83126	-2.91111	0.00938221	0.20981	-2.77335
inT5HHuGS3r_70g7RA	Usp20	ubiquitin specific peptidase 20	-0.142395	7.54875	-2.91071	0.0093904	0.20981	-2.77415
uUkIH5Ioj9RJzdQF7o	NA	NA	0.256149	7.42505	2.91029	0.00939881	0.20981	-2.77497
lOBx6KUNcCRCj59qkI	Parp2	poly (ADP-ribose) polymerase family, member 2	0.206378	7.31918	2.90904	0.00942416	0.20981	-2.77745
HjNILt_iVFQpKtNek8	Mettl9	methyltransferase like 9	-0.205581	7.64683	-2.90898	0.00942544	0.20981	-2.77757
HJWB6gXqmOkKuCOJ7c	Stx18	syntaxin 18	-0.15999	7.2021	-2.90849	0.00943537	0.20981	-2.77854
TJKWT0jnXGt47rlThY	Ppie	peptidylprolyl isomerase E (cyclophilin E)	-0.196563	6.98756	-2.90768	0.00945197	0.20981	-2.78016
3Hg41wAiTVxOO71EnU	Cfap69	cilia and flagella associated protein 69	0.553795	7.69862	2.9072	0.00946171	0.20981	-2.7811
uL_qiRK8iS_1HsvgVc	NA	NA	0.125544	6.83919	2.90666	0.00947262	0.20981	-2.78216
xdCrrqtXFXPUidcL.s	Rnf186	ring finger protein 186	-0.264022	7.25223	-2.90645	0.00947687	0.20981	-2.78257
3dKffV8XtenWnXgvoA	Cyp39a1	cytochrome P450, family 39, subfamily a, polypeptide 1	-0.203184	6.74805	-2.90611	0.00948392	0.20981	-2.78326
r5139egnERXCF5l6OQ	Ip6k1	inositol hexaphosphate kinase 1	-0.170137	8.07758	-2.90587	0.00948879	0.20981	-2.78373
K5uO5lJLOAm6eUIF1I	Vim	vimentin	0.210914	7.23214	2.90577	0.00949078	0.20981	-2.78392
6f4Z5YoJNngp37B3Fs	Gm5643	heterogeneous nuclear ribonucleoprotein A1 pseudogene	0.289486	8.12962	2.90288	0.0095502	0.210657	-2.78966
l4WlQq1Aeii6Oav3Xg	Prr15l	proline rich 15-like	-0.264662	9.52273	-2.90224	0.0095634	0.210657	-2.79093
BRI6zJREu1E1S.3NV4	NA	NA	0.177264	6.72793	2.90192	0.00956991	0.210657	-2.79155
H5Ad37ktRXR7rJVSu4	Olfr124	olfactory receptor 124	-0.141717	6.68086	-2.90184	0.00957148	0.210657	-2.7917
oO6Vn_eKn6IJ0KLu54	Hmha1	histocompatibility (minor) HA-1	0.217656	6.76704	2.9	0.0096096	0.211098	-2.79535
Hv_nbauJfjqCuSzfug	Mtf2	metal response element binding transcription factor 2	0.351003	7.43505	2.89985	0.00961273	0.211098	-2.79565
3oCcpT_7R_gzkhCp_o	Mogs	mannosyl-oligosaccharide glucosidase	-0.296868	7.8723	-2.8993	0.00962405	0.211114	-2.79673
K7a5BOSHR6IE2OIuS4	Stard10	START domain containing 10	-0.568085	9.93476	-2.89781	0.00965503	0.21156	-2.79969
ZkkpFrtagrvT0mIcSQ	Golga7	golgi autoantigen, golgin subfamily a, 7	-0.306055	7.69299	-2.89726	0.00966636	0.211575	-2.80076
HWU7efd49S6Ssnaf1Q	Selplg	selectin, platelet (p-selectin) ligand	0.197481	7.00588	2.89675	0.0096771	0.211577	-2.80178
3kerQkiU6AiX4uj6Mw	NA	NA	0.242696	6.60886	2.89335	0.00974816	0.212527	-2.8085
HqUd7WEuA2AUPecQmU	Madd	MAP-kinase activating death domain	-0.151781	6.89478	-2.89306	0.00975411	0.212527	-2.80906
H4KkhgcISOdpTvrhsk	Slk	STE20-like kinase	0.338319	8.24035	2.89292	0.00975708	0.212527	-2.80934
Z_kU1F1HTFEcdQjrfY	Coprs	coordinator of PRMT5, differentiation stimulator	-0.242672	7.26186	-2.89263	0.00976327	0.212527	-2.80992
Bre9egBHEtftT3S_FQ	Chac1	ChaC, cation transport regulator 1	-0.748209	7.75194	-2.88954	0.00982831	0.213677	-2.81602
ZOkieX1t3_LUI0VC14	C4a	complement component 4A (Rodgers blood group)	0.492009	7.95661	2.88911	0.00983756	0.213677	-2.81689
QID13XXWrq3df9KELk	Anks1	ankyrin repeat and SAM domain containing 1	-0.210967	7.44149	-2.88705	0.00988114	0.214389	-2.82094
37XQfTcy5Wn5HV6a64	NA	NA	0.139849	6.72129	2.8857	0.00990996	0.214721	-2.82362
Z9bVC5hiBrBz_UdS5Q	Cd74	CD74 antigen (invariant polypeptide of major histocompatibility complex, class II antigen-associated)	0.594788	7.89798	2.88407	0.00994462	0.214721	-2.82682
96VaIUOAq0qdEh7_vc	Gstt2	glutathione S-transferase, theta 2	0.228079	6.83684	2.88355	0.00995593	0.214721	-2.82787
6WKbzYH31I1I2KjY9A	NA	NA	0.255585	7.19205	2.88326	0.0099621	0.214721	-2.82844
ZZ5Ndx.dxbuHvl6lDU	Prr15l	proline rich 15-like	-0.317945	9.94719	-2.88284	0.00997113	0.214721	-2.82927
r1KKRYXkTlSZ_bcJEg	Scn4b	sodium channel, type IV, beta	0.174155	6.61562	2.88276	0.00997287	0.214721	-2.82943
oe76Tf7t7CdvlDeqU0	Ovol1	OVO homolog-like 1 (Drosophila)	-0.286612	7.21893	-2.88233	0.0099821	0.214721	-2.83028
WdPlFc3QKfLiSH567U	Arap1	ArfGAP with RhoGAP domain, ankyrin repeat and PH domain 1	0.200402	6.86856	2.88181	0.00999321	0.214721	-2.8313
ERf7jc4vhrnrvXRXtY	Tmco3	transmembrane and coiled-coil domains 3	-0.166013	7.32174	-2.88179	0.00999356	0.214721	-2.83133
c0WU6WKCkyeeiuw6G0	Rps12	ribosomal protein S12	-0.527005	11.4347	-2.88089	0.0100129	0.214845	-2.8331
lSMCz_C456cSFvVHOQ	Pcmt1	protein-L-isoaspartate (D-aspartate) O-methyltransferase 1	-0.262767	7.07828	-2.88052	0.0100209	0.214845	-2.83384
TdeJJBUSyMoAKe.hKU	Zc3h7a	zinc finger CCCH type containing 7 A	-0.162235	7.01287	-2.87969	0.0100387	0.214995	-2.83547
QiLuCOknmhiVCVACdA	Adk	adenosine kinase	-0.256064	7.53938	-2.87842	0.0100662	0.215165	-2.83798
ioARA7Q4P71Xu7uzks	NA	NA	-0.303797	7.43349	-2.87765	0.010083	0.215165	-2.83951
rNYlZPfR1NoWFO3hrk	Wnk1	WNK lysine deficient protein kinase 1	0.121272	6.75397	2.87668	0.0101039	0.215165	-2.84141
fkoNq9C8ff57oaMtd4	Naa25	N(alpha)-acetyltransferase 25, NatB auxiliary subunit	0.195493	7.31623	2.87647	0.0101087	0.215165	-2.84184
oUSRUiB5RN0ZAKNSY0	Sap130	Sin3A associated protein	-0.174676	7.42412	-2.8759	0.0101209	0.215165	-2.84296
lgpyR7.xXLrO0Xod3U	1700123O20Rik	RIKEN cDNA 1700123O20 gene	-0.189618	8.5929	-2.87589	0.0101211	0.215165	-2.84297
BgLorev7B.X7HQ_rCI	Btg1	B cell translocation gene 1, anti-proliferative	0.310464	9.53546	2.87584	0.0101224	0.215165	-2.84308
ZnqilCP8i7_1vt6BRM	Tjp2	tight junction protein 2	0.308385	7.84478	2.87365	0.01017	0.215947	-2.84739
0pOqvCPswFMjXuwvIs	Pspc1	paraspeckle protein 1	0.161495	6.80955	2.86774	0.0102999	0.218472	-2.85904
ZnER9devtn1wF9dN4U	Msx1	msh homeobox 1	-0.131061	6.77471	-2.86404	0.0103823	0.21986	-2.86634
cqKQLRTR_QpCUITwQs	NA	NA	0.560477	6.90113	2.86371	0.0103895	0.21986	-2.86698
KoqE4kqVHv6HtqpHww	B9d2	B9 protein domain 2	0.166818	6.74837	2.86331	0.0103985	0.21986	-2.86778
cQilb_y6enhBp6JA8A	Ggnbp2	gametogenetin binding protein 2	0.265599	9.47053	2.86251	0.0104163	0.220003	-2.86935
coom.u.go1_u7he35I	Slc6a6	solute carrier family 6 (neurotransmitter transporter, taurine), member 6	0.343774	9.79731	2.86147	0.0104396	0.220085	-2.8714
El6oFXTuXtzKyQkN3U	Plekhb1	pleckstrin homology domain containing, family B (evectins) member 1	-0.390548	7.34129	-2.86135	0.0104423	0.220085	-2.87163
x4c6HgtpXV56TIXi5Q	Ict1	immature colon carcinoma transcript 1	-0.160007	7.43274	-2.86046	0.0104623	0.220272	-2.87339
fuzhaDp9YPeeR91SHo	Gga2	golgi associated, gamma adaptin ear containing, ARF binding protein 2	-0.356798	7.31756	-2.85834	0.01051	0.220825	-2.87756
rzwKo5664lYu5n1ed4	Otub1	OTU domain, ubiquitin aldehyde binding 1	-0.192563	7.10725	-2.85831	0.0105107	0.220825	-2.87762
ioqutTsVdPVXu49.6M	Slc2a4	solute carrier family 2 (facilitated glucose transporter), member 4	-0.194039	6.94343	-2.85621	0.0105581	0.221304	-2.88175
3COmkXWpix9JvqJSu0	Lsm12	LSM12 homolog (S. cerevisiae)	0.28848	7.19611	2.85606	0.0105616	0.221304	-2.88205
lxCl5IP1SJTdVPh5N8	Uxt	ubiquitously expressed transcript	-0.307446	8.12345	-2.85583	0.0105669	0.221304	-2.88251
Tmh90dyrULnUfegb7o	Abhd2	abhydrolase domain containing 2	-0.215554	6.95411	-2.85434	0.0106008	0.22178	-2.88544
TpVhzHvg.9H3XbXi70	Manba	mannosidase, beta A, lysosomal	0.175254	8.11741	2.85357	0.0106182	0.221911	-2.88695
oena68gZQqAKdQqHsU	Ccl27a	chemokine (C-C motif) ligand 27A	-0.172224	7.23078	-2.85133	0.0106693	0.222377	-2.89136
KdikonQKUXTQTcgE7U	Mre11a	meiotic recombination 11 homolog A (S. cerevisiae)	-0.111711	6.81813	-2.85115	0.0106735	0.222377	-2.89171
uqWi6_T.kJ7pihTFuA	Elp2	elongator acetyltransferase complex subunit 2	0.229424	8.11971	2.85053	0.0106876	0.222377	-2.89293
rnZ5evVBXm10O9KuwQ	Frs2	fibroblast growth factor receptor substrate 2	-0.172399	7.04251	-2.85023	0.0106946	0.222377	-2.89352
KXUESn.qsRxOqF2f3I	Mlph	melanophilin	0.244538	7.08923	2.85015	0.0106964	0.222377	-2.89367
9Xd.UA6_06frSe5hMo	NA	NA	0.142847	7.05033	2.8485	0.0107343	0.22268	-2.89692
fdSKQJUERe3.tR99JI	Rbpms	RNA binding protein gene with multiple splicing	-0.209068	7.62398	-2.84726	0.0107629	0.22268	-2.89936
TqfIl97Lfl7QQRNZ9c	Mtf1	metal response element binding transcription factor 1	0.200769	7.15298	2.84712	0.0107662	0.22268	-2.89965
ckqGNEdUn0rSffMXSM	Dtx2	deltex 2 homolog (Drosophila)	-0.225025	7.29457	-2.84685	0.0107723	0.22268	-2.90016
BafzfZ4rTSTffX5364	Cd3g	CD3 antigen, gamma polypeptide	0.251499	6.98033	2.84661	0.0107779	0.22268	-2.90063
EV09Rd3d94fpf.H3ck	Faah	fatty acid amide hydrolase	-0.215729	7.30802	-2.84611	0.0107896	0.22268	-2.90163
u67q706K76d596l3F4	Yif1a	Yip1 interacting factor homolog A (S. cerevisiae)	-0.241914	9.01989	-2.84594	0.0107935	0.22268	-2.90196
oJRoe9IoUlEpHpLQkk	Ppard	peroxisome proliferator activator receptor delta	0.156159	6.73918	2.84564	0.0108005	0.22268	-2.90255
x7Xx.AK7Uu4bgnrot4	NA	NA	0.937324	6.78246	2.84476	0.0108207	0.222866	-2.90427
f4FddXT3iUdToqfqNc	Stx5a	syntaxin 5A	-0.18112	7.1011	-2.84231	0.0108778	0.223589	-2.90909
rd7mieAolq3UsZJXiU	Pxt1	peroxisomal, testis specific 1	-0.174581	6.89254	-2.84229	0.0108783	0.223589	-2.90913
ukRImVTE2NK64qPFLc	Pcsk2	proprotein convertase subtilisin/kexin type 2	-0.352763	6.75437	-2.84105	0.0109072	0.223724	-2.91157
EkIgUKHVa5FKgS4kI8	Apbb1ip	amyloid beta (A4) precursor protein-binding, family B, member 1 interacting protein	0.119118	6.81354	2.84104	0.0109074	0.223724	-2.91158
3B.4JQCV1OpVG491.c	Tfr2	transferrin receptor 2	0.171653	6.69793	2.83886	0.0109585	0.224543	-2.91587
iVf4UoYeqZecggkpJ8	NA	NA	-0.19341	7.15227	-2.83788	0.0109816	0.224784	-2.9178
NHEmCaWWFmCGFUH30I	Glud1	glutamate dehydrogenase 1	-0.182186	6.71803	-2.83723	0.0109969	0.224866	-2.91907
Bn7h6rULidCDfTrunQ	Hacd1	3-hydroxyacyl-CoA dehydratase 1	-0.304968	8.29717	-2.83604	0.0110251	0.225079	-2.92141
EeL5IAJ_OPTPeCSwhI	Ktn1	kinectin 1	-0.152542	6.78307	-2.83583	0.0110299	0.225079	-2.92182
lKkLro1kJg_tfH1VR0	Lmf1	lipase maturation factor 1	-0.150488	7.39557	-2.83448	0.0110619	0.2255	-2.92447
9Ti8lO7FVF3khH5JfA	Ubox5	U box domain containing 5	0.153628	7.22533	2.83341	0.0110872	0.225674	-2.92656
NVamOKn.0.XXSesHSo	Rps6ka1	ribosomal protein S6 kinase polypeptide 1	0.353467	9.55055	2.83283	0.0111009	0.225674	-2.9277
ifq3RGR5A5wmOlJ7dU	Gabarapl1	gamma-aminobutyric acid (GABA) A receptor-associated protein-like 1	-0.536183	8.17526	-2.83196	0.0111219	0.225674	-2.92942
KQkmFOktEhWFek0KEQ	Nkx6-2	NK6 homeobox 2	-0.215763	6.84581	-2.83174	0.011127	0.225674	-2.92984
iRSCUreKt99JlPiL9U	Atxn1	ataxin 1	0.265158	7.12996	2.83173	0.0111272	0.225674	-2.92986
KiSVxyROW7rv7NfuBE	Celf1	CUGBP, Elav-like family member 1	-0.228925	7.97011	-2.83043	0.0111582	0.225891	-2.93241
fkDY6sDtmViR9yBN6I	Rora	RAR-related orphan receptor alpha	-0.168785	6.89532	-2.83033	0.0111606	0.225891	-2.93261
uJ1J21ojh2u9FThecU	Fgfr3	fibroblast growth factor receptor 3	-0.134097	6.75802	-2.8294	0.0111828	0.226112	-2.93443
08Vyl7OdvVuIuuHkhY	Fbxo34	F-box protein 34	0.210419	7.7856	2.82774	0.0112229	0.22669	-2.9377
upDV5LsHziXpOj3Tos	Ddx52	DEAD (Asp-Glu-Ala-Asp) box polypeptide 52	0.241841	7.62186	2.82708	0.0112386	0.226778	-2.93898
lipriet4siyoEz3eQ4	Mfsd7a	major facilitator superfamily domain containing 7A	-0.202005	7.0321	-2.82636	0.0112559	0.226866	-2.94039
reMPOQRPOaLe4Cor0U	NA	NA	0.210888	6.65798	2.82595	0.0112658	0.226866	-2.9412
NkxRVxVBVPcVQUgBOU	Psmb7	proteasome (prosome, macropain) subunit, beta type 7	-0.193485	7.92231	-2.82497	0.0112896	0.227116	-2.94313
EtgIP7DEUhYUo6cnUk	Vti1b	vesicle transport through interaction with t-SNAREs 1B	0.149775	6.67287	2.82417	0.0113089	0.227154	-2.9447
ibRVygpK46_OyVDHk0	Mbp	myelin basic protein	-0.17823	6.80608	-2.82395	0.0113143	0.227154	-2.94513
0pI3e0oRFe6.hfoMHU	Cd69	CD69 antigen	0.222915	6.78626	2.82255	0.0113482	0.227442	-2.94787
ZUXB5wOu.rTuuhe7Aw	Irf1	interferon regulatory factor 1	0.803832	9.17454	2.82241	0.0113515	0.227442	-2.94814
u83XiGXfhX5Hol0vhA	Mfge8	milk fat globule-EGF factor 8 protein	0.684536	9.22797	2.81909	0.0114326	0.22867	-2.95465
BdXSneh.srR_cgdgqY	Grpel1	GrpE-like 1, mitochondrial	-0.306507	8.77832	-2.81896	0.0114358	0.22867	-2.95491
rj.SfTnDS7RLTPtS6I	NA	NA	0.237617	6.80056	2.81726	0.0114773	0.228928	-2.95823
uriUQ8B_I7ElFQFSgk	Ikzf1	IKAROS family zinc finger 1	0.163512	6.76378	2.81705	0.0114825	0.228928	-2.95865
3SHn_7t1PeiKedQnug	Psmd5	proteasome (prosome, macropain) 26S subunit, non-ATPase, 5	-0.148592	6.95054	-2.81702	0.0114832	0.228928	-2.9587
9X2wuQPnl4iwiieniA	Vwa5a	von Willebrand factor A domain containing 5A	0.157271	7.07461	2.81425	0.0115516	0.229817	-2.96413
3w1mcagUbrnnnADkp0	Amh	anti-Mullerian hormone	-0.132275	6.75341	-2.81412	0.0115546	0.229817	-2.96438
rS54RQEWIknuF44UAU	Ap1ar	adaptor-related protein complex 1 associated regulatory protein	-0.151401	6.74864	-2.81381	0.0115625	0.229817	-2.96499
BqCUIFMdLRKvMOR4jU	Gsdmd	gasdermin D	0.454934	8.11243	2.81229	0.0115999	0.23025	-2.96796
fjpwKHfXS7rsz9BKhU	Bclaf1	BCL2-associated transcription factor 1	0.291809	8.53044	2.81199	0.0116074	0.23025	-2.96854
BbrEk.ngPyX7.PUddU	Rbm4b	RNA binding motif protein 4B	-0.16545	7.12845	-2.81131	0.0116245	0.230359	-2.96989
fzwkqNphoBlK62qe4w	1810009A15Rik	RIKEN cDNA 1810009A15 gene	-0.250684	7.4943	-2.81057	0.0116427	0.230451	-2.97133
rh5nt4IlKRC5bRf.1I	Slc25a38	solute carrier family 25, member 38	-0.191482	7.15933	-2.81019	0.0116523	0.230451	-2.97208
u_QtJnlaJUXrmaRW7c	Alkbh6	alkB, alkylation repair homolog 6 (E. coli)	-0.183186	7.03098	-2.80725	0.0117257	0.231279	-2.97783
iggFcA1fn1PeFV4f3I	Cfp	complement factor properdin	0.358358	8.01204	2.80717	0.0117278	0.231279	-2.97799
r5SINfNHQiQpSJUFe4	Ndufa8	NADH dehydrogenase (ubiquinone) 1 alpha subcomplex, 8	-0.340845	10.0478	-2.80687	0.0117352	0.231279	-2.97856
rtLesl_DxPlMAQVILM	Cd53	CD53 antigen	0.229614	6.97971	2.80666	0.0117406	0.231279	-2.97899
uokRROvj2DgN39NYno	Gfm1	G elongation factor, mitochondrial 1	-0.172945	6.92305	-2.80588	0.0117602	0.231379	-2.98052
lev_gjV4nFOykFB1Cc	Abcf3	ATP-binding cassette, sub-family F (GCN20), member 3	-0.173722	7.76068	-2.80553	0.011769	0.231379	-2.98119
K6TQf5wr3vu4omrumk	Gimap1	GTPase, IMAP family member 1	0.303758	7.01922	2.80453	0.0117941	0.231644	-2.98314
TousOguCNfQKEuiCvU	Phf14	PHD finger protein 14	0.195065	6.78561	2.80401	0.0118071	0.231671	-2.98416
ikXHN6HX4Ilv003YiE	NA	NA	0.197013	6.56822	2.80262	0.0118423	0.232071	-2.98688
olJERfAUgUolJERfAU	NA	NA	0.132418	6.78592	2.80229	0.0118508	0.232071	-2.98754
frXvVF8XgpPEukxEtU	Uba5	ubiquitin-like modifier activating enzyme 5	-0.321357	8.85124	-2.80122	0.0118778	0.232088	-2.98962
ceh0oH9vqIA_IgfC3Y	Hspa5	heat shock protein 5	-0.223175	6.89992	-2.80037	0.0118995	0.232088	-2.99128
rusIZS._P7nu6ejPfI	Srp14	signal recognition particle 14	-0.262921	8.06749	-2.80036	0.0118997	0.232088	-2.9913
ZJzK06iBW59u7qLVic	Alg11	asparagine-linked glycosylation 11 (alpha-1,2-mannosyltransferase)	-0.129062	6.73876	-2.80017	0.0119047	0.232088	-2.99168
xWekqdOfsO7U349Fe4	Cd86	CD86 antigen	0.189901	6.86258	2.79996	0.01191	0.232088	-2.99209
NMUlykIDEKlIKF602U	Pdia4	protein disulfide isomerase associated 4	-0.322749	8.2745	-2.79927	0.0119275	0.232202	-2.99344
l53UCVAqEDKh.nylCk	Bcl2l2	BCL2-like 2	-0.209925	7.75585	-2.79809	0.0119576	0.232289	-2.99574
cXQBn5vEUldjl9.TuA	Prdm2	PR domain containing 2, with ZNF domain	0.278756	7.21807	2.798	0.0119598	0.232289	-2.99591
QoEo739e91Um56v7G0	Ubiad1	UbiA prenyltransferase domain containing 1	-0.13759	6.86499	-2.79772	0.0119671	0.232289	-2.99646
3JKvvh5X9xveh1_eIc	Zfc3h1	zinc finger, C3H1-type containing	0.362853	8.5309	2.79437	0.012053	0.233604	-3.003
0W_oLX1LPU9Srn3594	Kank1	KN motif and ankyrin repeat domains 1	-0.573383	8.02019	-2.79376	0.0120686	0.233604	-3.00419
NR3LX56VQPT38kQrpc	Zmpste24	zinc metallopeptidase, STE24	-0.15367	7.21805	-2.79361	0.0120725	0.233604	-3.00448
ipJmW5vAJ7.ro3Q6RE	Hdhd2	haloacid dehalogenase-like hydrolase domain containing 2	-0.119646	6.95904	-2.79325	0.0120817	0.233604	-3.00518
xIrhf57nq9V0pcvCuk	Abcf1	ATP-binding cassette, sub-family F (GCN20), member 1	-0.217544	8.8043	-2.79208	0.012112	0.233962	-3.00747
0ifIuO8ju3hFA_sn0U	H2-Eb2	histocompatibility 2, class II antigen E beta2	0.196822	6.83189	2.7911	0.0121376	0.234228	-3.0094
QeDWRUkpOUUxFPtx9U	Gstp1	glutathione S-transferase, pi 1	0.371267	11.1602	2.79017	0.0121617	0.234466	-3.01122
NckOfokEjP3fJH1N8U	Olfr628	olfactory receptor 628	-0.152193	6.65476	-2.78959	0.0121766	0.234527	-3.01234
lkuSKIB557us.i4.5I	Plekhm1	pleckstrin homology domain containing, family M (with RUN domain) member 1	0.180976	7.62212	2.78737	0.0122346	0.235274	-3.01668
KPqdXj6naSnSRNxRMk	NA	NA	0.135084	6.72033	2.78699	0.0122443	0.235274	-3.0174
NVF6hCKEg6R4f6IXyA	Slc7a8	solute carrier family 7 (cationic amino acid transporter, y+ system), member 8	-0.186998	6.73368	-2.78674	0.0122509	0.235274	-3.0179
xkyTTu.FTqeJTdeVK0	BC027231	cDNA sequence BC027231	0.155825	6.98994	2.78624	0.012264	0.235298	-3.01887
oVNNcuqDACheKQjiTE	Rhoc	ras homolog gene family, member C	0.144895	6.7881	2.78508	0.0122945	0.235464	-3.02115
3UkxKJnJ.rz.4u4._k	Cdc37l1	cell division cycle 37-like 1	-0.12159	6.84348	-2.78495	0.0122979	0.235464	-3.0214
ofTjnG95iaUOz4ZHgE	Steap2	six transmembrane epithelial antigen of prostate 2	0.122369	6.74242	2.78456	0.0123081	0.235464	-3.02216
iU6_3TnU0sh3ARac4k	Esco2	establishment of cohesion 1 homolog 2 (S. cerevisiae)	0.14504	7.01022	2.78239	0.0123652	0.236329	-3.02639
0f2TOzvKs5BJfyJ66U	Sox18	SRY (sex determining region Y)-box 18	-0.188004	6.96589	-2.78079	0.0124075	0.236817	-3.02951
BSFIeikiCeCtSFfAjY	Lsm1	LSM1 homolog, U6 small nuclear RNA associated (S. cerevisiae)	-0.176625	7.02108	-2.77996	0.0124294	0.236817	-3.03112
fqFwV.3p7lbT0nPAiU	Sh3glb2	SH3-domain GRB2-like endophilin B2	0.24663	8.63488	2.77984	0.0124325	0.236817	-3.03135
95bO1zG9aqCQzWtEYs	Il1r1	interleukin 1 receptor, type I	0.133643	6.74522	2.77962	0.0124384	0.236817	-3.03178
lxExEQiKBX6.feVOFU	Oas1g	2'-5' oligoadenylate synthetase 1G	-0.137147	6.73044	-2.77824	0.0124752	0.237187	-3.03448
ipEu1NOU.DfuXlf1Jc	Slc31a1	solute carrier family 31, member 1	-0.196047	8.12191	-2.778	0.0124816	0.237187	-3.03495
WXonq6AtFXzTf54e4U	NA	NA	-0.302151	7.46265	-2.77754	0.0124938	0.237191	-3.03584
6nu4qBE8Si7K0eMzfU	Tpd52l2	tumor protein D52-like 2	-0.17009	7.14492	-2.77653	0.0125208	0.237478	-3.03781
ZgdaIhcxe77KUYpXlE	NA	NA	0.723099	7.38964	2.77591	0.0125372	0.237561	-3.03901
olW3XyrS3XMdSqU9cs	Gnb3	guanine nucleotide binding protein (G protein), beta 3	-0.143193	6.70394	-2.77484	0.012566	0.237686	-3.0411
3O6PivldIkqSHl4hHs	Clpp	caseinolytic mitochondrial matrix peptidase proteolytic subunit	-0.19789	8.32817	-2.77478	0.0125677	0.237686	-3.04122
fnUKPR6IKnq37X5T20	Nudc	nuclear distribution gene C homolog (Aspergillus)	-0.326497	10.1852	-2.7734	0.0126047	0.23816	-3.04391
Wkg5IVy6nsezkf44IY	Slc19a2	solute carrier family 19 (thiamine transporter), member 2	-0.296544	7.37259	-2.77169	0.0126507	0.238596	-3.04724
3k3NSJJeRLN3TUScig	1700030K09Rik	RIKEN cDNA 1700030K09 gene	-0.191515	7.00877	-2.77106	0.0126676	0.238596	-3.04846
ZpVSOAu8Uuw0IrpNf0	She	src homology 2 domain-containing transforming protein E	-0.125733	6.77603	-2.77106	0.0126677	0.238596	-3.04846
ZlXR7rUIOURF.WyM5Y	Tspan7	tetraspanin 7	-0.296273	7.39784	-2.77076	0.0126757	0.238596	-3.04905
l_1EAH1U_9fp0V0qSA	Atxn7l3	ataxin 7-like 3	-0.15666	6.94132	-2.76949	0.0127101	0.238874	-3.05152
Zq5Qjk6nd0j3qAf3kU	Wdr33	WD repeat domain 33	-0.192514	7.7874	-2.76933	0.0127145	0.238874	-3.05184
3XVAKrVyF32XrfoqNw	Klc2	kinesin light chain 2	0.153167	6.79542	2.76848	0.0127375	0.239081	-3.05349
315UHo1.8x0KI93h9I	NA	NA	-0.145723	7.01276	-2.76772	0.012758	0.239239	-3.05495
u2rtQ3pdKLVASvS6S4	NA	NA	0.238598	6.61688	2.76625	0.012798	0.239764	-3.05781
6oCiS4zj4krgpO55Uk	Dcun1d2	DCN1, defective in cullin neddylation 1, domain containing 2 (S. cerevisiae)	-0.16379	6.94826	-2.7651	0.0128294	0.240126	-3.06005
fVP5e0IlROX70_t.d4	Tex2	testis expressed gene 2	-0.262795	7.83162	-2.76465	0.0128418	0.240132	-3.06094
BNIJRTV6QhFNeCkeoc	NA	NA	-0.210067	9.3637	-2.76301	0.0128867	0.240746	-3.06412
6On93SaY4d64Xvl66g	Fcgrt	Fc receptor, IgG, alpha chain transporter	0.198674	7.49097	2.76251	0.0129005	0.240777	-3.0651
rxNO4hkleaTgS4Emis	Slc30a5	solute carrier family 30 (zinc transporter), member 5	-0.17715	8.09419	-2.76193	0.0129165	0.240804	-3.06623
fkdWke4TLlwwK7niAA	Acot10	acyl-CoA thioesterase 10	0.173736	7.2762	2.76158	0.0129262	0.240804	-3.06691
Bp4Ki6EUSghEr6JAH4	Glb1	galactosidase, beta 1	-0.307234	7.69289	-2.76029	0.0129616	0.241239	-3.06942
6loqIUS4VNCCVOEvUg	NA	NA	-0.21924	8.14848	-2.75964	0.0129796	0.241347	-3.07068
rx4VJ5XRVKlBEg4ElA	Cc2d1a	coiled-coil and C2 domain containing 1A	0.134163	7.71431	2.75657	0.0130648	0.242704	-3.07665
Wu75GNeAd59nk_eAqc	Gm6453	predicted gene 6453	-0.230121	7.98469	-2.75431	0.0131277	0.242764	-3.08104
9UXk3k9Eueo8Cu5tFA	Gipc1	GIPC PDZ domain containing family, member 1	-0.251818	7.36037	-2.75413	0.0131328	0.242764	-3.08139
Kn2344R5cK6VSL9ShU	NA	NA	-0.156275	6.90899	-2.75364	0.0131464	0.242764	-3.08234
caN4I.VzUGLUkOq8uU	Pygl	liver glycogen phosphorylase	0.259091	7.03254	2.75322	0.0131582	0.242764	-3.08315
QOnce2kS8UAWJl29HU	Smtn	smoothelin	-0.168634	6.74235	-2.75311	0.0131613	0.242764	-3.08337
KQ6hbHn99FRH6yKyKo	Zbtb9	zinc finger and BTB domain containing 9	0.127679	6.78283	2.7522	0.0131867	0.242764	-3.08513
xyL0l37Iiz0JBHli30	Rbbp9	retinoblastoma binding protein 9	0.350999	7.47448	2.7519	0.0131951	0.242764	-3.08571
9Xxa4h6n6HsQh_LXIU	Lrig1	leucine-rich repeats and immunoglobulin-like domains 1	-0.337074	8.35858	-2.75147	0.0132072	0.242764	-3.08655
llicSxOFeIaoD4USRI	P4ha1	procollagen-proline, 2-oxoglutarate 4-dioxygenase (proline 4-hydroxylase), alpha 1 polypeptide	-0.166377	6.81988	-2.75141	0.013209	0.242764	-3.08667
rkySEfxH0jxJbqJZ58	NA	NA	0.122996	6.73057	2.75095	0.0132218	0.242764	-3.08756
HSXJbqPjt7cl6CKpHI	Brpf1	bromodomain and PHD finger containing, 1	0.159268	6.99193	2.75045	0.013236	0.242764	-3.08853
Tnj9BeP_Uyd1HvvOXo	Akap7	A kinase (PRKA) anchor protein 7	0.280858	7.83006	2.75026	0.0132412	0.242764	-3.0889
ce155GtSLeoWH_.f7w	Ppme1	protein phosphatase methylesterase 1	-0.250304	8.41681	-2.7501	0.013246	0.242764	-3.08922
3uVEftLcLc53Es15xU	Actr1b	ARP1 actin-related protein 1B, centractin beta	-0.199715	8.45097	-2.74992	0.0132509	0.242764	-3.08956
9rTl5xdRCUgl9Rdlfc	Abhd14a	abhydrolase domain containing 14A	-0.153095	7.09697	-2.74981	0.0132541	0.242764	-3.08978
fEqf6NV2hVfoRIogoI	Serp1	stress-associated endoplasmic reticulum protein 1	-0.343341	9.3765	-2.74908	0.0132746	0.242764	-3.0912
Q2e7V.BKiCJ4bEn4tU	Bad	BCL2-associated agonist of cell death	-0.300288	7.8291	-2.74905	0.0132754	0.242764	-3.09125
ZigtfZS3fd4clXNSno	Syn3	synapsin III	0.141355	6.73936	2.74823	0.0132986	0.242896	-3.09284
BF6t9OPX.oHqgiNXOk	Cul4b	cullin 4B	-0.20639	7.22542	-2.74793	0.013307	0.242896	-3.09342
lrh4JSK47H9FPJ8P4E	Ubfd1	ubiquitin family domain containing 1	-0.185892	6.87958	-2.7475	0.0133194	0.242899	-3.09427
3eiUEOtIW1XHOee6eQ	NA	NA	-0.164055	7.0892	-2.74633	0.0133525	0.243107	-3.09653
NkiZefdXpfZlUL59c0	Cdk2ap2	CDK2-associated protein 2	-0.255275	8.36451	-2.74623	0.0133553	0.243107	-3.09672
TkiQjXgrTWQgTbQguU	Hsp90ab1	heat shock protein 90 alpha (cytosolic), class B member 1	-0.314041	7.9685	-2.74433	0.0134095	0.24354	-3.10042
ZqjTIK_q9SApN3uOvU	Adipor2	adiponectin receptor 2	-0.352529	9.75636	-2.74416	0.0134144	0.24354	-3.10075
B31.0Vemfp6frwvcMA	NA	NA	0.163876	6.96738	2.74411	0.0134157	0.24354	-3.10084
ctJ1UB4wFuKud.uHg8	NA	NA	-0.408704	7.34742	-2.74351	0.0134329	0.243629	-3.10201
QqS4nd0Tp1n_ep.Fx8	Luc7l	Luc7 homolog (S. cerevisiae)-like	-0.166618	7.82921	-2.74294	0.0134491	0.243701	-3.10311
HriYUSlBSCaNFHXxOE	Polr2f	polymerase (RNA) II (DNA directed) polypeptide F	-0.198459	9.10881	-2.7423	0.0134675	0.243813	-3.10436
iJ6iKL_KAURQulkAkI	Fabp12	fatty acid binding protein 12	-0.28176	7.25821	-2.74186	0.0134799	0.243815	-3.1052
o3cqiiNFcF5LlJ2LsI	NA	NA	1.05483	7.01572	2.74131	0.0134959	0.243882	-3.10627
cutMnF9XxFFVM1N6ek	Tex264	testis expressed gene 264	-0.125272	7.00654	-2.74015	0.0135292	0.243984	-3.10852
xdOo0iukhOmEiukjOk	Ifi27	interferon, alpha-inducible protein 27	-0.749058	10.0544	-2.73963	0.0135441	0.243984	-3.10953
K15.pfrsrXpdiAS60Y	Pomgnt2	protein O-linked mannose beta 1,4-N-acetylglucosaminyltransferase 2	-0.193056	7.19472	-2.73935	0.0135522	0.243984	-3.11007
QMCL7tGslrfrpf16V4	Hist2h2aa1	histone cluster 2, H2aa1	-0.296665	7.50977	-2.739	0.0135622	0.243984	-3.11075
Koq3of3nU5..fQcREg	Lypd1	Ly6/Plaur domain containing 1	-0.167058	7.1044	-2.73869	0.0135711	0.243984	-3.11135
QoGQmnI4XOSSTT4aWc	Mus81	MUS81 endonuclease homolog (yeast)	-0.113705	6.79225	-2.73856	0.0135751	0.243984	-3.11161
reDHR3S.5QIdLpvwCY	Larp4	La ribonucleoprotein domain family, member 4	-0.128626	6.76475	-2.73777	0.0135978	0.244113	-3.11314
WVHU6x55ChengTTiOU	Hcls1	hematopoietic cell specific Lyn substrate 1	0.190054	6.80578	2.73725	0.013613	0.244113	-3.11415
Kvge6UyMfsiHrlmRik	Tnrc6c	trinucleotide repeat containing 6C	0.151364	6.82848	2.736	0.0136489	0.244113	-3.11656
N8R7llxalRCS7tcCdc	Osbpl1a	oxysterol binding protein-like 1A	0.146727	6.71813	2.73563	0.0136598	0.244113	-3.11728
lhL1K3SfXtdy9572pM	Osbpl9	oxysterol binding protein-like 9	0.287906	9.22928	2.73549	0.0136638	0.244113	-3.11755
Qc7tNxQu1DAIoJxIVU	Abcf2	ATP-binding cassette, sub-family F (GCN20), member 2	-0.188454	7.86617	-2.73544	0.0136652	0.244113	-3.11765
EqEJBe78vvKiDJJ5Ts	NA	NA	0.110332	6.63961	2.735	0.0136781	0.244113	-3.11851
fV9Kbv7vH4VQgx6tAA	Nlrc4	NLR family, CARD domain containing 4	0.235985	7.36244	2.73492	0.0136805	0.244113	-3.11866
N9f50d5.o1vR3DA0sk	Abhd10	abhydrolase domain containing 10	-0.241586	7.26261	-2.73421	0.0137011	0.244263	-3.12004
N5Tu50o4njwJ33Sq9I	Il1rn	interleukin 1 receptor antagonist	0.221807	6.96701	2.73257	0.0137487	0.244893	-3.1232
Wi3YdFKS3oJEHneX8w	Mrpl44	mitochondrial ribosomal protein L44	-0.155561	7.56806	-2.73103	0.0137938	0.245475	-3.12619
Wp5UgFt66fX8u7bA3U	Sgk2	serum/glucocorticoid regulated kinase 2	-0.235713	6.99857	-2.73043	0.0138114	0.245569	-3.12735
WQASnl0LSLlEitbeDY	Tex9	testis expressed gene 9	0.139738	6.91846	2.72954	0.0138375	0.245813	-3.12907
iqgD53wP9cnsJ8Ldf4	Pfn2	profilin 2	-0.167989	6.71699	-2.72779	0.0138893	0.246413	-3.13248
KGIhVb2_XFdF5k0oUI	Cox6a1	cytochrome c oxidase subunit VIa polypeptide 1	-0.359802	12.1679	-2.72756	0.013896	0.246413	-3.13292
lFiJZ4bZ60b8zvPHu4	Adat2	adenosine deaminase, tRNA-specific 2	0.14801	7.39032	2.72711	0.0139091	0.246425	-3.13377
ESnp7pFOooLMnSD3UI	Plekhb2	pleckstrin homology domain containing, family B (evectins) member 2	-0.137405	6.77363	-2.72613	0.0139381	0.246479	-3.13567
6pJ75UD_Xgw8FN3xzU	Cmbl	carboxymethylenebutenolidase-like (Pseudomonas)	-0.177698	7.12038	-2.72576	0.0139491	0.246479	-3.13639
fiG1fTe9s_J69SeovQ	Prg2	proteoglycan 2, bone marrow	0.311966	6.92486	2.72575	0.0139493	0.246479	-3.13641
0GmH2QoIAQIaWl65kI	Mxd4	Max dimerization protein 4	-0.11912	6.85773	-2.72435	0.013991	0.246904	-3.13913
NrLUh60DO7pK0agKi0	Tfcp2l1	transcription factor CP2-like 1	0.326317	9.90634	2.72302	0.0140305	0.246904	-3.14169
lB0p.1iYoebhuXqIpA	Rbbp7	retinoblastoma binding protein 7	0.358689	8.12991	2.72263	0.0140422	0.246904	-3.14245
xsnnRFfX3HvvdQJ1Ck	Cyp2b9	cytochrome P450, family 2, subfamily b, polypeptide 9	0.138322	6.71478	2.7226	0.0140432	0.246904	-3.14252
Z.Qipvy2Lp1QnFJihI	NA	NA	0.121485	6.7953	2.72223	0.0140539	0.246904	-3.14321
u.niWoR_XdREulUluE	Slc29a4	solute carrier family 29 (nucleoside transporters), member 4	-0.147	6.72659	-2.72124	0.0140837	0.246904	-3.14514
6HfEf4R0e7mHTJOWd4	Zeb1	zinc finger E-box binding homeobox 1	0.144274	7.14191	2.72118	0.0140855	0.246904	-3.14526
iEhVNTyLDFESXChFEk	Fbxw2	F-box and WD-40 domain protein 2	-0.11818	6.9613	-2.72054	0.0141045	0.246904	-3.14649
xXFUvN7frflu46jufs	Lbh	limb-bud and heart	-0.442059	7.67698	-2.72049	0.0141061	0.246904	-3.14659
lrJFxzUhLuCpY9FN1I	NA	NA	0.226323	6.74834	2.72033	0.0141107	0.246904	-3.14689
EoFV6UDAk6FojV6JRQ	NA	NA	-0.397408	8.85023	-2.72013	0.0141168	0.246904	-3.14728
lqA0v494oz19l8bk60	Gmcl1	germ cell-less homolog 1 (Drosophila)	-0.196784	6.86932	-2.71995	0.0141222	0.246904	-3.14763
ru0voiCvHOJ5C1LSJc	NA	NA	0.435022	6.77167	2.71933	0.0141408	0.247011	-3.14883
lUnEKEtgozlF2v9wgI	Eif4g2	eukaryotic translation initiation factor 4, gamma 2	-0.188582	7.29009	-2.71798	0.0141813	0.2475	-3.15143
f2C9_r4Nx_ue9Yel6k	Emilin2	elastin microfibril interfacer 2	-0.236762	7.12297	-2.71654	0.0142247	0.24803	-3.15422
iqyI9Ld8QbuQouqOUI	NA	NA	0.114768	6.86441	2.71615	0.0142365	0.24803	-3.15498
6iDKKxUJdeXt8Ky9zI	Rftn1	raftlin lipid raft linker 1	0.144874	6.78035	2.71487	0.0142752	0.248486	-3.15745
0gK.oAaQseipJJ49P4	Armcx3	armadillo repeat containing, X-linked 3	-0.28265	7.25057	-2.71181	0.0143682	0.249886	-3.16336
9phx9kBIM3plEFp4kI	Mrpl54	mitochondrial ribosomal protein L54	-0.307116	8.97255	-2.71035	0.0144127	0.250202	-3.16618
HASonipxuVF3xdYtEc	Trip10	thyroid hormone receptor interactor 10	-0.153691	7.20201	-2.71011	0.0144199	0.250202	-3.16664
KumJImFYIkLYAIIDV0	Tcof1	Treacher Collins Franceschetti syndrome 1, homolog	0.215023	7.01416	2.70998	0.0144241	0.250202	-3.1669
Nong7CJo59IEhxeluE	Zmynd11	zinc finger, MYND domain containing 11	-0.184998	6.85672	-2.70839	0.0144726	0.250826	-3.16996
x1xqhtxF5uvSRJqF3g	H2-DMb2	histocompatibility 2, class II, locus Mb2	0.811669	8.24542	2.70455	0.0145911	0.252477	-3.17738
3urLUy_XoBUyyRAl1U	Steap2	six transmembrane epithelial antigen of prostate 2	0.195576	7.29657	2.70448	0.0145933	0.252477	-3.17752
ilFUM_1L3neSTUygCI	Gak	cyclin G associated kinase	-0.104074	6.7993	-2.70362	0.0146199	0.252693	-3.17918
QFH16k0k26lIkGFquM	Dvl1	dishevelled, dsh homolog 1 (Drosophila)	0.139901	6.77164	2.70325	0.0146312	0.252693	-3.17988
3XJF4Ix_47cHeTJf90	Tnfaip3	tumor necrosis factor, alpha-induced protein 3	0.24161	6.99039	2.70284	0.0146439	0.252693	-3.18067
cruokg7vmK8zEYel7s	NA	NA	-0.234988	8.21922	-2.70121	0.0146945	0.253347	-3.18381
fKkfVH9Re.rrdQOCS0	Zfp574	zinc finger protein 574	-0.145704	7.5752	-2.69956	0.0147461	0.254016	-3.187
Qs7HS7rAl.kb5LRfTs	NA	NA	0.138844	7.10081	2.69877	0.0147708	0.254064	-3.18853
3XZN0cdOCRbd97o9Gk	Narf	nuclear prelamin A recognition factor	-0.161748	7.03676	-2.69865	0.0147744	0.254064	-3.18875
cerv5iXj5zTgsAPzx0	Ythdf3	YTH domain family 3	-0.123807	6.80568	-2.6979	0.0147979	0.254247	-3.19019
Z4QKJKiS2Sef1iiUu8	NA	NA	0.126729	6.81533	2.69715	0.0148215	0.254265	-3.19164
Eomu17lN3od9B5tHNQ	Cacfd1	calcium channel flower domain containing 1	-0.146451	6.96679	-2.69706	0.0148244	0.254265	-3.19182
3dSEIp6Lq2QU8suuss	NA	NA	0.33615	6.69424	2.69589	0.0148611	0.254492	-3.19407
NuCne5IT9o7B58nSq4	Pop5	processing of precursor 5, ribonuclease P/MRP family (S. cerevisiae)	-0.368945	9.24873	-2.69582	0.0148633	0.254492	-3.19421
QEl6zVdUyoX6f1EeFQ	Tmem86b	transmembrane protein 86B	-0.129054	6.77716	-2.69516	0.0148842	0.254632	-3.19549
o0gdvVjUjUhEpMocgk	Rsrc2	arginine/serine-rich coiled-coil 2	0.215234	7.34579	2.69439	0.0149085	0.254827	-3.19697
BeiHbp.hIr3iUsogKE	Timm13	translocase of inner mitochondrial membrane 13	0.131406	6.67717	2.69375	0.0149286	0.254952	-3.19819
NdX4_03qFwVx1rjssk	Cckbr	cholecystokinin B receptor	-0.330099	7.16902	-2.69151	0.0149994	0.255942	-3.2025
i_iLijgjiiollk_JJQ	Mea1	male enhanced antigen 1	-0.172021	6.77507	-2.69005	0.0150459	0.256431	-3.20531
EEq2Ei7uMTkBINfou4	Irf8	interferon regulatory factor 8	0.280482	6.88708	2.68978	0.0150546	0.256431	-3.20584
cqB7.S3nesc43zq3CU	Btbd1	BTB (POZ) domain containing 1	-0.268316	8.00772	-2.6889	0.0150825	0.256431	-3.20753
fbA7Gnh7iJ9vfp054I	Bloc1s5	biogenesis of lysosomal organelles complex-1, subunit 5, muted	-0.221832	7.62807	-2.68879	0.0150863	0.256431	-3.20775
Bhwl6QB7jqrtxJVFDA	Lppr3	lipid phosphate phosphatase-related protein type 3	0.145918	6.74769	2.68859	0.0150925	0.256431	-3.20813
BciNQYsou_nrCepNbs	NA	NA	0.33965	7.98773	2.68817	0.015106	0.256442	-3.20895
crV_jqccflR50QF00o	Taz	tafazzin	0.249001	8.24336	2.68696	0.0151448	0.25688	-3.21128
BaU2202_3uU8jjuI7c	Ifitm1	interferon induced transmembrane protein 1	0.424281	8.26679	2.68587	0.0151796	0.257004	-3.21336
xVp6eUgjVh6KCVC7R8	Tgif1	TGFB-induced factor homeobox 1	-0.135932	6.73146	-2.68581	0.0151817	0.257004	-3.21349
EO6I4uKGXES54Vk_p0	Ruvbl2	RuvB-like protein 2	-0.276947	7.24065	-2.68552	0.0151908	0.257004	-3.21404
BU_TbyU64QnEI90V94	Abhd2	abhydrolase domain containing 2	-0.226245	7.08207	-2.68475	0.0152157	0.257089	-3.21552
Em0NCXTenf_ntL_Nts	NA	NA	0.238726	7.51157	2.68456	0.0152217	0.257089	-3.21588
i.64WTWKmnooLqQUpU	Apoe	apolipoprotein E	0.344935	7.64376	2.68334	0.0152609	0.257533	-3.21823
BlFN15IlJgLvjDzpPI	NA	NA	1.48171	7.09584	2.6827	0.0152816	0.257663	-3.21945
KgSSWIIwE4uVfaWSSw	Elmo1	engulfment and cell motility 1	0.145368	6.75922	2.68183	0.01531	0.257671	-3.22114
9wgahv53n4jidkgJLI	Lpin2	lipin 2	0.122791	6.73287	2.68175	0.0153123	0.257671	-3.22128
QUilJHgeU.fV.arpLA	Hbs1l	Hbs1-like (S. cerevisiae)	-0.220282	6.84794	-2.68092	0.0153394	0.257671	-3.22289
obeQQ5QrlJQIQT1QmQ	Gtf2ird1	general transcription factor II I repeat domain-containing 1	0.182407	7.30462	2.68075	0.0153449	0.257671	-3.22321
ul0.AcFDSdn3Z97FZk	Mela	melanoma antigen	-0.459839	12.8557	-2.68069	0.0153468	0.257671	-3.22333
TnlLed6n7ksrdxOpS8	Tmem160	transmembrane protein 160	-0.33736	8.75728	-2.6791	0.0153983	0.258318	-3.22638
90i650iAIVKqoJOJ7E	NA	NA	-0.225706	7.67039	-2.67821	0.0154274	0.258588	-3.22809
cfUSxfv_NP1HkT911I	Nrn1	neuritin 1	-0.561231	7.67176	-2.67707	0.0154646	0.258993	-3.23028
xLS6s7eUmUQBckzUpI	Palm	paralemmin	0.192709	6.72383	2.67616	0.0154946	0.259277	-3.23204
i46gShcv_Xv_vGl0Sk	Entpd7	ectonucleoside triphosphate diphosphohydrolase 7	-0.118196	6.98963	-2.67429	0.0155559	0.259292	-3.23563
f0q64pEuu.jnl1396U	Actr1b	ARP1 actin-related protein 1B, centractin beta	-0.191772	7.55375	-2.67356	0.0155799	0.259292	-3.23703
0FuF0Bgg1oI1em1c04	NA	NA	0.157979	8.1733	2.67326	0.0155898	0.259292	-3.23761
Wn5f5wsFeh40MGXUuk	Foxp2	forkhead box P2	0.133017	6.70248	2.67324	0.0155905	0.259292	-3.23765
9qKuxwK56KdFecJ.fU	Sys1	SYS1 Golgi-localized integral membrane protein homolog (S. cerevisiae)	-0.157693	6.7496	-2.67319	0.0155919	0.259292	-3.23773
xvsd4otI9jJf__xfVQ	Ripk4	receptor-interacting serine-threonine kinase 4	-0.232578	8.40286	-2.67275	0.0156066	0.259292	-3.23859
BcIQUm3iiU4lAkqP5I	Aif1	allograft inflammatory factor 1	0.181071	7.01831	2.67165	0.0156428	0.259292	-3.24069
Qr5E0gqn_CZ_zvv5aI	Fam49a	family with sequence similarity 49, member A	0.173375	7.06258	2.6715	0.0156476	0.259292	-3.24097
HuKc_Sek38OH6regkE	Psmb7	proteasome (prosome, macropain) subunit, beta type 7	-0.259525	9.90784	-2.67149	0.0156482	0.259292	-3.24101
QWAisMK3k9aA9IpeAw	Gm813	predicted gene 813	-0.11243	6.75348	-2.67125	0.0156558	0.259292	-3.24145
NVkpCL0d4fYj_OfP34	Lrrc59	leucine rich repeat containing 59	-0.438085	9.02323	-2.67064	0.0156761	0.259292	-3.24263
rX11cPed_f9IiU0604	Foxa1	forkhead box A1	0.270737	9.46338	2.67037	0.0156851	0.259292	-3.24315
iRkbF53J_er__.v384	Foxk2	forkhead box K2	-0.167669	7.22118	-2.67032	0.0156869	0.259292	-3.24326
6VKQLpI9SoDTzATsu0	Gatad1	GATA zinc finger domain containing 1	-0.141787	6.77399	-2.67002	0.0156966	0.259292	-3.24382
9YlOIgehKgYSAcgFSg	Chmp2a	charged multivesicular body protein 2A	-0.1783	7.12042	-2.66994	0.0156995	0.259292	-3.24398
3dH01phyRblpLcSTp8	NA	NA	0.338527	11.7889	2.6698	0.015704	0.259292	-3.24424
uklYiVx5fRx0ohdMgI	Lims2	LIM and senescent cell antigen like domains 2	-0.318793	7.4445	-2.66878	0.0157378	0.259634	-3.2462
0LT9Hsu5EGm3t6u1_4	NA	NA	-0.197084	7.61227	-2.66766	0.0157753	0.260005	-3.24836
6S76O1_V3HfK3.U98s	NA	NA	0.154481	7.0868	2.667	0.0157972	0.260005	-3.24962
rd7J3yf1Tf1eQpRFuQ	Cd8b1	CD8 antigen, beta chain 1	-0.323017	9.83355	-2.66693	0.0157995	0.260005	-3.24975
9Vr_SGGJw02H_EP_5o	Capn2	calpain 2	-0.251108	7.33856	-2.66639	0.0158174	0.260085	-3.25078
lTsHo_0.OCfzsl7zvo	Hps5	Hermansky-Pudlak syndrome 5 homolog (human)	0.144918	6.77844	2.66551	0.0158469	0.260355	-3.25248
fSh6XX16545IgN4UiU	Foxred1	FAD-dependent oxidoreductase domain containing 1	-0.173169	8.00671	-2.66468	0.0158747	0.260596	-3.25407
luOR40b7vkm.URXSrY	Zdhhc17	zinc finger, DHHC domain containing 17	0.146537	6.75809	2.66422	0.0158902	0.260636	-3.25496
ZvREM3dRg1JX0CjDJI	NA	NA	0.182422	6.80632	2.66363	0.0159099	0.260744	-3.25608
c_4V7vb77g0y8KqlJU	Gga2	golgi associated, gamma adaptin ear containing, ARF binding protein 2	-0.610355	9.00901	-2.66282	0.0159371	0.260975	-3.25763
Wkcfd5Ll_qgPXceOxI	Ar	androgen receptor	0.15514	6.70626	2.66214	0.0159599	0.261134	-3.25893
rR7e4Lw56LlC5Eaoco	Kidins220	kinase D-interacting substrate 220	-0.283886	7.98427	-2.66062	0.0160112	0.261588	-3.26185
EVnu_BDSh5vROIV_yw	Flrt3	fibronectin leucine rich transmembrane protein 3	-0.32993	7.37942	-2.66045	0.016017	0.261588	-3.26218
x26WY2oSTkgLLRfe4c	C1qb	complement component 1, q subcomponent, beta polypeptide	0.532708	8.3237	2.66015	0.0160271	0.261588	-3.26275
omUst3.T_r_FxJZWoA	Atp5o	ATP synthase, H+ transporting, mitochondrial F1 complex, O subunit	-0.209283	8.0523	-2.65906	0.0160641	0.261977	-3.26484
Zc4oqXrkQ6eoYXov3Q	Inppl1	inositol polyphosphate phosphatase-like 1	-0.19917	7.08112	-2.65796	0.0161014	0.26237	-3.26695
xb6Y4l2gLnfmnc6pDc	Chka	choline kinase alpha	-0.194603	6.79313	-2.65702	0.0161335	0.262594	-3.26876
uh4PHM.U83O6ACiT4k	Homer1	homer homolog 1 (Drosophila)	-0.112296	6.80352	-2.65678	0.0161415	0.262594	-3.26921
fB6IqhVwdRKSC.wR6U	NA	NA	0.11578	6.74511	2.65577	0.0161759	0.262893	-3.27114
NhIno5ff40.npAN6R4	Scgn	secretagogin, EF-hand calcium binding protein	-0.120781	6.71219	-2.65547	0.0161864	0.262893	-3.27173
9qNJKOO0SSuQSJiinM	Bnip1	BCL2/adenovirus E1B interacting protein 1	0.159472	7.08161	2.65445	0.0162209	0.263099	-3.27366
N5MG7EghUpyQkRLckI	NA	NA	0.116656	6.82443	2.65432	0.0162255	0.263099	-3.27392
fIDp6dKsK1j1xSgufk	Ctgf	connective tissue growth factor	-0.524733	8.1017	-2.65369	0.0162472	0.263237	-3.27514
NqSAXG7131IieuCUCk	NA	NA	-0.250005	7.01305	-2.65314	0.0162658	0.263238	-3.27618
ukkulbr1SSEgIXq.RQ	NA	NA	0.157556	6.95403	2.65281	0.0162772	0.263238	-3.27681
ll7u3uz6sKOoikoAh8	NA	NA	0.165921	6.91432	2.65253	0.016287	0.263238	-3.27736
NVCZNBIiuMrn6QQdIg	Lama2	laminin, alpha 2	-0.113419	6.76682	-2.6521	0.0163015	0.263259	-3.27816
Ezogp9Z6OmSxNjySaU	Sar1b	SAR1 gene homolog B (S. cerevisiae)	-0.22663	7.92414	-2.65104	0.0163382	0.263333	-3.28021
TaghUbdeB8g9Bu_hFM	1110008F13Rik	RIKEN cDNA 1110008F13 gene	-0.284654	7.69832	-2.65047	0.0163577	0.263333	-3.28129
6SIT6CCWU4rRsJKt_E	Klc1	kinesin light chain 1	-0.144859	6.82444	-2.65044	0.0163589	0.263333	-3.28135
TeKR4F4ASg7ocre0p4	Snrnp200	small nuclear ribonucleoprotein 200 (U5)	-0.16962	6.91228	-2.65028	0.0163644	0.263333	-3.28166
oqfpJe4XuaIRy96LIA	Pex6	peroxisomal biogenesis factor 6	-0.282153	8.4996	-2.65005	0.0163723	0.263333	-3.2821
of051Jce79f3Dd3.z8	Gbp2b	guanylate binding protein 2b	0.155804	6.70898	2.64895	0.0164103	0.263454	-3.28421
Wqp0BShd3L57yg7efQ	Arhgap35	Rho GTPase activating protein 35	-0.157066	6.83789	-2.64848	0.0164266	0.263454	-3.28511
ccqCJbe_noBHTBT1.I	Med26	mediator complex subunit 26	-0.191776	7.23954	-2.64824	0.0164348	0.263454	-3.28556
WVlnlS7uSByr.AtbK8	Slc6a9	solute carrier family 6 (neurotransmitter transporter, glycine), member 9	0.399447	8.38505	2.64765	0.0164553	0.263454	-3.28669
W5J2IJUjU4JS4b.USg	Mnat1	menage a trois 1	0.196728	7.2393	2.64737	0.0164648	0.263454	-3.28722
ueUjcfCmTXkRscQv4c	Eif3c	eukaryotic translation initiation factor 3, subunit C	-0.222795	7.6925	-2.64735	0.0164656	0.263454	-3.28726
u0ScSdU4vj9JPoKIgU	9130019O22Rik	RIKEN cDNA 9130019O22 gene	0.133834	6.83637	2.64683	0.0164839	0.263454	-3.28826
KeJLos6MolDnH94qu4	Tmem11	transmembrane protein 11	-0.300211	8.18412	-2.64632	0.0165014	0.263454	-3.28923
Nvqoqu8AiBchHEQVek	Zdhhc12	zinc finger, DHHC domain containing 12	0.127437	6.85285	2.64622	0.0165048	0.263454	-3.28942
rfYgOvUewoX6RkvJFQ	Haao	3-hydroxyanthranilate 3,4-dioxygenase	0.189065	6.67626	2.64601	0.0165122	0.263454	-3.28982
rtJ7kc.MtTow5F3w3U	Ndufs4	NADH dehydrogenase (ubiquinone) Fe-S protein 4	-0.350012	8.13366	-2.64425	0.0165736	0.263827	-3.29319
KeWaJkF9Uok1eWaJkE	Hspa1a	heat shock protein 1A	-0.212027	6.68697	-2.64401	0.016582	0.263827	-3.29365
rV4mV6xd4H70SJ54yI	Arhgap8	Rho GTPase activating protein 8	-0.263103	7.37827	-2.64353	0.0165986	0.263827	-3.29456
Q31OiUaSCSfdHnK5fs	Srprb	signal recognition particle receptor, B subunit	-0.179835	6.94034	-2.64343	0.0166021	0.263827	-3.29475
BeCQpb1JUuJB_V.e7k	Zdhhc6	zinc finger, DHHC domain containing 6	-0.160144	8.19634	-2.64341	0.0166027	0.263827	-3.29479
QttAXlPvIe9d5Oe4Wg	Ahsa2	AHA1, activator of heat shock protein ATPase 2	-0.138876	6.80333	-2.64306	0.0166152	0.263827	-3.29546
idige9JdSNUqUQp6SY	Arl6ip4	ADP-ribosylation factor-like 6 interacting protein 4	-0.150244	7.10129	-2.6423	0.0166418	0.264039	-3.29692
oua6fAuD9Lim.Pm6PQ	Atp6v1c1	ATPase, H+ transporting, lysosomal V1 subunit C1	-0.22135	7.49486	-2.64061	0.016701	0.264768	-3.30014
BLpF1O3lKHoKHgVR_o	Arhgdig	Rho GDP dissociation inhibitor (GDI) gamma	-0.545994	8.69356	-2.64018	0.0167161	0.264796	-3.30096
3O2JAAmCFCFFCCZXSY	Myl12b	myosin, light chain 12B, regulatory	-0.333098	7.58706	-2.63951	0.0167398	0.264961	-3.30225
3TUhAmsnns97LiCRG4	Malt1	MALT1 paracaspase	0.118349	6.76159	2.63824	0.0167848	0.265045	-3.30468
QletXcl1v.pxwe0SzE	NA	NA	-0.13679	6.80153	-2.63819	0.0167863	0.265045	-3.30476
QgRRBWbaNcHGfYjmU8	Tmed7	transmembrane emp24 protein transport domain containing 7	-0.209589	7.75204	-2.63795	0.0167951	0.265045	-3.30524
iVpTU65LpwM5LdQURQ	Arhgap10	Rho GTPase activating protein 10	0.120617	6.77298	2.63767	0.0168049	0.265045	-3.30577
37iOHn3uersoiwnLKg	Srr	serine racemase	-0.237647	6.89983	-2.63747	0.0168118	0.265045	-3.30614
Knd24qqT234vo7dHl0	Adam28	a disintegrin and metallopeptidase domain 28	0.134863	7.11116	2.6362	0.016857	0.265492	-3.30858
TaY2k2F6kUXHbm6m70	Hspa1b	heat shock protein 1B	-0.172548	6.62569	-2.63592	0.0168668	0.265492	-3.3091
6eUMehHSX9DXjwLvbg	Rgs10	regulator of G-protein signalling 10	0.193204	7.71981	2.63532	0.016888	0.265545	-3.31024
QZUtfUXYr8TpVfUmz8	Junb	jun B proto-oncogene	-0.385748	8.20884	-2.63507	0.0168969	0.265545	-3.31072
inSnpfgfnMH9DPV0B0	Sdr9c7	4short chain dehydrogenase/reductase family 9C, member 7	-0.128739	6.7934	-2.6346	0.0169137	0.265601	-3.31162
WqC_C17fHp9fSgzqe0	NA	NA	0.175499	8.25943	2.63159	0.0170212	0.267078	-3.31737
6e6guelzi8IQ3_6_oM	Nr1i2	nuclear receptor subfamily 1, group I, member 2	0.142514	6.81985	2.63042	0.017063	0.267105	-3.3196
3FNKgbkqQhKVpURweQ	NA	NA	-0.317852	7.49355	-2.63023	0.01707	0.267105	-3.31997
iZSSK3oTFU7o7LrQ.4	Ddx47	DEAD (Asp-Glu-Ala-Asp) box polypeptide 47	-0.154436	7.3413	-2.63021	0.0170707	0.267105	-3.32
cVAWIVJB4QA6UXYNS4	Fxyd5	FXYD domain-containing ion transport regulator 5	0.178893	7.00141	2.63004	0.0170767	0.267105	-3.32032
fhVYjEy570H4vFOxHk	Tktl1	transketolase-like 1	-0.164306	6.87745	-2.62843	0.0171349	0.26769	-3.3234
uoniNGO9Z9OKhuiXig	Mlf2	myeloid leukemia factor 2	-0.252227	7.59017	-2.62751	0.0171679	0.26769	-3.32515
rBoUA6lemOro6hYf4Q	Mgl2	macrophage galactose N-acetyl-galactosamine specific lectin 2	0.104768	6.79139	2.62724	0.0171777	0.26769	-3.32567
fp6.74HgFXf6KiDQwM	Uck1	uridine-cytidine kinase 1	-0.206407	6.94416	-2.6267	0.0171973	0.26769	-3.3267
oUA7NnzKLohFUlYXcU	Ccdc134	coiled-coil domain containing 134	-0.174184	7.08732	-2.62641	0.0172076	0.26769	-3.32724
ZvWqWeXVXmUe6TRR3c	Neurog1	neurogenin 1	-0.130859	6.73824	-2.62558	0.0172378	0.26769	-3.32884
KuR6y666V2q567qeeA	NA	NA	-0.179428	6.73045	-2.6255	0.0172405	0.26769	-3.32898
ElpeSrR2P09Cl9YP6Y	Nfkb1	nuclear factor of kappa light polypeptide gene enhancer in B cells 1, p105	0.121009	7.77526	2.62528	0.0172487	0.26769	-3.32941
Ee.Ou95ze9PNCF_uSk	Ccr6	chemokine (C-C motif) receptor 6	0.173803	6.76048	2.62525	0.0172498	0.26769	-3.32946
BVdepxvujjOXCLkjeU	Fgd4	FYVE, RhoGEF and PH domain containing 4	-0.116624	6.77287	-2.62515	0.0172534	0.26769	-3.32965
uQFCSIf656_gEiXEi0	Tmed9	transmembrane emp24 protein transport domain containing 9	-0.364925	10.216	-2.62491	0.0172621	0.26769	-3.33011
0elYooIQldxftLnl5M	Kctd17	potassium channel tetramerisation domain containing 17	-0.109224	6.74475	-2.62346	0.0173147	0.268298	-3.33287
9uKXn6be1NZMVTXm7c	Mtif3	mitochondrial translational initiation factor 3	-0.127862	7.01748	-2.62279	0.0173393	0.268469	-3.33416
WdmkjOvBgeraTTEoq4	Col12a1	collagen, type XII, alpha 1	0.146968	6.82188	2.61874	0.0174873	0.270229	-3.34186
WQrd7jS7oIlV0mdJKI	Etfb	electron transferring flavoprotein, beta polypeptide	-0.290292	9.97273	-2.61869	0.017489	0.270229	-3.34195
TMlehqI7LqS13C6Dpw	Pycrl	pyrroline-5-carboxylate reductase-like	-0.20596	7.43001	-2.61819	0.0175076	0.270229	-3.34291
TQXEtSIFU7RXRKdtdQ	Adgrd1	adhesion G protein-coupled receptor D1	0.133009	6.73603	2.61774	0.017524	0.270229	-3.34376
x0qSTwHeoL1zZEijaE	Mrps26	mitochondrial ribosomal protein S26	0.254116	7.80936	2.61733	0.0175391	0.270229	-3.34454
fKVdLKnSvVPhS.hWv4	Dazap1	DAZ associated protein 1	0.249843	9.47433	2.61731	0.01754	0.270229	-3.34459
leSQYi6iReiZidoKIM	Tmsb10	thymosin, beta 10	0.484392	11.0504	2.61683	0.0175577	0.270229	-3.3455
N50KlddR76F917N7is	Slc27a4	solute carrier family 27 (fatty acid transporter), member 4	-0.133162	6.99981	-2.61635	0.0175756	0.270229	-3.34642
NpRJRKUCopz0tfr4Ks	Ttc7	tetratricopeptide repeat domain 7	-0.207061	6.87659	-2.61585	0.0175938	0.270229	-3.34736
6XkSUX__CUf.S7v9f0	Ssu72	Ssu72 RNA polymerase II CTD phosphatase homolog (yeast)	0.184182	9.76832	2.6156	0.0176032	0.270229	-3.34785
oRIbisDKAVTB5T4t64	Ackr4	atypical chemokine receptor 4	-0.137569	6.84795	-2.61554	0.0176052	0.270229	-3.34795
3XaoT4339pexhOApL0	Ccdc132	coiled-coil domain containing 132	-0.219359	7.07132	-2.6148	0.0176327	0.270229	-3.34936
xjn0tTp4isUXmUkAKI	Dppa5a	developmental pluripotency associated 5A	0.364462	7.33872	2.61457	0.0176414	0.270229	-3.34981
QspL7dD.l4NlEri5qU	Fxyd5	FXYD domain-containing ion transport regulator 5	0.280526	7.60002	2.61405	0.0176605	0.270229	-3.35079
WoRvSe67EO36U9UU3o	NA	NA	0.108579	6.73081	2.614	0.0176624	0.270229	-3.35089
fn0iHs10_SBbghF6oU	Cxcr5	chemokine (C-X-C motif) receptor 5	0.242665	6.70886	2.61379	0.0176703	0.270229	-3.35129
Tre1QnhNXCVLRSkc8E	Tmed1	transmembrane emp24 domain containing 1	-0.153042	7.2285	-2.612	0.0177368	0.270853	-3.3547
lVfl9XFpT9fydXQp34	Gpx2	glutathione peroxidase 2	0.687401	10.9902	2.61196	0.0177383	0.270853	-3.35478
ocoCo7FyCqT53Nd8RU	Dhrs11	dehydrogenase/reductase (SDR family) member 11	-0.261217	7.39535	-2.61145	0.0177573	0.270935	-3.35575
3exUNfB98ksPIitFdU	Tpgs2	tubulin polyglutamylase complex subunit 2	-0.150713	6.77802	-2.60949	0.0178302	0.271839	-3.35946
ckeXV_4HqUe7_4MCuM	Neurl1a	neuralized E3 ubiquitin protein ligase 1A	-0.189786	7.27317	-2.60845	0.0178694	0.272227	-3.36144
ur5U17uCUvI31.L1zE	Gng10	guanine nucleotide binding protein (G protein), gamma 10	0.21328	8.49933	2.6076	0.0179014	0.272506	-3.36306
oRbp9UJf7ijwEfesLk	Fam83f	family with sequence similarity 83, member F	0.153166	7.06261	2.60697	0.0179249	0.272656	-3.36425
0QudenRP8k4t.E_Qfo	Clca2	chloride channel calcium activated 2	0.134863	6.74798	2.60632	0.0179494	0.27282	-3.36549
loAp5O0NfUFUyg7Iio	Nudt18	nudix (nucleoside diphosphate linked moiety X)-type motif 18	-0.152348	7.6607	-2.60511	0.0179949	0.273302	-3.36778
3ugle_fqKyc_6f7x5w	Slc35a5	solute carrier family 35, member A5	-0.118118	6.83976	-2.60423	0.0180284	0.273456	-3.36947
iFTCoDCrRdWkldcSzI	Trove2	TROVE domain family, member 2	-0.180865	7.08807	-2.60412	0.0180325	0.273456	-3.36967
E0nX6H.n.eh9JdSO4Q	NA	NA	1.85435	7.6023	2.60198	0.0181136	0.274477	-3.37374
QFepekGJdJedHvOnd4	Ly6d	lymphocyte antigen 6 complex, locus D	0.828078	9.79083	2.60152	0.0181312	0.274488	-3.37461
9HRSdaD21bpXJWZ9RI	Atp5j	ATP synthase, H+ transporting, mitochondrial F0 complex, subunit F	-0.137039	7.48305	-2.60025	0.0181794	0.274488	-3.37702
cbfsSBKpfT8rOAh4XU	Rftn2	raftlin family member 2	-0.152719	6.75535	-2.60009	0.0181856	0.274488	-3.37733
fiB6IiguQt726OQ7oY	NA	NA	-0.32455	8.08977	-2.59999	0.0181892	0.274488	-3.3775
6u4HRW3eIuo3kh2F8Q	Arhgap44	Rho GTPase activating protein 44	-0.221988	7.32755	-2.59995	0.0181907	0.274488	-3.37758
0OPVyRU8dwMc0eSehs	Gm2893	predicted gene 2893	-0.400021	9.22316	-2.59979	0.0181971	0.274488	-3.3779
QRVRJFFEGqigIIgUA8	Tmem176a	transmembrane protein 176A	0.147629	6.71947	2.59897	0.0182283	0.27475	-3.37945
cmsrIIoCirhB.p_joU	Trak1	trafficking protein, kinesin binding 1	-0.236039	7.29808	-2.59858	0.0182431	0.274766	-3.38019
3w8u3XOXM.6yQ14g1c	Olfr419	olfactory receptor 419	-0.152745	6.7857	-2.59708	0.0183006	0.275324	-3.38304
9ptfTXjvNFA.ieFOV4	Farsb	phenylalanyl-tRNA synthetase, beta subunit	0.351719	9.75886	2.59689	0.0183079	0.275324	-3.38339
riUoTDQMQRsTmQRSwk	Eif3h	eukaryotic translation initiation factor 3, subunit H	-0.130493	6.77141	-2.59647	0.0183241	0.275359	-3.38419
BH4sl_EFNew14FyT1E	Btaf1	BTAF1 RNA polymerase II, B-TFIID transcription factor-associated, (Mot1 homolog, S. cerevisiae)	-0.218809	7.57019	-2.59499	0.0183809	0.276005	-3.387
Nd3iVrRe.5SoI5Kk7k	Mydgf	myeloid derived growth factor	-0.213675	8.05632	-2.59427	0.0184088	0.276216	-3.38837
lOWEG0KkrRV6f89X3Y	Cyp4f18	cytochrome P450, family 4, subfamily f, polypeptide 18	0.210812	6.94208	2.59322	0.0184494	0.276616	-3.39036
cUolEDNy771bpSvpE8	Dgcr14	DiGeorge syndrome critical region gene 14	0.158388	7.14563	2.59037	0.01856	0.278064	-3.39577
NshKBGKCp3.wE1LdUk	3830406C13Rik	RIKEN cDNA 3830406C13 gene	0.228796	7.15402	2.58879	0.0186213	0.278773	-3.39876
6n8_OUil4YJ1NUpwKE	Gm904	predicted gene 904	-0.113733	6.73407	-2.58811	0.018648	0.278839	-3.40005
i0J52gPn9yIgEl1zIQ	Kpna2	karyopherin (importin) alpha 2	0.17225	6.86196	2.58774	0.0186622	0.278839	-3.40074
uG4avK6TxfR_eITerI	NA	NA	0.132796	6.78481	2.5876	0.0186677	0.278839	-3.40101
Zqm3IX9F_KNejDepYg	Plscr1	phospholipid scramblase 1	0.305788	8.26964	2.5863	0.0187186	0.279388	-3.40347
oFd5fe6R6jpkfy3_yo	NA	NA	0.127083	6.74257	2.5832	0.0188407	0.280693	-3.40935
0VUnWvV0FEAgqhIiAk	Aes	amino-terminal enhancer of split	-0.303316	8.77632	-2.58248	0.0188691	0.280693	-3.41071
Wt6.9KlFKcLqDI3_jU	Xkr7	X Kell blood group precursor related family member 7 homolog	0.140864	6.72131	2.58242	0.0188715	0.280693	-3.41083
ru.38FWwgEkegqNeiI	Nhlrc2	NHL repeat containing 2	0.142063	7.07662	2.58207	0.0188851	0.280693	-3.41148
cKDoJJL4gkmLSIoDH4	Xrn2	5'-3' exoribonuclease 2	0.11075	6.76053	2.58129	0.0189159	0.280693	-3.41295
QRKIOjGmg6K_oI6fTA	Bcl2a1b	B cell leukemia/lymphoma 2 related protein A1b	0.237989	6.86327	2.58081	0.0189352	0.280693	-3.41388
lfzFFTDn_T65KeoKq4	Foxj2	forkhead box J2	-0.19625	7.05445	-2.58018	0.01896	0.280693	-3.41506
cU03H0Q33ytew0QzUk	NA	NA	-0.69688	10.4385	-2.58004	0.0189657	0.280693	-3.41533
cG4X1b54iHSqEpIDAk	Coa4	cytochrome c oxidase assembly factor 4	-0.167569	8.07094	-2.57998	0.0189681	0.280693	-3.41544
WpBfet4eiV3cB7w4H0	Zcchc6	zinc finger, CCHC domain containing 6	0.356543	8.59999	2.57932	0.0189942	0.280693	-3.41669
BCR1ej9YiJIikiURUc	Prmt7	protein arginine N-methyltransferase 7	-0.157909	6.91721	-2.57887	0.0190122	0.280693	-3.41754
WOxp4e4ifb36dOeC6g	Bloc1s5	biogenesis of lysosomal organelles complex-1, subunit 5, muted	-0.15363	8.28731	-2.57873	0.0190175	0.280693	-3.4178
HHXSKW7fQT1TWkHoa4	Sh2d6	SH2 domain containing 6	0.196006	6.90656	2.57836	0.0190325	0.280693	-3.41851
ZcKktSXWqNJvlRQ6QM	Zfhx2	zinc finger homeobox 2	-0.226755	7.48287	-2.57798	0.0190476	0.280693	-3.41923
Hv16gog0XkeAOKQ.RE	Mtmr14	myotubularin related protein 14	-0.139933	6.9325	-2.57785	0.0190528	0.280693	-3.41947
TFcpS7psileFHegsko	NA	NA	0.194907	11.2489	2.57775	0.0190568	0.280693	-3.41966
9H6BJxeRJ4BD3T716o	Gstm5	glutathione S-transferase, mu 5	-0.34684	7.85054	-2.57772	0.019058	0.280693	-3.41972
Bp3XK5XyDcDOd2S0uo	Gm10287	predicted gene 10287	0.142578	6.74751	2.57759	0.0190631	0.280693	-3.41996
KT0QU30QTduUtH6jsQ	Gcg	glucagon	-0.163578	6.85006	-2.57727	0.0190758	0.280693	-3.42056
WGvXrl93eLiO5_X0hc	Pgm2	phosphoglucomutase 2	0.32243	9.50801	2.57655	0.0191044	0.280693	-3.42192
cKeDlIxNELPxuthnWk	Htatip2	HIV-1 tat interactive protein 2, homolog (human)	-0.135555	6.73714	-2.57619	0.0191188	0.280693	-3.4226
0qD7heLh3e0gQOe5K4	Ctgf	connective tissue growth factor	-0.335358	7.51049	-2.57618	0.0191195	0.280693	-3.42263
3ohTXXgURfQYhUjYus	Aco2	aconitase 2, mitochondrial	-0.308234	9.31858	-2.5755	0.0191465	0.280693	-3.42391
9VJZf_kNce9demOf_E	Efna5	ephrin A5	-0.193863	6.8415	-2.57521	0.0191581	0.280693	-3.42446
BqnpDNe4Hyffqn036U	Rdh7	retinol dehydrogenase 7	-0.338668	7.55099	-2.57487	0.0191719	0.280693	-3.42511
cnfeXHu9_6AV1gmujk	NA	NA	0.107623	6.74247	2.57485	0.0191728	0.280693	-3.42515
94gQroTS7R6ekSGVKY	A430005L14Rik	RIKEN cDNA A430005L14 gene	-0.212674	7.28534	-2.57274	0.0192574	0.281339	-3.42913
QtUCme0wKJC6hWRV.8	Myh9	myosin, heavy polypeptide 9, non-muscle	-0.388251	8.83733	-2.57258	0.0192637	0.281339	-3.42942
ToCFUGaCkrEN3ESSOk	Ascc1	activating signal cointegrator 1 complex subunit 1	-0.143451	7.00072	-2.57236	0.0192725	0.281339	-3.42984
Nds1KU4BU4QKKLqOVg	NA	NA	-0.214716	7.24974	-2.57198	0.0192881	0.281339	-3.43057
NVUVNEgEf1.Ffd5fzA	Mlf2	myeloid leukemia factor 2	-0.209181	9.97444	-2.57155	0.0193052	0.281339	-3.43137
lnSgpEPhF11d7u37rQ	NA	NA	-0.153735	6.95355	-2.57115	0.0193214	0.281339	-3.43213
HoqnBRVHkRAMEEh_ek	Eml3	echinoderm microtubule associated protein like 3	0.117338	6.84599	2.57097	0.0193289	0.281339	-3.43248
Et.sE.kjHXz17e7TIg	Hadhb	hydroxyacyl-Coenzyme A dehydrogenase/3-ketoacyl-Coenzyme A thiolase/enoyl-Coenzyme A hydratase (trifunctional protein), beta subunit	-0.376623	8.96035	-2.57094	0.01933	0.281339	-3.43253
opRCU9.NUSJ0XQLR0o	Tti2	TELO2 interacting protein 2	0.126815	6.74219	2.57007	0.0193653	0.281647	-3.43418
HQ0Cwke95VGOSjkq2U	NA	NA	-0.259693	8.46912	-2.56724	0.0194801	0.283108	-3.43952
HtXrnuPoTpDqjgi8q0	9430038I01Rik	RIKEN cDNA 9430038I01 gene	0.124836	6.76671	2.56653	0.0195088	0.28315	-3.44085
9Wn3r1RkLCXntDoooQ	Ppp2r2b	protein phosphatase 2, regulatory subunit B, beta	0.131428	6.73401	2.56641	0.0195138	0.28315	-3.44108
lABbEWr35zVRcXapSo	Rnf25	ring finger protein 25	-0.127701	7.11106	-2.56612	0.0195256	0.28315	-3.44163
3nqPgruRJRFJ8K.7wI	4833439L19Rik	RIKEN cDNA 4833439L19 gene	-0.219659	7.07529	-2.56517	0.0195645	0.283507	-3.44343
NVEE1PkQhxLITXzjbo	Gm12888	predicted gene 12888	-0.514168	7.7677	-2.56455	0.0195897	0.283666	-3.44459
rhSNBOPiiSukneiSkk	NA	NA	-0.168734	7.46825	-2.56388	0.0196172	0.283772	-3.44586
QionRHl1J_Rsd.fw10	Umod	uromodulin	0.149258	6.67823	2.56336	0.0196386	0.283772	-3.44684
K16Vdl16VeXc.Pk960	Bcl7b	B cell CLL/lymphoma 7B	-0.141784	6.87536	-2.5631	0.0196493	0.283772	-3.44733
3qT_ewPM4oTUnru9zY	Hace1	HECT domain and ankyrin repeat containing, E3 ubiquitin protein ligase 1	-0.129695	6.99553	-2.56293	0.0196564	0.283772	-3.44766
9YJEkL8GLetJ0uT3F8	Tram1	translocating chain-associating membrane protein 1	-0.244674	7.80619	-2.5625	0.0196739	0.283772	-3.44846
ZTVKL6gkiEoo_U4vYo	Arhgef1	Rho guanine nucleotide exchange factor (GEF) 1	0.149517	6.89619	2.56229	0.0196826	0.283772	-3.44886
uvE44I0x7bpNwQ6lpM	Pcca	propionyl-Coenzyme A carboxylase, alpha polypeptide	-0.306719	7.74124	-2.56164	0.0197091	0.283949	-3.45008
fiofn03va3hnzdGXt4	Bcas1	breast carcinoma amplified sequence 1	0.338903	10.7822	2.56041	0.0197599	0.284474	-3.4524
6PsHyLxXO3kD0KXIsQ	Reg3g	regenerating islet-derived 3 gamma	0.549921	6.96812	2.55968	0.0197901	0.284522	-3.45378
xREiZVMTY0rrio8Utw	Pcsk2	proprotein convertase subtilisin/kexin type 2	-0.41482	6.88833	-2.55944	0.0197998	0.284522	-3.45423
NWurs.MzP9RJSoCLdE	Kdm4c	lysine (K)-specific demethylase 4C	-0.143151	6.76587	-2.55929	0.0198061	0.284522	-3.45451
ZlUEWiSi01YNZAeiAc	Vps53	vacuolar protein sorting 53 (yeast)	0.264695	7.95877	2.55819	0.0198516	0.284553	-3.45659
HcyaZlJJR0BSUSdVpA	Tsc22d3	TSC22 domain family, member 3	-0.186442	6.95768	-2.55796	0.0198612	0.284553	-3.45702
0dJ16jx553r_SusDuE	NA	NA	0.798412	6.98464	2.55792	0.0198628	0.284553	-3.45709
iVG_193qRdclFCB9KE	Pold4	polymerase (DNA-directed), delta 4	0.198168	7.27986	2.55786	0.0198655	0.284553	-3.45722
ZXYT4mVBcRwXASvjKU	Tuba1a	tubulin, alpha 1A	-0.275446	8.11828	-2.55751	0.0198801	0.284557	-3.45788
o99qDc3peui55UL9Ro	Snx19	sorting nexin 19	-0.122479	6.77289	-2.55709	0.0198974	0.2846	-3.45867
TcdShOkp9kV.tBcSt4	Fbxl15	F-box and leucine-rich repeat protein 15	-0.145672	7.06661	-2.55655	0.0199198	0.284613	-3.45968
K27KzVK44qPqgU6lyU	Ramp1	receptor (calcitonin) activity modifying protein 1	-0.129862	6.9342	-2.55617	0.0199358	0.284613	-3.46041
ruoDgxKoqBh_crS6ko	Echdc3	enoyl Coenzyme A hydratase domain containing 3	0.129845	6.68031	2.55555	0.0199616	0.284613	-3.46158
3rrxFN0gHVLVMCLoCg	Bmpr1b	bone morphogenetic protein receptor, type 1B	-0.250096	6.9989	-2.55458	0.0200019	0.284613	-3.4634
i5HyH4onRvIoB9zdxo	Naa25	N(alpha)-acetyltransferase 25, NatB auxiliary subunit	-0.160825	6.96336	-2.55443	0.0200084	0.284613	-3.46369
QfeP4vfP4O9_hTuwSg	NA	NA	-0.254936	7.48826	-2.55404	0.0200245	0.284613	-3.46441
ESEqUlAgfjIJ4wpKQ4	Irak1	interleukin-1 receptor-associated kinase 1	0.112605	6.80118	2.55397	0.0200273	0.284613	-3.46454
9terV95KHq4Ho4LIl4	Tpm4	tropomyosin 4	-0.184324	7.30255	-2.55375	0.0200365	0.284613	-3.46496
fETg_R8s3tLh6Xzx5U	Mbd1	methyl-CpG binding domain protein 1	0.124652	6.79912	2.55372	0.020038	0.284613	-3.46503
K9V7dzle3uJ.D7qIgc	Iqcb1	IQ calmodulin-binding motif containing 1	0.156736	7.09856	2.55364	0.0200414	0.284613	-3.46518
NS8kSSXnDonnVeAgjk	Nop2	NOP2 nucleolar protein	-0.172893	6.7937	-2.55157	0.020128	0.285243	-3.46907
igroaMHhVHvhAZOh.Q	Kdm1b	lysine (K)-specific demethylase 1B	-0.10967	6.78968	-2.55109	0.0201479	0.285243	-3.46996
utY2pL8a0fJBOBLiOc	Gpr18	G protein-coupled receptor 18	0.197565	6.78212	2.55075	0.0201626	0.285243	-3.47062
03eCutVR5o2VIo5hyI	Spen	SPEN homolog, transcriptional regulator (Drosophila)	-0.117718	7.01511	-2.55073	0.0201634	0.285243	-3.47066
ZAghdJHhzl5NlKJEVE	NA	NA	0.246146	6.86689	2.55055	0.0201709	0.285243	-3.47099
iVUp9y4nunt73e7vtM	Inpp5k	inositol polyphosphate 5-phosphatase K	0.301234	8.46017	2.55021	0.020185	0.285243	-3.47162
No3FuSoepCRJ8ecw_o	Yeats2	YEATS domain containing 2	0.183571	7.05739	2.54944	0.0202175	0.285243	-3.47308
lkIz3eOUe4hX1Gbt0o	Mturn	maturin, neural progenitor differentiation regulator homolog (Xenopus)	-0.157044	6.80531	-2.54936	0.0202209	0.285243	-3.47323
W26t7_KEUF7uU1GUJs	Hist1h3d	histone cluster 1, H3d	-0.150166	7.07122	-2.54915	0.0202298	0.285243	-3.47363
ot.neVvV7iketL5QTc	B930041F14Rik	RIKEN cDNA B930041F14 gene	0.748178	8.53641	2.54882	0.0202437	0.285243	-3.47425
9KJ4pI5CrEkJIiRI_k	NA	NA	0.123614	6.70191	2.54851	0.0202568	0.285243	-3.47483
3YV57uix.sgIQfgsKk	NA	NA	-0.106108	6.70824	-2.54849	0.0202578	0.285243	-3.47487
oeeru5RPrkDI19e7pI	Tmem64	transmembrane protein 64	-0.273512	7.22988	-2.54798	0.0202791	0.285254	-3.47582
rSJ6lcuzsx_IheH7Xo	Gna13	guanine nucleotide binding protein, alpha 13	0.402568	8.05607	2.54751	0.0202992	0.285254	-3.47672
Egmxd4CJBAI56Bz56U	NA	NA	0.128494	6.72738	2.54745	0.0203016	0.285254	-3.47682
BWCd5jnyLlF560DpMk	1700084C01Rik	RIKEN cDNA 1700084C01 gene	0.152462	6.79337	2.54626	0.020352	0.28563	-3.47906
NKtGU0eqn0kinsOdJc	Gm4995	predicted pseudogene 4995	-0.189141	6.96665	-2.54614	0.020357	0.28563	-3.47928
rurAkil6EqX4uj6rjw	NA	NA	0.211455	6.62538	2.5451	0.0204013	0.285702	-3.48124
3lY6Xi.hV7j1frOKkg	Srfbp1	serum response factor binding protein 1	-0.228018	7.0189	-2.54473	0.0204169	0.285702	-3.48193
NRJ_zDsNP6rWf8H6HI	Eif1	eukaryotic translation initiation factor 1	-0.467102	10.7911	-2.54453	0.0204257	0.285702	-3.48232
0t9Vxk7u9REgGnu8i0	Pias1	protein inhibitor of activated STAT 1	0.184035	7.78593	2.54449	0.0204274	0.285702	-3.4824
iS.h9d9TC0rn_ipSVY	Rbm18	RNA binding motif protein 18	-0.139275	6.90164	-2.54361	0.0204646	0.285702	-3.48404
6nIDir7E8SElORKiko	Phc3	polyhomeotic-like 3 (Drosophila)	0.176509	6.73636	2.54347	0.0204708	0.285702	-3.48431
cntySA3IenhUdda6nQ	Pknox1	Pbx/knotted 1 homeobox	0.128142	6.78408	2.5434	0.0204738	0.285702	-3.48445
xcmX9fYonYpM.QCeEs	Suv420h1	suppressor of variegation 4-20 homolog 1 (Drosophila)	0.124724	6.77788	2.54332	0.0204771	0.285702	-3.48459
BtJevE9XtYBUQxxKJU	Pja1	praja ring finger 1, E3 ubiquitin protein ligase	-0.168882	8.29787	-2.54292	0.0204944	0.285743	-3.48535
QXkj97k257gXeOFcC8	Hat1	histone aminotransferase 1	0.256979	9.04381	2.54256	0.0205097	0.285758	-3.48603
Bgergkp1KAq.Aujqeg	NA	NA	0.646435	6.68554	2.54177	0.0205432	0.285974	-3.4875
KsBKKW4koB7UlC5.3k	Nr2c2ap	nuclear receptor 2C2-associated protein	-0.216229	6.9834	-2.54091	0.0205804	0.285974	-3.48913
N.OqNJStCqI_HiQiF0	Zfp467	zinc finger protein 467	0.137476	6.77337	2.54066	0.0205908	0.285974	-3.48959
0XqRHV6iwBQPQOWuug	Sft2d2	SFT2 domain containing 2	0.367415	9.11855	2.54032	0.0206055	0.285974	-3.49023
llO91LR5zdYgVQHTow	Notch4	notch 4	-0.311943	7.93656	-2.5402	0.0206108	0.285974	-3.49046
3EXgqHneHtRVXt_UzM	Noa1	nitric oxide associated 1	-0.186717	7.32011	-2.54003	0.0206182	0.285974	-3.49078
Tl54sODfp.v3g8B9Xg	Sco1	SCO cytochrome oxidase deficient homolog 1 (yeast)	-0.102725	6.77216	-2.53937	0.0206464	0.285974	-3.49202
HtDqnXnjniUD31F7nk	NA	NA	0.141833	6.83463	2.53929	0.0206496	0.285974	-3.49216
QxBtFe9RtNJHlqhVys	Olfm2	olfactomedin 2	0.116132	6.75022	2.53918	0.0206546	0.285974	-3.49238
i5lNRlAZtFNOVChNS8	Hist2h3b	histone cluster 2, H3b	-0.338594	9.19095	-2.53829	0.0206928	0.286303	-3.49404
9QKU5CcIKS54Dk1ElE	NA	NA	-0.0990835	6.71129	-2.53787	0.020711	0.286349	-3.49484
clxik6cUgXH89Pj9VU	Tbc1d9	TBC1 domain family, member 9	-0.254019	7.3284	-2.53725	0.0207377	0.286349	-3.496
HgPHSfqLeIF6l9epeI	Abhd2	abhydrolase domain containing 2	-0.172808	6.92872	-2.53721	0.0207393	0.286349	-3.49607
WgeNkdFQleAOkgrCCc	Gm3579	predicted gene 3579	-0.838096	8.99567	-2.53517	0.0208279	0.287373	-3.49991
QrYinetF7Exl10gDx4	Uck2	uridine-cytidine kinase 2	-0.177649	7.95539	-2.53449	0.0208573	0.28758	-3.50119
QqqLI7x6F03cSTc104	Psmb7	proteasome (prosome, macropain) subunit, beta type 7	-0.179235	9.48248	-2.53316	0.0209149	0.288174	-3.50367
Bk7k6SIRCjO4qXv3v4	Noc3l	nucleolar complex associated 3 homolog (S. cerevisiae)	-0.120079	6.83594	-2.53238	0.020949	0.288402	-3.50514
9fI0UMNU5UTjJcSsyE	Adal	adenosine deaminase-like	-0.171924	6.88089	-2.53212	0.0209604	0.288402	-3.50563
lREyU_x.h0Fc1I8iVU	Tmprss3	transmembrane protease, serine 3	-0.14969	6.71258	-2.53099	0.0210097	0.28888	-3.50775
HX736iS4O0fxOnv3tE	Acbd3	acyl-Coenzyme A binding domain containing 3	-0.213737	8.05075	-2.53044	0.0210339	0.288882	-3.50879
oInc5YpTAmoxSXPVfY	Mrpl40	mitochondrial ribosomal protein L40	-0.24789	8.34191	-2.53032	0.0210389	0.288882	-3.509
Q9Q.X4zETF9wBchP14	Cd24a	CD24a antigen	-0.150344	6.94209	-2.52862	0.0211134	0.289702	-3.51219
6AWp.g6JuB14piT6Vg	1500012F01Rik	RIKEN cDNA 1500012F01 gene	0.365192	8.53203	2.5283	0.0211278	0.289702	-3.5128
N7TRTdaGThfRCQwtTo	Acot7	acyl-CoA thioesterase 7	-0.33993	7.35477	-2.52705	0.0211829	0.290133	-3.51515
Zl4J4B0PsjTJ1N19IM	Zzz3	zinc finger, ZZ domain containing 3	0.113066	6.67775	2.52692	0.0211883	0.290133	-3.51538
NLUQEqKHfUk1JRJjro	Lsm12	LSM12 homolog (S. cerevisiae)	0.125888	6.72334	2.5259	0.0212332	0.290349	-3.51729
HdXuqBHQgpQl0koC5I	Mrpl13	mitochondrial ribosomal protein L13	-0.277638	8.97039	-2.5259	0.0212333	0.290349	-3.51729
Zqek3tcV_VDYkRXjgs	Chd5	chromodomain helicase DNA binding protein 5	-0.115718	6.7435	-2.52517	0.0212657	0.29041	-3.51867
fqQoUSUH13xCURYf7U	NA	NA	0.181046	6.75407	2.52514	0.0212669	0.29041	-3.51872
uaqg2pfdR26MT85b.s	Hoxb2	homeobox B2	-0.156405	6.78402	-2.52432	0.0213033	0.290487	-3.52026
lSdS90RaUA0ekKkIIg	Krtcap2	keratinocyte associated protein 2	-0.214932	10.5893	-2.52429	0.0213048	0.290487	-3.52032
cELnIlVaB6DCUpVErw	Avpi1	arginine vasopressin-induced 1	-0.188223	7.19501	-2.52328	0.0213495	0.290487	-3.52221
coTYJTIJS7jghA03bg	Pdhb	pyruvate dehydrogenase (lipoamide) beta	-0.201975	7.00614	-2.52289	0.0213669	0.290487	-3.52294
K9eOi9JJaq5Su4pfKE	C4b	complement component 4B (Chido blood group)	0.436474	7.78004	2.52244	0.0213869	0.290487	-3.52379
EZj2AAQYgDhtnU.QVQ	Phox2b	paired-like homeobox 2b	-0.100564	6.78566	-2.52243	0.021387	0.290487	-3.52379
lJr0oU0fUnHNmqdOk0	Rab1b	RAB1B, member RAS oncogene family	0.173542	7.59701	2.52236	0.0213904	0.290487	-3.52394
lSUX6oxAlveLPfuJ.o	NA	NA	-0.271974	8.10313	-2.52217	0.0213987	0.290487	-3.52428
f9E17yfwz77XJSF3jU	Sst	somatostatin	-0.698498	9.19326	-2.52169	0.0214202	0.290487	-3.52519
3VRf7jc4vhrnrvXRXs	Tmco3	transmembrane and coiled-coil domains 3	-0.149628	7.35526	-2.52165	0.021422	0.290487	-3.52526
3oIgJJEq.QaR1fHd2o	Mthfd2	methylenetetrahydrofolate dehydrogenase (NAD+ dependent), methenyltetrahydrofolate cyclohydrolase	-0.161182	6.92224	-2.52132	0.0214367	0.290487	-3.52588
9n0nmGKoYrujYAoVZA	C1qa	complement component 1, q subcomponent, alpha polypeptide	0.301084	7.15949	2.52107	0.0214478	0.290487	-3.52635
ceOOtPsl8FtBctFNas	Fgf1	fibroblast growth factor 1	-0.229366	6.86828	-2.51954	0.021516	0.290771	-3.52921
NSPWv46klDQYBIRF5E	NA	NA	-0.393397	8.92645	-2.51931	0.0215264	0.290771	-3.52964
3tkiteI_SQn_HjngDg	Trip11	thyroid hormone receptor interactor 11	0.15065	6.76433	2.51827	0.021573	0.290771	-3.53159
3uz0WVGVyU2Hz89N0o	Creld1	cysteine-rich with EGF-like domains 1	-0.228808	7.35268	-2.51815	0.0215783	0.290771	-3.53181
0_6V7ueveqku9xCi6I	Nif3l1	Ngg1 interacting factor 3-like 1 (S. pombe)	-0.167375	7.02755	-2.51811	0.0215799	0.290771	-3.53188
rleJDCi1RuXxYBICdE	Kifc5b	kinesin family member C5B	0.139903	6.88327	2.51769	0.021599	0.290771	-3.53268
leJjSlJ76.80pKMvTU	Psip1	PC4 and SFRS1 interacting protein 1	0.19256	7.34579	2.51738	0.0216126	0.290771	-3.53325
6QIYH55EBEoesfo1UY	NA	NA	0.12748	6.73007	2.51691	0.021634	0.290771	-3.53414
uqdXpOXlcg_876k0S0	Serpinh1	serine (or cysteine) peptidase inhibitor, clade H, member 1	-0.556176	9.30948	-2.51669	0.0216438	0.290771	-3.53454
3kjEkew3dyud.riIYk	Ppm1e	protein phosphatase 1E (PP2C domain containing)	-0.124535	6.85779	-2.51649	0.0216526	0.290771	-3.53491
WEKXkg.VIlN1U_Hk30	Uxt	ubiquitously expressed transcript	-0.223749	8.46132	-2.51641	0.0216565	0.290771	-3.53507
r0TUOweqLfQs7V8VfU	1700001C02Rik	RIKEN cDNA 1700001C02 gene	0.114681	6.7864	2.51627	0.0216626	0.290771	-3.53533
uy_hV.nQ5_zfEZE13o	Olfr437	olfactory receptor 437	-0.161711	6.82867	-2.5162	0.021666	0.290771	-3.53547
x7lXjcU8q7iKyUoF.o	Ptp4a2	protein tyrosine phosphatase 4a2	0.235736	7.32031	2.51603	0.0216734	0.290771	-3.53578
Wqej.TQUdgpUpEiNFE	Spata2l	spermatogenesis associated 2-like	-0.125796	6.80059	-2.51538	0.021703	0.290973	-3.53701
QtVoC_Ueq4qxqZ.OHM	Pacsin3	protein kinase C and casein kinase substrate in neurons 3	-0.122795	6.81353	-2.51493	0.0217231	0.291043	-3.53784
ia5xcUve76nScUty3M	Muc1	mucin 1, transmembrane	0.578343	9.56528	2.5143	0.0217514	0.291043	-3.53901
N6U447uf8NUudKnX60	NA	NA	0.113372	6.70761	2.51429	0.0217522	0.291043	-3.53904
Keom9md6tHo_.bvzu4	Prune	prune homolog (Drosophila)	-0.144508	6.90301	-2.5132	0.0218011	0.291502	-3.54107
0nkSOlXpQ5I3o.Loqs	2410002F23Rik	RIKEN cDNA 2410002F23 gene	0.175198	6.992	2.51268	0.0218251	0.291605	-3.54206
QtI5dy94Ut.9fu4E_E	Snrk	SNF related kinase	-0.258406	7.78301	-2.5123	0.021842	0.291605	-3.54276
3RU_LfUIuuKtErXJd4	Nr1h2	nuclear receptor subfamily 1, group H, member 2	-0.192017	7.70335	-2.51102	0.0219004	0.291605	-3.54516
u_eSCEgl6eLR3Ubc14	Fam98a	family with sequence similarity 98, member A	-0.254629	8.67626	-2.51044	0.0219268	0.291605	-3.54624
3kgtKZ9VQFfj0yhNQU	NA	NA	0.327098	6.71242	2.51032	0.0219321	0.291605	-3.54646
ELMyh6GoE0Xn24Oueo	NA	NA	-0.196881	7.00645	-2.50991	0.0219509	0.291605	-3.54723
fXlaLJ0Ld94JIgG_e0	Zbtb39	zinc finger and BTB domain containing 39	-0.118331	6.98233	-2.50989	0.0219516	0.291605	-3.54726
HT7AnlHvF0Yr2qJYQI	Asna1	arsA arsenite transporter, ATP-binding, homolog 1 (bacterial)	-0.292513	8.36543	-2.50979	0.0219564	0.291605	-3.54746
Broj_V_eV48ngl24ek	NA	NA	0.194683	7.44438	2.50939	0.0219746	0.291605	-3.5482
imC8eCEHwyF6lWnVWc	Tom1l2	target of myb1-like 2 (chicken)	-0.215495	6.97436	-2.50931	0.0219781	0.291605	-3.54835
9qLdpyOX3qHKrk_4lI	Zmynd8	zinc finger, MYND-type containing 8	0.197406	7.12175	2.5092	0.0219834	0.291605	-3.54856
NiwSKoUZJRYSV93mvs	Papss1	3'-phosphoadenosine 5'-phosphosulfate synthase 1	-0.197604	7.4941	-2.50891	0.0219964	0.291605	-3.5491
6ENaeryaJLtSo4oJhc	Cdkn1b	cyclin-dependent kinase inhibitor 1B	0.135961	6.79354	2.50787	0.0220438	0.291605	-3.55104
HvywLpQZTX.fWHoz2A	NA	NA	-0.319086	7.44393	-2.50726	0.0220719	0.291605	-3.55218
ukR7EfUaUSfUMQkSqI	Cp	ceruloplasmin	0.297728	6.8249	2.50707	0.0220807	0.291605	-3.55254
0qUYPF3qIEH10eqp4E	Mief2	mitochondrial elongation factor 2	-0.172771	6.89465	-2.50706	0.0220808	0.291605	-3.55255
WT8C0n4oAWpCbad1Hk	Napepld	N-acyl phosphatidylethanolamine phospholipase D	-0.162338	6.90545	-2.50699	0.0220842	0.291605	-3.55268
l52wW11.60qs5UF6F4	Tfg	Trk-fused gene	-0.212967	9.00713	-2.50669	0.0220981	0.291605	-3.55325
KVfUIJJeRFcqpDtcTE	AI593442	expressed sequence AI593442	0.121847	6.72904	2.50666	0.0220996	0.291605	-3.55331
NXjtBIYYR1USx4enig	Iars2	isoleucine-tRNA synthetase 2, mitochondrial	0.199224	8.10867	2.5066	0.022102	0.291605	-3.55341
NXclOunun1fGnLgj0o	Tro	trophinin	-0.142367	6.73779	-2.50487	0.0221817	0.292279	-3.55665
9eR.1O8x1MYs8Nc6OQ	Dnajb9	DnaJ (Hsp40) homolog, subfamily B, member 9	-0.19316	6.91749	-2.50485	0.0221824	0.292279	-3.55668
W0V9eXFxROdWd8J6Ec	Tusc2	tumor suppressor candidate 2	-0.169118	7.23198	-2.504	0.0222218	0.292604	-3.55827
oehQUd_ChNii1Kp0t0	A630001G21Rik	RIKEN cDNA A630001G21 gene	0.135628	6.77961	2.50345	0.022247	0.292738	-3.5593
H1bnun3udS51Tkt33s	NA	NA	0.098115	6.7261	2.50314	0.0222614	0.292738	-3.55988
K1b5bd7o4jzGHLUpfU	NA	NA	0.326225	11.1653	2.50258	0.0222874	0.292887	-3.56093
i6CUBqSIAIUUKpU4J4	Scyl1	SCY1-like 1 (S. cerevisiae)	-0.188161	6.75275	-2.50085	0.0223675	0.293745	-3.56416
0qT.v3f3iCsH4BHEiU	NA	NA	-0.119588	6.77025	-2.4996	0.0224252	0.294166	-3.56647
E3cSX1VdKipDAmQR_k	Lamc1	laminin, gamma 1	-0.177341	7.34788	-2.49922	0.0224432	0.294166	-3.5672
iHt9xOUR7qEncxBBec	Srrd	SRR1 domain containing	-0.120719	6.76044	-2.4992	0.0224439	0.294166	-3.56722
WeegLkt38frid.6hWE	Prr13	proline rich 13	0.283539	11.8998	2.49853	0.022475	0.294379	-3.56847
ZaekIcU17EB4L6qI_0	Arf5	ADP-ribosylation factor 5	-0.248772	7.33251	-2.49798	0.0225007	0.294443	-3.5695
Z6NxLX5UVuXF6FIS_4	Dpy30	dpy-30 homolog (C. elegans)	-0.234954	8.43346	-2.4978	0.0225095	0.294443	-3.56985
07c4309Xk3M3HUhX0U	Olfr464	olfactory receptor 464	0.110066	6.78075	2.49697	0.0225482	0.294756	-3.5714
Zp1Jie5NF3zW7g7.eE	NA	NA	0.143082	6.77503	2.49561	0.0226118	0.295394	-3.57393
Z4beyUOoG4DPrmNHgU	Prune	prune homolog (Drosophila)	-0.163425	7.30483	-2.49514	0.0226338	0.295487	-3.5748
oan5dHm7VToI3CRf1Q	D10Jhu81e	DNA segment, Chr 10, Johns Hopkins University 81 expressed	-0.361249	8.95502	-2.49294	0.022737	0.296289	-3.5789
3inz3Sv.BvnozqkQxU	Tor1b	torsin family 1, member B	-0.170913	7.0492	-2.4929	0.022739	0.296289	-3.57897
QkRK_h3Q7gVAn7end4	Csrnp2	cysteine-serine-rich nuclear protein 2	-0.142431	7.00126	-2.49284	0.0227416	0.296289	-3.57908
BJUa5TUV6SCL0XEFX0	Hagh	hydroxyacyl glutathione hydrolase	-0.319082	8.02205	-2.49251	0.0227575	0.296289	-3.57971
uPgSrVU7qVqY3nt580	Pcyox1l	prenylcysteine oxidase 1 like	-0.233678	6.76154	-2.49225	0.0227697	0.296289	-3.58019
fqXQQqUQrhgAbSwliE	NA	NA	-0.344315	8.05171	-2.49138	0.0228105	0.296626	-3.5818
faECLS4obV6XyOLV70	Pabpn1	poly(A) binding protein, nuclear 1	0.365014	9.82257	2.48982	0.0228845	0.297209	-3.58471
3lYRleeKSGDhPC94JI	Dusp3	dual specificity phosphatase 3 (vaccinia virus phosphatase VH1-related)	-0.126761	6.72418	-2.48937	0.0229058	0.297209	-3.58555
WHqgWjTQ5ffdIqIo0o	NA	NA	-0.149689	6.97442	-2.48896	0.0229256	0.297209	-3.58632
feBER3TtRFZJYPU.gc	Samsn1	SAM domain, SH3 domain and nuclear localization signals, 1	0.236434	7.05329	2.48879	0.0229335	0.297209	-3.58663
lp6gXz8_su8rSKkopo	Golga2	golgi autoantigen, golgin subfamily a, 2	-0.280147	7.2023	-2.48875	0.0229353	0.297209	-3.5867
3d7XX8d3upExInk0Zc	Pkp2	plakophilin 2	0.301643	8.194	2.4884	0.0229517	0.297209	-3.58735
6WTEqehKGyqu7pDAn4	Abtb1	ankyrin repeat and BTB (POZ) domain containing 1	0.178447	6.95448	2.48823	0.0229599	0.297209	-3.58767
rbepHnxflONVd6iJT8	Isy1	ISY1 splicing factor homolog (S. cerevisiae)	0.208957	8.08632	2.48723	0.0230075	0.297631	-3.58953
EiDn0eLkw57U94t6h0	Hhipl2	hedgehog interacting protein-like 2	-0.144024	6.7217	-2.48636	0.0230492	0.297977	-3.59116
T3S9BJ1rLyoHB1H5Eo	Mbnl2	muscleblind-like 2	0.248802	9.54223	2.48535	0.0230975	0.298407	-3.59304
3jXguQ_G4BLu151UrE	Lnx2	ligand of numb-protein X 2	-0.24366	7.24518	-2.48473	0.0231269	0.298594	-3.59419
EpSJF_7oX3L.v6fUkg	Tmem216	transmembrane protein 216	0.152249	7.29854	2.4841	0.0231572	0.29879	-3.59536
WuN_lCjRPc9eA9SBy4	Casp4	caspase 4, apoptosis-related cysteine peptidase	0.170355	6.86719	2.48324	0.0231983	0.299127	-3.59696
3SaCkhHRKCOEi9yaV4	Zgpat	zinc finger, CCCH-type with G patch domain	-0.167843	6.99615	-2.48271	0.0232238	0.299242	-3.59794
xO_L_HeOKCJVWN1X6E	Scnm1	sodium channel modifier 1	-0.161874	6.76748	-2.48243	0.0232373	0.299242	-3.59846
QlFROhChDqBOwpZMV4	Rnf185	ring finger protein 185	-0.220186	7.84377	-2.48129	0.0232921	0.299714	-3.60058
oNLOV6eum3f1X33p6U	Rabac1	Rab acceptor 1 (prenylated)	-0.346589	9.62363	-2.48104	0.023304	0.299714	-3.60104
BoAmm1qcDsfL03V8Xc	NA	NA	0.314819	10.0514	2.4805	0.0233305	0.29986	-3.60206
BuCCihPiCgBaiuoh6Y	Tnni3	troponin I, cardiac 3	-0.126461	6.83719	-2.47912	0.0233972	0.300357	-3.60463
NsdSlzzgdNcII6f0pU	Foxa2	forkhead box A2	-0.164985	6.93051	-2.47907	0.0233994	0.300357	-3.60471
9nggGgoiP6j7hC9J6A	Sarnp	SAP domain containing ribonucleoprotein	0.154539	6.76203	2.47875	0.023415	0.300364	-3.60531
Qpqte_64HvMn7x0v38	NA	NA	-0.349368	9.44133	-2.47793	0.0234547	0.300591	-3.60683
cmy17oIR4oJ6EeiK3k	Uqcr11	ubiquinol-cytochrome c reductase, complex III subunit XI	-0.273875	11.0367	-2.47776	0.0234629	0.300591	-3.60715
WOr_Xymqn6B_V6XuF0	Echdc2	enoyl Coenzyme A hydratase domain containing 2	-0.182536	6.95578	-2.47711	0.0234946	0.300804	-3.60836
KX4krSQpStr4IiwslE	NA	NA	0.119539	6.71863	2.47678	0.0235103	0.300811	-3.60896
0pztRHKSahX9J1dIJ8	NA	NA	0.110983	6.77816	2.47647	0.0235258	0.300816	-3.60955
uv1F.sktfp.LgfjvUU	Gosr2	golgi SNAP receptor complex member 2	-0.223957	8.05885	-2.4757	0.0235631	0.301099	-3.61098
QlIQfRqcjxe_Dzp_oU	Marveld3	MARVEL (membrane-associating) domain containing 3	-0.14964	6.94645	-2.47523	0.0235858	0.301195	-3.61184
uH98HzHFXjIo1VQe7k	Plcg2	phospholipase C, gamma 2	0.286997	7.406	2.47474	0.02361	0.301216	-3.61276
WroS8UQZ4F4IAodlG0	Sstr2	somatostatin receptor 2	-0.331048	7.29503	-2.4744	0.0236263	0.301216	-3.61338
6Xg7m6WIqDSXn7f1cI	Arpc5	actin related protein 2/3 complex, subunit 5	0.234629	11.3503	2.47427	0.0236328	0.301216	-3.61363
9gQ7sU4B0Rfp.f4A60	NA	NA	-0.0947332	6.74461	-2.47278	0.0237057	0.301772	-3.6164
xOEX3vnre3SK_qe36o	Acp2	acid phosphatase 2, lysosomal	0.190563	7.19371	2.47257	0.023716	0.301772	-3.61679
0ViIguFCOJ.hfUNUi0	Tsen2	tRNA splicing endonuclease 2 homolog (S. cerevisiae)	-0.137273	6.96745	-2.47239	0.0237249	0.301772	-3.61712
leXpdQKcw6TEktUqTw	Apobec1	apolipoprotein B mRNA editing enzyme, catalytic polypeptide 1	0.46975	8.03749	2.47214	0.0237371	0.301772	-3.61758
WO5JpxLdi6KJ6Jnq7E	Dctn3	dynactin 3	-0.176299	8.56208	-2.47167	0.0237604	0.301793	-3.61847
fVOVbRX3kNfsADAFVk	H2afy2	H2A histone family, member Y2	-0.109276	6.75518	-2.47149	0.0237691	0.301793	-3.6188
EUKr6_MgM3I7FUUslI	Tbc1d23	TBC1 domain family, member 23	0.171265	6.96945	2.47111	0.0237877	0.301836	-3.6195
lG14eTmJd9bv3vPCsU	Il15	interleukin 15	0.185397	7.10028	2.47076	0.0238049	0.301862	-3.62015
Bxli7euGuV6B496Kec	Dnlz	DNL-type zinc finger	-0.199724	7.93988	-2.47006	0.0238394	0.301942	-3.62145
EoEYAKST1wv8Dq_5CQ	NA	NA	0.0946053	6.73122	2.47002	0.0238415	0.301942	-3.62153
fkmax7i6R7t1PW.564	Slc35b3	solute carrier family 35, member B3	0.295158	8.29177	2.46961	0.0238617	0.302006	-3.62229
NLuXnZedDuAVYh1E.Q	Stk32a	serine/threonine kinase 32A	-0.105621	6.79029	-2.46884	0.0238995	0.302291	-3.62371
EsXrZ6UYobCBKQPD7g	Ntn4	netrin 4	-0.135175	6.7698	-2.46811	0.0239353	0.302552	-3.62505
xtLvsetKO6hHfUe5x0	Piga	phosphatidylinositol glycan anchor biosynthesis, class A	-0.205227	7.65174	-2.46775	0.0239532	0.302586	-3.62572
KJRIn_vex44JRJuAn4	Lsm14b	LSM14 homolog B (SCD6, S. cerevisiae)	-0.327157	8.26467	-2.46723	0.023979	0.302648	-3.62669
QfXqICo__IKPXvtWxU	Srpr	signal recognition particle receptor ('docking protein')	-0.250663	7.51628	-2.46704	0.0239885	0.302648	-3.62705
i5Ln9fwFirph_kisAU	Herpud1	homocysteine-inducible, endoplasmic reticulum stress-inducible, ubiquitin-like domain member 1	-0.601586	10.9338	-2.46626	0.024027	0.302653	-3.62849
T_qle9fkTfEvF0.9U4	Rnf44	ring finger protein 44	0.226564	10.0493	2.46611	0.0240346	0.302653	-3.62877
KpORY6T9elv7nnTzlU	Atp2a2	ATPase, Ca++ transporting, cardiac muscle, slow twitch 2	-0.289291	8.94826	-2.46585	0.0240475	0.302653	-3.62925
HX8soGOJEOXodXGKV4	Mthfd1	methylenetetrahydrofolate dehydrogenase (NADP+ dependent), methenyltetrahydrofolate cyclohydrolase, formyltetrahydrofolate synthase	-0.195733	7.6217	-2.46581	0.0240497	0.302653	-3.62934
lF6A_pFu.iRJL_oenk	Gpatch2	G patch domain containing 2	-0.149275	7.23082	-2.46439	0.02412	0.302656	-3.63195
lOjXIzSgssIUjuL0Sk	NA	NA	0.118909	6.77166	2.46438	0.0241204	0.302656	-3.63197
lngBS0u4pfB5fbq1ys	Ercc3	excision repair cross-complementing rodent repair deficiency, complementation group 3	0.259455	8.42205	2.46407	0.0241359	0.302656	-3.63255
BAeM4hVea6w6VEp4gU	Tmem67	transmembrane protein 67	0.117836	6.71104	2.46405	0.0241369	0.302656	-3.63259
N14W57qIkT4SIe294U	Zfand2b	zinc finger, AN1 type domain 2B	-0.102629	6.98681	-2.46395	0.0241422	0.302656	-3.63278
0peSSUudBCSeFzu_eg	Snx14	sorting nexin 14	0.215373	7.6095	2.46345	0.024167	0.302656	-3.6337
WrvfeKZLUSu.3HGRqo	Krtcap3	keratinocyte associated protein 3	0.199715	9.94817	2.46341	0.0241689	0.302656	-3.63377
u9._karfkcJeidHj6k	2610005L07Rik	cadherin 11 pseudogene	0.13945	6.70301	2.46336	0.0241717	0.302656	-3.63388
3UiklON_1TqCVTEn30	Scgn	secretagogin, EF-hand calcium binding protein	-0.16364	6.87343	-2.46266	0.0242066	0.302903	-3.63517
loktXUCngkooMfiFKI	Slc35f4	solute carrier family 35, member F4	-0.131473	6.6864	-2.46162	0.0242586	0.303201	-3.6371
0WN3t3AI7jv7vPSegs	Vhl	von Hippel-Lindau tumor suppressor	0.135469	6.84961	2.46157	0.024261	0.303201	-3.63719
0lunupzfXvJfoeCq.w	Bag3	BCL2-associated athanogene 3	-0.272973	9.88643	-2.4607	0.0243045	0.303555	-3.6388
iSVKdUCudCtXuCFUyA	NA	NA	-0.338436	7.38398	-2.45975	0.0243525	0.30386	-3.64056
0h7ee5HpO7F1CXnnsc	Hist1h2be	histone cluster 1, H2be	-0.108659	6.76766	-2.45961	0.0243595	0.30386	-3.64082
ri.CRdlSKFVJ050gjY	Abi3	ABI gene family, member 3	0.290515	7.08528	2.45715	0.0244834	0.305007	-3.64538
xpfXqEF6CtAkIHfiPM	Impad1	inositol monophosphatase domain containing 1	0.192154	7.11837	2.45679	0.0245015	0.305007	-3.64604
xXx37iRHxf5UeCkqfU	NA	NA	0.116022	6.84301	2.45634	0.0245241	0.305007	-3.64687
cyhXK_Ue_dqV30JXiA	Rfx4	regulatory factor X, 4 (influences HLA class II expression)	-0.117264	6.75871	-2.45634	0.0245244	0.305007	-3.64688
948oq.eeleSfn1eaPI	NA	NA	-0.194467	8.07339	-2.45626	0.0245281	0.305007	-3.64701
TjY6XjREnohR0Eo6Qk	Letm1	leucine zipper-EF-hand containing transmembrane protein 1	-0.267741	7.58536	-2.45524	0.02458	0.305406	-3.64891
ENKH_CgN1JGehUqR1o	2016-09-09	septin 9	-0.169944	7.15269	-2.45481	0.0246019	0.305406	-3.64971
l7wi3FKREjpZV5WKi8	Ngef	neuronal guanine nucleotide exchange factor	0.132285	6.73682	2.45472	0.0246063	0.305406	-3.64987
3nlAwj15KdVT93qq8o	Rarg	retinoic acid receptor, gamma	-0.111156	6.81836	-2.45421	0.0246323	0.305539	-3.65082
E_jf6lXovJ1eNcLiQU	Adck4	aarF domain containing kinase 4	-0.20243	7.37448	-2.45364	0.0246611	0.305706	-3.65186
c5eSCBGnd6NoHoopRM	Lrrk2	leucine-rich repeat kinase 2	0.112648	6.71733	2.45222	0.0247332	0.306409	-3.65448
BUJ2e7njqck4jl1FBc	Lrrc49	leucine rich repeat containing 49	-0.147028	7.21465	-2.45104	0.0247938	0.306844	-3.65668
T6eboKXgoXLU.oung8	Cep97	centrosomal protein 97	0.101787	6.73612	2.45093	0.0247992	0.306844	-3.65687
rS7gL6IwL33VIM6KRQ	NA	NA	-0.311569	7.53829	-2.45006	0.024844	0.307151	-3.65849
orpJP6u.cc_Db6gu4c	Tctex1d2	Tctex1 domain containing 2	0.170959	7.65081	2.44984	0.0248549	0.307151	-3.65888
fjQsv6H0VhowZmfkvU	Phlda1	pleckstrin homology-like domain, family A, member 1	-0.645868	9.042	-2.44912	0.0248921	0.30742	-3.66023
rJXxeUToZeLT9epR74	Capn15	calpain 15	-0.134312	7.42434	-2.44813	0.0249427	0.307854	-3.66205
Qu_u15e3td17sle65A	Nomo1	nodal modulator 1	-0.234846	8.28859	-2.44704	0.0249992	0.307892	-3.66408
xf4P73y_9PUtdwt0.Y	4930452B06Rik	RIKEN cDNA 4930452B06 gene	-0.134211	6.8338	-2.44693	0.0250047	0.307892	-3.66427
3lAT5QIHnj_taUJXKE	Chmp1b	charged multivesicular body protein 1B	0.246031	8.48479	2.44671	0.0250162	0.307892	-3.66469
rs5jSu.o6QF6jvk4sc	NA	NA	-0.16612	6.92055	-2.44638	0.0250328	0.307892	-3.66528
l3pHOtOmiqGkueKaBI	Mob4	MOB family member 4, phocein	0.131289	6.84179	2.4463	0.0250369	0.307892	-3.66543
lidKcaQFS9FHUvP9JU	Cep162	centrosomal protein 162	-0.0978644	6.77465	-2.44627	0.0250387	0.307892	-3.66549
BBI6ufXoR4XfuX52dY	Rhbdf1	rhomboid family 1 (Drosophila)	0.279796	8.2488	2.44547	0.02508	0.308209	-3.66697
rXUFdU0SlUEt4vEUnQ	Syngr4	synaptogyrin 4	0.0925787	6.73564	2.44421	0.0251451	0.308819	-3.66929
BqVCICT1FO3zui3RSU	Gm5148	predicted gene 5148	-0.154609	6.70812	-2.44159	0.0252813	0.3103	-3.67413
fVl54XpueU74CEEIBc	Acads	acyl-Coenzyme A dehydrogenase, short chain	-0.139887	6.73752	-2.44072	0.0253265	0.310333	-3.67574
QW697g47iImfO7Croo	Tmem38b	transmembrane protein 38B	-0.165726	7.72284	-2.44001	0.0253635	0.310333	-3.67705
QRcdH3Qk1YJXo4IBIk	Fcgr2b	Fc receptor, IgG, low affinity IIb	0.267495	7.20823	2.43966	0.0253819	0.310333	-3.6777
WXKX7tLoHfWrRLD3e8	NA	NA	0.187926	7.15326	2.43937	0.0253968	0.310333	-3.67822
WVekdcfIECyX9.y9Uk	Serpina3n	serine (or cysteine) peptidase inhibitor, clade A, member 3N	0.651764	8.25619	2.43929	0.025401	0.310333	-3.67837
rilLKQtfo3zkYXyFP4	Mtdh	metadherin	0.259933	7.57399	2.43908	0.025412	0.310333	-3.67876
uSap7LhurEB1K4mIOQ	Rpia	ribose 5-phosphate isomerase A	-0.292967	7.43197	-2.4389	0.0254215	0.310333	-3.67909
0l719LiU5UV_77LiAc	Zmym3	zinc finger, MYM-type 3	0.19708	7.51483	2.43887	0.0254229	0.310333	-3.67914
[truncated: 18,267 more rows]

[truncated: 2 more sheets: MyD88 25 inf vs uninf, Myd88 47 inf vs uninf]
