# Supplementary material for: Effect of myeloid differentiation primary response gene 88 on expression profiles of genes during the development and progression of Helicobacter-induced gastric cancer
Source: BMC Cancer. 2017 Feb 15;17:133. doi: 10.1186/s12885-017-3114-y (PMC5310019; doi:10.1186/s12885-017-3114-y)
Supplement: Additional files 4: — Text File: Probe Profile of Microarray Data used in analysis of gene expression. (TXT 30459 kb) [file 12885_2017_3114_MOESM4_ESM.txt]

PROBE_ID	SYMBOL	6062085003_A.AVG_Signal	6062085003_A.Detection Pval	6062085003_A.BEAD_STDERR	6062085003_A.Avg_NBEADS	6062085003_B.AVG_Signal	6062085003_B.Detection Pval	6062085003_B.BEAD_STDERR	6062085003_B.Avg_NBEADS	6062085003_C.AVG_Signal	6062085003_C.Detection Pval	6062085003_C.BEAD_STDERR	6062085003_C.Avg_NBEADS	6062085003_D.AVG_Signal	6062085003_D.Detection Pval	6062085003_D.BEAD_STDERR	6062085003_D.Avg_NBEADS	6062085003_E.AVG_Signal	6062085003_E.Detection Pval	6062085003_E.BEAD_STDERR	6062085003_E.Avg_NBEADS	6062085003_F.AVG_Signal	6062085003_F.Detection Pval	6062085003_F.BEAD_STDERR	6062085003_F.Avg_NBEADS	6062085007_A.AVG_Signal	6062085007_A.Detection Pval	6062085007_A.BEAD_STDERR	6062085007_A.Avg_NBEADS	6062085007_B.AVG_Signal	6062085007_B.Detection Pval	6062085007_B.BEAD_STDERR	6062085007_B.Avg_NBEADS	6062085007_C.AVG_Signal	6062085007_C.Detection Pval	6062085007_C.BEAD_STDERR	6062085007_C.Avg_NBEADS	6062085007_E.AVG_Signal	6062085007_E.Detection Pval	6062085007_E.BEAD_STDERR	6062085007_E.Avg_NBEADS	6062085007_F.AVG_Signal	6062085007_F.Detection Pval	6062085007_F.BEAD_STDERR	6062085007_F.Avg_NBEADS	6053517008_A.AVG_Signal	6053517008_A.Detection Pval	6053517008_A.BEAD_STDERR	6053517008_A.Avg_NBEADS	6053517008_B.AVG_Signal	6053517008_B.Detection Pval	6053517008_B.BEAD_STDERR	6053517008_B.Avg_NBEADS	6053517008_C.AVG_Signal	6053517008_C.Detection Pval	6053517008_C.BEAD_STDERR	6053517008_C.Avg_NBEADS	6053517008_D.AVG_Signal	6053517008_D.Detection Pval	6053517008_D.BEAD_STDERR	6053517008_D.Avg_NBEADS	6053517008_E.AVG_Signal	6053517008_E.Detection Pval	6053517008_E.BEAD_STDERR	6053517008_E.Avg_NBEADS	6053517008_F.AVG_Signal	6053517008_F.Detection Pval	6053517008_F.BEAD_STDERR	6053517008_F.Avg_NBEADS	6053517006_A.AVG_Signal	6053517006_A.Detection Pval	6053517006_A.BEAD_STDERR	6053517006_A.Avg_NBEADS	6053517006_B.AVG_Signal	6053517006_B.Detection Pval	6053517006_B.BEAD_STDERR	6053517006_B.Avg_NBEADS	6053517006_C.AVG_Signal	6053517006_C.Detection Pval	6053517006_C.BEAD_STDERR	6053517006_C.Avg_NBEADS	6053517006_D.AVG_Signal	6053517006_D.Detection Pval	6053517006_D.BEAD_STDERR	6053517006_D.Avg_NBEADS	6053517006_E.AVG_Signal	6053517006_E.Detection Pval	6053517006_E.BEAD_STDERR	6053517006_E.Avg_NBEADS	6053517006_F.AVG_Signal	6053517006_F.Detection Pval	6053517006_F.BEAD_STDERR	6053517006_F.Avg_NBEADS
ILMN_2417611	0610005C13Rik	83.43526	0.2638889	3.658222	49	81.14243	0.3418804	4.178239	29	74.1199	0.6314102	3.735652	38	78.77303	0.4316239	4.054345	38	71.4651	0.7916667	4.221484	26	73.71873	0.7061966	3.378616	40	61.7215	0.1698718	2.888064	60	55.7557	0.4871795	2.493636	45	50.08953	0.8108974	3.122432	31	54.14688	0.5918803	3.346441	41	62.36026	0.2745726	3.201882	36	67.76733	0.3258547	3.830185	40	70.16507	0.2564103	3.145943	54	57.14421	0.8611111	3.031696	41	69.25506	0.4326923	3.208714	53	66.61017	0.5149572	2.580231	61	61.35633	0.6303419	2.386187	53	81.22636	0.03952992	4.676953	37	75.98715	0.2147436	3.219518	45	72.25655	0.4412393	3.028915	45	70.41553	0.3792735	2.822833	32	67.71632	0.534188	3.043837	33	67.19812	0.3611111	2.970153	37
ILMN_2762289	0610005I04	87.51622	0.1196581	3.858863	42	81.24114	0.3376068	3.256217	42	81.22358	0.2820513	3.887505	54	85.05392	0.1399573	3.795337	56	75.66264	0.6100428	2.600948	50	81.50246	0.3034188	3.332162	50	64.77679	0.07264958	3.207501	42	57.73424	0.3269231	2.732194	44	53.11224	0.6196581	2.770222	43	62.11525	0.0940171	2.670649	57	65.60577	0.107906	2.98427	53	70.65196	0.2029915	2.935172	53	75.76375	0.06517094	3.489944	49	73.89185	0.125	2.498787	48	78.45486	0.06837607	2.672575	66	73.68806	0.1773504	2.810149	57	72.51565	0.1282051	3.602949	42	76.48598	0.1228632	4.635155	41	68.88549	0.5940171	4.023304	43	69.46556	0.5886752	3.773906	38	71.85551	0.2948718	2.858682	41	73.22224	0.2179487	3.872533	38	65.31792	0.4711539	3.045953	60
ILMN_2896528	0610006I08Rik	1057.534	0	33.91389	40	989.7385	0	33.19917	40	875.2933	0	36.83103	40	1064.811	0	34.87086	39	955.0209	0	36.7092	36	1197.077	0	47.9394	34	833.2503	0	25.77173	41	922.0995	0	24.49572	35	759.3139	0	24.25072	31	881.7947	0	34.75962	29	953.658	0	25.08825	40	719.2011	0	17.33573	39	830.0132	0	33.41552	35	982.5158	0	26.57928	39	1049.386	0	32.57108	45	967.773	0	25.01047	38	882.7073	0	29.30319	36	1116.202	0	46.24952	35	795.0275	0	35.61837	40	1023.061	0	38.27513	45	760.7018	0	28.4356	35	833.3166	0	25.34304	37	870.9872	0	41.99908	37
ILMN_2721178	0610006I08Rik	308.669	0	13.93545	35	274.3873	0	14.51989	32	236.2549	0	13.34559	22	280.0231	0	13.98741	34	259.6307	0	12.32513	29	322.9385	0	17.5333	28	232.9055	0	6.575644	39	245.3329	0	9.942783	37	213.5101	0	7.972395	39	219.1613	0	9.776552	29	221.2595	0	8.938899	28	209.1692	0	9.756994	31	251.2926	0	9.192427	43	247.6561	0	10.68378	43	257.665	0	8.221586	38	251.2601	0	10.64938	47	220.0018	0	8.26473	54	273.1287	0	10.336	33	235.3267	0	10.29643	38	297.5907	0	15.69896	35	221.9131	0	13.11866	26	244.2088	0	9.759155	35	235.374	0	15.69111	30
ILMN_2458837	0610006L08Rik	88.71113	0.09081197	4.121515	49	80.41312	0.3782051	3.538308	36	71.18194	0.767094	3.449977	47	78.21188	0.4764957	4.21665	37	79.77471	0.3717949	3.573956	41	79.44547	0.3985043	3.717189	41	60.94461	0.1976496	3.049277	44	55.71791	0.4871795	2.40719	53	54.71076	0.4957265	2.043915	52	57.73468	0.3141026	2.345537	45	62.14803	0.2852564	2.496745	51	76.09665	0.05128205	3.454067	48	78.20921	0.03311966	4.266485	37	72.35081	0.1794872	2.17473	63	71.52986	0.3151709	2.937793	59	67.77011	0.457265	2.84091	49	73.88784	0.09081197	3.343423	52	70.0998	0.4412393	3.01126	49	73.32662	0.3365385	4.11341	34	74.44635	0.3055556	3.43811	50	75.74711	0.1207265	3.19764	51	72.70254	0.2446581	2.870219	52	67.89265	0.3194444	2.864444	42
ILMN_3033922	0610007C21Rik	277.3709	0	15.29074	41	238.0889	0	9.805907	27	194.4386	0	9.560107	36	290.4236	0	12.09562	32	236.4614	0	12.91238	24	312.9102	0	12.77556	54	225.5798	0	6.964847	40	228.2146	0	9.285927	36	232.8369	0	7.788365	54	197.7907	0	7.62875	37	200.3755	0	8.647897	36	248.3666	0	10.4301	38	252.4546	0	9.134974	42	296.7621	0	11.31407	42	310.1865	0	9.255877	54	296.6705	0	11.71024	36	273.5639	0	10.78524	42	240.0652	0	10.2113	30	226.1847	0	12.26705	35	270.9895	0	20.60668	29	227.5466	0	11.94707	37	212.6822	0	9.966755	36	213.6596	0	12.97096	28
ILMN_3092673	0610007C21Rik	976.7565	0	35.62027	52	966.3246	0	59.98	23	780.1251	0	37.76534	30	994.1354	0	39.8113	34	908.6299	0	49.27896	35	1251.76	0	50.56662	33	841.3327	0	22.45695	43	852.7305	0	27.43632	35	834.6984	0	24.72219	40	869.4996	0	26.16934	39	837.4822	0	24.1487	33	926.0462	0	38.71651	40	904.6218	0	32.43761	39	907.1729	0	23.18254	46	1118.636	0	34.0628	51	987.114	0	36.07015	38	976.998	0	31.61825	43	867.7773	0	32.24746	37	768.1442	0	35.88817	26	955.2944	0	64.26798	39	786.2175	0	41.49202	33	820.4288	0	35.10194	46	790.3588	0	30.6683	38
ILMN_1230777	0610007C21Rik	574.1141	0	34.91261	40	534.1768	0	31.11099	31	474.7308	0	25.77127	51	560.1829	0	39.71137	41	588.9654	0	35.71892	48	774.2478	0	36.85563	49	545.9502	0	25.66315	45	532.1078	0	21.54923	47	618.002	0	27.43456	29	549.2461	0	24.41688	48	540.7992	0	20.86256	53	647.5393	0	30.61036	46	599.5417	0	33.46976	33	544.6528	0	23.08232	54	692.2009	0	29.01097	53	608.6926	0	34.47511	44	698.9883	0	22.93962	57	543.1516	0	31.79113	38	455.1584	0	30.20665	33	557.0583	0	41.06992	39	514.6217	0	36.99315	42	518.4036	0	25.19626	43	454.0153	0	25.57228	46
ILMN_1246069	0610007J10Rik	573.1519	0	32.57798	49	586.82	0	46.45763	38	405.6271	0	33.66889	40	415.0652	0	27.46351	37	504.4769	0	28.12103	44	644.4593	0	41.83257	41	1050.166	0	39.47661	40	1156.498	0	29.7983	52	966.2202	0	31.17965	57	929.2898	0	34.18811	32	892.4488	0	39.89458	50	876.3699	0	54.53532	41	700.2473	0	74.05276	23	740.2047	0	35.22582	46	513.7578	0	26.55071	51	565.8547	0	35.17628	48	677.4006	0	37.59274	43	764.6367	0	51.07602	33	603.6829	0	45.65859	31	852.6964	0	90.54951	41	519.2015	0	44.3012	45	463.0662	0	29.27283	30	638.0277	0	35.17537	51
ILMN_1232042	0610007L01Rik	73.22862	0.7660257	2.676252	48	83.8097	0.2275641	4.271513	47	77.77019	0.4561966	3.134529	53	82.52222	0.25	2.832609	62	77.62964	0.4935897	3.186054	51	88.65516	0.05448718	3.593415	41	57.13133	0.4818376	2.042442	45	56.09416	0.457265	2.775817	56	53.57288	0.5876068	1.96582	44	60.51246	0.1634615	2.682729	50	64.74519	0.1410256	3.594573	43	75.74082	0.05448718	3.555055	41	66.87449	0.4348291	3.219968	44	77.57037	0.04166667	3.394958	51	69.86613	0.4059829	3.192806	50	72.54884	0.2200855	3.706656	44	69.93829	0.2019231	3.853091	35	65.50052	0.7094017	2.970356	48	65.57655	0.7681624	3.690149	34	66.29842	0.7467949	3.316047	35	58.85919	0.9081197	2.587034	49	62.11328	0.8023504	2.620577	44	68.06953	0.3108974	3.397491	54
ILMN_1243193	0610007L01Rik	186.3664	0	13.01664	46	157.7963	0	11.37324	44	142.8065	0	10.96442	36	188.8327	0	11.54627	44	209.7297	0	13.23846	46	244.966	0	13.37485	42	216.7433	0	8.426607	45	234.482	0	10.44157	43	214.6544	0	13.15715	32	204.6753	0	12.06119	42	202.2742	0	10.17529	38	205.2358	0	10.26427	54	209.4741	0	9.936609	50	175.6308	0	7.916305	59	219.6466	0	12.40668	57	216.4561	0	12.14382	52	233.1496	0	14.27622	43	208.827	0	15.40388	39	170.3031	0	11.44814	40	235.8121	0	17.52683	38	182.0731	0	14.04273	42	178.9056	0	15.63137	38	160.0707	0	11.92908	44
ILMN_2524361	0610007L01Rik	74.52361	0.7061966	2.781307	48	69.17186	0.8685898	2.901281	52	84.1601	0.1581197	3.898095	41	86.45948	0.0982906	4.093298	43	73.32415	0.7200854	3.659592	40	78.56104	0.4561966	3.219485	41	58.18655	0.383547	3.33145	42	51.02146	0.8183761	2.377935	51	57.75406	0.2681624	3.596912	40	51.7978	0.7457265	2.482727	52	57.05209	0.6292735	2.841425	61	63.40961	0.5576923	2.91627	52	60.57751	0.7596154	2.315053	53	65.40693	0.5405983	2.588666	66	70.35221	0.3814103	2.580309	51	65.93632	0.551282	3.035126	53	60.55124	0.6741453	2.691248	56	78.01348	0.09508547	5.106217	39	66.02225	0.7489316	3.127592	41	77.04854	0.1698718	4.051732	49	67.07764	0.5844017	3.156315	50	67.05624	0.5705128	3.870396	38	66.34246	0.4113248	2.569902	57
ILMN_1242440	0610007N19Rik	70.53047	0.8547009	2.788513	58	72.71737	0.7745727	3.537905	47	66.7809	0.9017094	2.758998	54	75.78434	0.5982906	3.478664	45	69.1273	0.8568376	3.029696	48	76.21434	0.582265	3.059396	45	49.75277	0.9038461	1.893881	44	55.61269	0.4946581	2.690454	46	50.18772	0.8076923	2.741894	47	56.67011	0.3995726	3.079264	42	52.77148	0.866453	1.756841	53	56.42908	0.8547009	1.778068	63	56.54882	0.8728632	2.496417	46	61.60596	0.7222222	2.856239	58	61.65781	0.8066239	2.014329	63	61.05579	0.7724359	2.771047	55	57.26423	0.792735	2.294417	64	68.97187	0.5149572	3.668985	48	71.40324	0.4529915	3.366084	48	69.8252	0.5715812	2.61062	48	61.48207	0.8354701	2.55134	33	64.08992	0.7179487	2.467832	37	57.96926	0.8354701	2.20811	50
ILMN_1233188	0610007N19Rik	127.1348	0	6.937699	60	111.3932	0	5.434466	50	104.2208	0	4.814632	50	150.5136	0	7.966568	43	122.8474	0	4.83184	56	138.3724	0	4.319054	50	91.45061	0	3.797769	50	71.11417	0.001068376	2.585937	48	81.66219	0	3.011634	58	86.26514	0	3.329569	55	88.67112	0	3.007576	56	89.38508	0.001068376	4.777438	50	89.53369	0.002136752	3.656972	51	117.8921	0	4.291301	63	126.4489	0	5.05042	57	99.89229	0	4.348145	57	97.03811	0	4.496305	52	104.0698	0	4.248588	39	97.07594	0	4.159974	42	92.08576	0	3.802742	46	90.7515	0	3.373491	50	94.72099	0	5.912895	34	91.87212	0	3.626461	54
ILMN_2543688	0610007N19Rik	379.3828	0	29.4239	40	283.5786	0	25.65429	46	198.1198	0	11.78268	53	670.4317	0	55.05966	43	378.0874	0	28.93611	45	456.7506	0	27.25186	40	470.61	0	12.95617	58	279.5296	0	13.36846	46	458.2712	0	13.31355	47	396.0477	0	13.45774	62	365.4823	0	13.27199	49	292.1167	0	10.3845	57	311.7769	0	16.19388	56	411.7859	0	20.92338	58	550.1019	0	25.55335	62	376.6784	0	21.18205	57	355.2825	0	14.58926	58	299.5767	0	20.64996	37	321.0125	0	17.46175	47	281.4115	0	19.77454	45	222.3048	0	17.87869	41	235.9785	0	15.17731	44	313.9113	0	15.5554	62
ILMN_1259789	0610007P08Rik	91.23924	0.05448718	4.445896	53	88.93755	0.07478633	4.734162	40	75.22662	0.5779914	3.666961	42	80.38329	0.3429487	2.735285	48	78.74854	0.4326923	2.772833	37	84.4455	0.1805556	4.00814	51	71.28777	0.00534188	3.040224	44	64.70705	0.04166667	2.985796	47	58.2622	0.241453	2.620357	48	64.55181	0.03418804	2.515123	62	62.83437	0.2532051	2.857209	44	71.43883	0.1837607	3.511483	43	79.61419	0.02457265	4.240464	46	67.29491	0.4284188	3.067393	54	73.13023	0.2467949	2.698248	60	66.29967	0.5288461	2.526097	59	71.95152	0.1431624	3.285389	52	76.70234	0.1196581	4.114989	46	77.14283	0.167735	4.026549	45	80.91782	0.06623932	3.654814	41	71.30238	0.3290598	3.719496	28	70.38103	0.3632479	2.383058	37	67.64044	0.332265	3.549016	44
ILMN_2816356	0610007P08Rik	80.86887	0.4059829	3.976993	29	75.57538	0.6549146	4.401936	30	68.5563	0.8600428	3.739523	26	86.44121	0.09935898	4.670373	26	66.81834	0.9059829	3.336022	25	71.25682	0.7991453	4.345789	23	72.93486	0.001068376	4.706101	34	63.6353	0.06410257	3.077879	34	67.22633	0.00534188	4.608808	36	65.72845	0.0224359	4.494948	28	74.27296	0.003205128	4.508062	30	63.44055	0.5555556	2.582249	38	62.52719	0.6666667	3.362159	37	66.66142	0.4668804	2.930701	49	69.82462	0.4070513	3.243478	25	71.287	0.2767094	3.482328	42	67.80196	0.3066239	3.083172	37	68.5761	0.5438034	3.536641	29	72.74213	0.375	4.129712	30	73.65982	0.3557692	3.329318	32	67.84026	0.5299146	3.693293	35	70.41078	0.3621795	4.109005	32	69.60775	0.2307692	4.625072	28
ILMN_1224596	0610007P08Rik	92.15074	0.04166667	4.311495	50	79.51385	0.4348291	3.416075	43	80.89055	0.2959402	4.121736	49	90.08412	0.03418804	3.849491	44	80.02108	0.3589744	3.680152	43	87.26996	0.08974359	3.360488	57	78.88334	0	3.277692	46	66.10119	0.0224359	2.760106	47	56.92809	0.3386752	2.758579	53	65.09077	0.0267094	2.874661	49	73.73908	0.003205128	4.348452	32	79.95715	0.01816239	3.498929	57	76.63751	0.05128205	3.045541	58	78.06426	0.03311966	3.028328	54	76.67579	0.1143162	3.12678	56	68.86485	0.4049145	2.688418	58	77.2165	0.02991453	2.712168	68	70.58249	0.4113248	3.532022	47	68.16238	0.6388889	3.217706	36	73.03004	0.3974359	3.055056	42	79.02773	0.05235043	4.220456	34	74.88937	0.1527778	2.571176	45	80.98206	0.003205128	4.302506	44
ILMN_1233643	0610007P08Rik	87.0242	0.1314103	3.344512	57	79.48927	0.4391026	3.195765	41	77.56599	0.4722222	3.184834	47	76.59676	0.5544872	3.444743	43	81.49969	0.2735043	2.90007	47	78.6424	0.4508547	3.630799	36	62.99191	0.1217949	2.898654	49	54.69187	0.5726496	2.160882	51	64.22282	0.03098291	3.123398	44	59.93771	0.1923077	2.186837	45	66.24628	0.08760684	2.77216	57	67.3173	0.3525641	3.303893	48	69.40648	0.2916667	2.186983	67	70.92147	0.2446581	3.230961	46	69.81411	0.4070513	2.866438	58	80.38132	0.03418804	3.632947	48	73.00564	0.116453	2.886988	64	72.40387	0.3034188	3.566782	38	78.49126	0.1314103	4.196803	39	73.75467	0.3536325	3.271753	53	70.95363	0.3450855	3.266664	51	70.31086	0.3675214	3.22963	35	66.05412	0.4305556	2.557328	57
ILMN_2808939	0610007P14Rik	229.0283	0	12.20089	32	178.0282	0	13.56445	26	201.078	0	8.584595	30	203.4025	0	11.5273	31	223.0219	0	12.83274	29	241.0156	0	13.11494	34	167.28	0	8.075781	46	238.7418	0	10.21288	35	180.2908	0	6.162865	32	169.839	0	7.459795	33	162.4146	0	4.620178	44	189.2093	0	7.569007	39	206.1711	0	8.347559	38	286.0895	0	10.88503	30	260.9769	0	11.08737	37	235.3562	0	9.867601	39	299.9935	0	18.75538	31	169.2854	0	6.136022	31	154.3765	0	10.83836	26	159.9854	0	14.35611	26	175.1313	0	10.13896	32	157.7558	0	7.993939	31	178.4686	0	8.229511	35
ILMN_2771349	0610007P14Rik	235.782	0	7.117769	62	232.9828	0	8.755335	44	288.1301	0	9.400085	50	270.8045	0	10.07108	32	314.737	0	14.64302	48	341.9937	0	16.34137	33	174.9719	0	6.113731	44	257.0761	0	10.67352	42	190.9091	0	8.57354	35	157.4739	0	6.241147	39	166.8726	0	5.461885	43	235.6158	0	8.243857	41	237.3079	0	7.447985	55	309.6113	0	13.3811	46	302.9226	0	11.62881	50	275.6144	0	8.316137	62	304.7244	0	13.34936	62	189.6188	0	9.938436	35	166.6872	0	6.192016	43	204.451	0	9.467337	44	197.9142	0	6.808326	49	194.6904	0	10.99957	45	164.8598	0	9.8314	30
ILMN_2773981	0610007P14Rik	264.9423	0	15.86175	40	231.1535	0	11.71077	48	266.1066	0	19.97662	38	245.883	0	10.19992	50	281.0354	0	12.29853	50	354.4578	0	15.3203	41	193.7819	0	8.80261	48	281.8108	0	8.684704	65	187.7544	0	8.121554	36	210.5877	0	9.711677	54	214.1519	0	8.876374	37	265.4124	0	11.9165	54	239.1898	0	10.24423	65	361.0003	0	15.72778	47	339.3736	0	14.86956	46	325.8992	0	16.64005	45	375.9591	0	11.30607	64	225.9617	0	11.70296	52	178.6891	0	7.164457	38	234.9799	0	9.750237	47	196.728	0	12.56914	38	203.4703	0	10.00747	45	213.965	0	9.992533	49
ILMN_2634564	0610007P22Rik	140.5119	0	18.86848	13	93.97197	0.01495726	4.774384	23	98.27907	0.002136752	4.504188	30	103.6369	0	7.040609	21	97.01667	0.004273504	5.838476	32	126.1305	0	7.536721	27	112.2261	0	5.653586	22	127.433	0	8.679714	32	113.6817	0	6.988333	32	107.5873	0	5.791419	31	112.9825	0	5.098052	35	124.4919	0	7.482028	39	115.1308	0	5.08304	26	115.5316	0	7.247499	36	109.559	0	6.948579	31	118.5217	0	6.710953	39	126.6633	0	8.393733	34	121.2765	0	4.60151	18	103.2642	0	7.185677	33	118.5901	0	10.93958	29	108.0632	0	7.350753	26	88.91912	0.002136752	6.232259	23	112.0745	0	7.565037	28
ILMN_2435996	0610007P22Rik	106.4835	0	3.453231	60	112.1627	0	4.797378	36	98.56084	0.002136752	4.850645	55	103.5663	0	5.271173	46	108.7708	0	3.717515	62	116.4281	0	4.867683	47	92.3075	0	3.845333	56	93.15557	0	2.940307	51	95.10252	0	3.330082	54	92.87735	0	4.275195	49	92.68837	0	2.998833	51	104.6598	0	4.914238	49	103.1712	0	4.004843	59	83.61304	0.004273504	2.776244	66	94.82547	0	4.060323	63	94.40327	0	3.706067	59	99.33993	0	4.362805	52	99.90004	0	5.552434	46	98.11239	0	5.290907	51	111.3993	0	5.234384	48	102.2643	0	4.873551	38	89.99522	0.001068376	3.954232	41	96.11597	0	4.587049	51
ILMN_2480021	0610007P22Rik	112.3705	0	4.686516	51	115.4919	0	5.767244	51	106.6994	0	4.354997	54	100.4951	0.001068376	4.110926	51	110.6255	0	5.099601	43	133.6809	0	4.989154	47	93.06634	0	3.809648	43	92.17773	0	3.799159	51	80.19706	0	3.420099	50	88.15842	0	3.74396	52	86.15907	0	3.101661	69	97.38257	0	4.228736	46	97.78107	0	4.80023	60	76.36891	0.05769231	2.447815	77	89.46588	0	2.836478	66	91.75952	0.001068376	3.520129	57	88.32826	0.001068376	3.001759	67	99.804	0	3.184114	43	105.7553	0	3.461207	65	110.4813	0	4.52973	53	107.3788	0	4.264863	51	95.42409	0	3.940628	43	91.05423	0	4.679977	43
ILMN_2737647	0610008C08Rik	76.87926	0.6025641	3.477734	45	80.22089	0.3856838	5.009587	29	78.01974	0.4412393	4.259096	37	78.46992	0.4551282	3.318583	31	86.51251	0.0940171	4.23786	39	85.71558	0.1346154	3.716754	21	61.09467	0.1901709	2.90984	37	53.8756	0.6271368	3.049279	38	55.35081	0.4583333	3.069287	35	58.22946	0.2799145	3.148103	28	54.41845	0.7970086	2.226728	23	71.53854	0.1794872	3.982079	34	71.24469	0.2179487	3.748381	38	67.53976	0.4166667	3.463937	35	61.53206	0.8108974	2.199935	45	67.40353	0.4732906	3.746399	30	72.73612	0.1228632	3.650105	34	73.4499	0.2521368	5.170504	25	66.00687	0.7510684	3.2594	25	75.07529	0.2777778	3.090087	38	68.62762	0.4861111	3.466453	22	58.90519	0.900641	2.853393	25	67.09381	0.3685897	3.337874	27
ILMN_1236537	0610008F07Rik	83.54004	0.2596154	3.900953	50	85.23281	0.1720085	3.536541	46	78.22348	0.4294872	3.377653	41	92.68153	0.008547009	3.826102	36	92.54031	0.02029915	3.663554	52	90.00246	0.03739316	3.662411	46	57.74148	0.426282	2.537276	45	57.23663	0.3717949	2.39026	53	62.74113	0.05555556	2.950448	49	62.24262	0.08974359	2.959605	31	66.84534	0.0673077	3.023021	42	73.35935	0.1292735	3.593312	41	79.54286	0.02457265	3.289862	42	75.53334	0.07478633	2.615418	54	78.2523	0.0758547	3.270597	58	71.84425	0.2521368	2.894979	50	77.49725	0.02991453	2.929565	72	71.07934	0.3824786	3.937958	29	73.57273	0.3173077	4.177295	35	83.38796	0.03205128	4.078943	46	73.30297	0.2350427	3.475346	39	79.46957	0.03952992	3.976438	38	70.54888	0.1944444	3.154642	52
ILMN_2739275	0610009B14Rik	64.55013	0.9594017	3.514067	40	61.99961	0.9732906	2.910583	45	60.73067	0.9818376	2.093062	33	73.86058	0.6816239	4.950954	26	58.23164	0.9871795	2.236989	33	68.48218	0.8814102	4.014974	23	45.13532	0.9807692	2.386722	37	48.35944	0.9070513	2.534129	43	49.6013	0.8333333	2.615431	39	49.40358	0.8600428	2.73598	36	48.15188	0.9551282	2.417837	32	50.67198	0.9551282	2.977648	39	48.68894	0.9722222	2.081966	45	48.14695	0.9850428	2.036857	46	52.66253	0.9647436	2.173604	46	56.25541	0.9059829	2.514481	41	52.18554	0.9145299	2.605613	52	60.08926	0.9049146	2.928608	31	57.42411	0.9700854	2.546548	39	70.46795	0.5363248	3.984026	34	56.47367	0.9519231	2.628951	33	58.24579	0.9134616	2.437013	37	51.00986	0.9636752	3.564337	38
ILMN_2734484	0610009B22Rik	153.6243	0	8.470241	33	149.0882	0	9.3909	44	118.9435	0	9.77114	29	135.6904	0	7.358669	48	162.7461	0	8.626722	31	156.7328	0	10.89868	34	155.9681	0	9.314244	35	182.8393	0	13.07151	26	132.356	0	7.937077	32	145.8662	0	8.998738	37	148.8518	0	8.286218	41	159.6751	0	8.719539	44	151.1224	0	7.718033	29	146.4978	0	7.981423	46	132.2719	0	7.413323	38	153.0147	0	7.633277	40	151.3918	0	10.01491	40	184.9317	0	14.87315	30	153.4184	0	9.993309	42	153.6985	0	10.73893	41	144.8588	0	12.85099	32	118.1347	0	8.708389	25	143.5765	0	10.25923	31
ILMN_2952292	0610009D07Rik	106.931	0	5.823886	34	97.37437	0.003205128	5.528663	33	106.5626	0	5.111866	49	96.7774	0.003205128	4.282774	51	95.83386	0.006410256	4.772654	36	99.77508	0.001068376	4.21847	28	80.18794	0	4.003251	41	77.33361	0	3.038298	44	71.05294	0.001068376	3.14422	51	78.00412	0	3.113516	40	81.40275	0	3.784815	42	102.2494	0	4.751271	43	97.1387	0	3.242662	48	86.95023	0.001068376	2.851348	42	95.48356	0	3.793201	55	93.12048	0	3.38896	53	99.15409	0	4.591174	36	91.05376	0.002136752	4.423456	34	87.25469	0.008547009	4.820653	41	93.34243	0	4.775748	39	83.68277	0.01175214	4.205193	31	80.6606	0.02564103	3.647322	30	89.55463	0.001068376	4.481386	41
ILMN_2699078	0610009D07Rik	88.41628	0.1014957	4.428479	38	77.9161	0.5106838	3.766052	36	78.23441	0.4294872	3.190137	46	78.94817	0.4230769	3.297239	52	79.50632	0.3878205	3.422572	43	82.0323	0.2788461	4.3894	40	61.6854	0.1709402	2.85328	43	55.54417	0.5042735	1.722176	47	53.86767	0.5619658	2.36106	40	62.63091	0.08012821	2.698779	47	60.04964	0.4337607	2.762664	40	64.46458	0.5106838	3.950638	30	64.83627	0.5309829	3.377443	39	64.00288	0.6057692	2.75707	51	69.33249	0.4305556	3.493358	52	71.60757	0.2596154	3.456908	59	70.05897	0.1997863	4.149413	45	67.50162	0.6068376	3.451875	23	63.64397	0.8536325	3.883681	30	72.04106	0.4529915	2.815813	37	70.66261	0.3621795	5.077926	25	61.54283	0.8215812	2.556384	29	74.62462	0.07051282	3.342688	35
ILMN_2551266	0610009D07Rik	79.69858	0.4594017	3.527654	46	84.76131	0.1880342	4.496735	45	79.94661	0.3450855	3.852453	47	81.3905	0.292735	3.299111	47	72.92912	0.7307692	3.24247	47	80.6647	0.3429487	3.345566	42	59.71613	0.2777778	1.989502	49	61.56959	0.1207265	3.056145	47	51.92453	0.707265	2.202935	36	60.12482	0.1816239	3.191358	39	61.35254	0.3397436	2.046591	66	71.86578	0.1666667	3.509535	50	72.74934	0.1581197	3.078532	50	69.18924	0.3333333	2.477608	56	71.18645	0.3386752	3.01844	68	66.85555	0.5	2.53612	50	65.00106	0.4519231	2.669187	55	71.1071	0.3814103	3.323955	42	59.71758	0.9444444	2.834813	37	75.53241	0.2457265	3.774586	31	65.05495	0.6837607	3.280211	45	75.69952	0.1239316	3.63439	47	71.95947	0.1378205	3.054006	52
ILMN_1257639	0610009J05Rik	90.64696	0.06623932	3.566024	38	95.68877	0.008547009	5.778728	34	93.56107	0.01175214	3.910022	53	92.70722	0.008547009	4.047531	52	117.689	0	7.072073	42	110.6972	0	5.954988	40	90.68414	0	3.673482	45	109.113	0	3.51132	55	88.83918	0	4.615684	44	88.31028	0	2.824857	50	111.7434	0	5.10911	42	108.4881	0	5.557864	52	93.05511	0	6.028265	32	100.7044	0	3.676404	62	101.4487	0	3.930636	45	101.3491	0	3.757339	55	112.6332	0	4.978056	58	89.97334	0.002136752	3.853961	43	89.78381	0.003205128	4.112842	46	96.21563	0	5.672257	31	94.21736	0	5.563993	41	76.32011	0.1047009	4.050696	37	77.35951	0.0267094	3.440478	45
ILMN_1233543	0610009L18Rik	74.43429	0.7083333	4.044766	40	75.34547	0.6645299	3.945755	42	82.05917	0.2403846	2.954208	45	82.49645	0.2510684	4.143829	47	83.21173	0.1976496	3.466467	51	86.61967	0.1057692	4.594582	49	67.62981	0.02991453	2.940581	43	61.97693	0.1057692	3.209336	34	60.47878	0.1228632	2.813978	52	66.30645	0.01709402	3.632465	41	63.66693	0.2104701	3.458441	35	70.50227	0.2051282	3.316139	48	66.29934	0.4647436	2.923385	41	69.06638	0.3386752	3.011845	54	67.1916	0.5405983	3.033617	45	67.65778	0.4604701	2.529002	62	67.31787	0.332265	2.605987	62	70.4483	0.4209402	3.80523	40	76.70643	0.1826923	3.682238	43	68.44006	0.6613248	3.374338	41	77.94275	0.07799146	4.028031	36	73.47985	0.2008547	3.642003	40	72.70383	0.1175214	4.191045	37
ILMN_1222927	0610009O04Rik	81.98255	0.3429487	3.922166	53	82.4956	0.2831196	3.883775	44	82.67081	0.2126068	3.589399	36	83.16795	0.2179487	3.047749	37	87.54567	0.07051282	3.923017	53	83.5733	0.2179487	3.368616	35	69.53143	0.01175214	3.21886	30	58.13154	0.2970085	2.691718	37	64.01505	0.03739316	3.574753	51	63.42442	0.05876068	2.467279	45	66.93014	0.06517094	3.288543	45	75.01241	0.06944445	3.434203	49	65.27615	0.5074787	2.326879	44	68.47679	0.3717949	2.791438	50	74.42333	0.1965812	2.389713	59	67.19166	0.4818376	2.824986	57	66.7868	0.3600427	2.75001	53	72.64243	0.292735	4.298021	35	66.27942	0.7435898	3.276325	33	70.99677	0.5096154	4.114002	30	67.68456	0.5459402	3.996094	32	64.75768	0.6944444	4.119448	39	71.84315	0.1388889	3.137475	59
ILMN_1213681	0610009O20Rik	166.8336	0	8.886589	33	164.1831	0	6.66029	34	122.1787	0	7.451074	45	150.6322	0	6.502919	30	151.2677	0	6.943369	37	162.8729	0	8.182471	44	156.7726	0	5.93208	45	140.1257	0	4.924482	47	159.7834	0	5.152895	43	141.6091	0	5.000327	45	139.6252	0	4.073493	49	160.5284	0	5.324512	50	162.8759	0	5.710422	58	145.0331	0	7.180287	37	150.3494	0	5.42237	43	148.5642	0	6.587678	43	149.3865	0	7.019376	43	152.2286	0	9.283143	32	159.1048	0	6.330654	37	134.9186	0	6.537163	38	135.1533	0	6.882496	41	132.6298	0	6.932712	35	139.3427	0	7.410605	41
ILMN_2735413	0610010D20Rik	74.0845	0.7232906	4.322973	29	82.81445	0.2735043	4.279497	36	83.44784	0.1805556	3.64957	35	86.42721	0.09935898	5.241915	38	80.03772	0.357906	3.437599	37	78.23542	0.474359	3.306424	33	55.36819	0.607906	3.43162	32	53.90533	0.6260684	2.924673	34	56.85892	0.3450855	3.590516	31	57.59585	0.3215812	3.26082	35	62.07425	0.2884615	2.802729	36	66.30154	0.3963675	2.657218	41	66.11102	0.4732906	3.607988	41	66.44566	0.4797009	3.068587	46	75.43727	0.1634615	4.256543	34	66.91559	0.4946581	3.326844	40	61.69543	0.6132479	2.705929	38	67.45875	0.6111111	4.225906	32	70.72754	0.4861111	2.837258	28	63.6706	0.8568376	2.78285	35	63.81931	0.7371795	3.898896	24	71.14281	0.3130342	3.481775	47	65.37051	0.4690171	3.291045	39
ILMN_2735415	0610010D20Rik	89.49617	0.08226496	4.033641	37	67.51424	0.9145299	4.217812	27	73.35904	0.6730769	3.673077	35	70.71648	0.8130342	2.741504	38	74.17126	0.6816239	3.107286	39	67.16592	0.900641	5.377419	14	60.43795	0.232906	3.278789	34	52.73554	0.7168803	2.516167	36	55.13823	0.4700855	3.458023	34	51.74673	0.7532051	2.23985	31	59.70343	0.4594017	2.902278	27	68.70628	0.2820513	3.823494	35	62.8623	0.6442308	2.646883	39	61.70863	0.7190171	2.955302	36	65.04185	0.6581197	2.97273	33	64.30649	0.6292735	3.199929	37	61.07568	0.6495727	3.739219	30	67.25323	0.6217949	3.846238	24	66.18376	0.7446581	3.939013	25	69.89581	0.5694444	3.862135	35	64.93143	0.6923077	3.502503	41	63.48827	0.7425213	3.157685	26	62.38555	0.6431624	2.634253	34
ILMN_1237980	0610010D24Rik	88.0854	0.1100427	5.772927	35	72.92553	0.767094	2.958927	55	73.4165	0.6666667	2.763887	49	79.13019	0.4123932	3.356247	48	75.92858	0.6004273	3.644249	48	82.23807	0.2692308	4.22802	38	60.15451	0.2553419	3.222354	35	61.78124	0.1132479	3.003728	33	56.51862	0.3728632	2.664334	45	57.10931	0.3643162	2.322125	48	57.38117	0.6089743	2.165894	47	71.08018	0.1923077	2.584471	48	68.20866	0.3514957	3.156341	49	67.59055	0.4145299	2.467041	52	73.79446	0.215812	2.740951	49	70.07975	0.332265	3.283129	57	74.11729	0.08012821	3.970885	46	65.31186	0.7147436	4.455794	32	72.63165	0.3814103	3.524855	46	70.89817	0.5181624	5.474679	23	70.04979	0.4027778	3.913095	36	67.04256	0.5705128	2.756632	43	67.88467	0.3194444	4.685473	40
ILMN_2891688	0610010E21Rik	150.4937	0	11.17494	38	129.7949	0	10.02377	30	131.9186	0	10.15945	30	138.0413	0	8.567362	28	122.0287	0	6.834528	38	153.8933	0	10.13002	30	147.4464	0	10.12395	31	153.4758	0	6.964529	33	144.1172	0	9.225313	21	197.5293	0	9.295277	33	157.7152	0	7.423287	43	156.4813	0	8.807549	28	130.8961	0	5.98834	53	151.2579	0	11.33477	27	141.8953	0	8.305997	43	139.1346	0	7.607121	32	154.3343	0	8.567818	48	148.4237	0	12.60094	25	118.8221	0	7.290317	32	152.8041	0	13.18732	29	132.2525	0	13.41495	21	129.998	0	8.656993	34	129.3894	0	11.02786	33
ILMN_2484274	0610010E21Rik	110.6347	0	7.499113	44	104.6632	0.002136752	6.086609	51	115.7586	0	5.67514	68	110.8854	0	6.239682	38	105.9531	0	6.323085	36	114.9692	0	7.67437	35	125.6839	0	7.139495	36	127.399	0	5.818069	49	113.9377	0	5.214138	49	121.8519	0	6.239149	49	130.0005	0	7.584876	43	116.9871	0	5.800135	53	134.4095	0	7.372685	45	121.9375	0	5.56539	55	100.4712	0	4.841949	46	113.815	0	6.505881	45	145.7643	0	9.637907	37	131.4206	0	7.802477	52	124.751	0	7.710004	47	113.2292	0	8.043873	40	103.9211	0	7.160056	31	96.75923	0	5.621234	39	106.9053	0	8.015776	49
ILMN_2490699	0610010F05Rik	79.56127	0.4626068	3.279946	71	81.82847	0.3076923	4.708922	42	82.03819	0.241453	3.673554	43	70.8712	0.8130342	2.980485	59	77.30175	0.5149572	3.661715	43	76.60261	0.5662393	3.117237	56	57.78369	0.4220085	2.783038	47	54.4259	0.5886752	2.608322	46	55.9465	0.4102564	1.886811	63	51.90364	0.7425213	2.331449	65	58.43221	0.5352564	2.591068	49	62.3311	0.6143162	2.959127	55	60.62375	0.7564102	2.76858	52	60.9478	0.7371795	2.680464	62	65.28637	0.6399572	2.573436	73	62.82807	0.6976496	2.697375	52	63.31376	0.5277778	2.522107	60	76.652	0.1207265	3.048493	46	68.97634	0.5929487	2.913517	55	71.63998	0.4722222	3.310977	49	72.92121	0.2521368	3.936449	32	64.55572	0.7051282	2.559166	49	64.08234	0.5587607	4.536407	35
ILMN_2686463	0610010F05Rik	115.5946	0	6.138677	48	93.25853	0.01602564	5.66242	38	88.82046	0.04380342	3.213631	50	90.30988	0.03311966	3.537607	42	94.6209	0.01068376	4.494514	43	101.1464	0.001068376	5.369557	39	79.44839	0	3.715528	51	86.67184	0	4.357982	46	74.98125	0	3.040272	45	81.89248	0	4.096574	43	79.69503	0	2.736936	45	89.71664	0.001068376	2.847247	61	91.59074	0.001068376	3.264524	58	91.20286	0.001068376	3.951774	55	89.46867	0	3.108559	51	93.84022	0	4.271884	67	98.03803	0	3.325506	61	86.72612	0.01068376	4.624459	38	86.25333	0.01175214	5.011296	37	93.21881	0	3.586214	49	81.60739	0.0224359	4.75908	37	77.79523	0.0715812	3.30368	48	89.93171	0.001068376	5.240345	44
ILMN_2712923	0610010F05Rik	109.2444	0	5.113566	56	97.4145	0.003205128	5.066029	48	84.8952	0.1378205	3.072314	60	99.47639	0.001068376	4.314884	53	85.4763	0.1175214	3.757148	49	96.77052	0.00534188	4.60643	46	82.00858	0	3.416631	59	77.35467	0	2.771243	55	65.1691	0.02029915	2.710308	44	64.31457	0.03846154	2.804068	52	73.0976	0.003205128	2.938826	46	86.56413	0.003205128	4.101563	60	86.53894	0.00534188	3.986938	51	81.59076	0.008547009	3.680085	59	84.21297	0.008547009	3.250833	59	75.17484	0.1271368	3.043507	54	82.54108	0.006410256	3.209892	57	83.87511	0.02136752	4.200746	44	79.23009	0.1047009	3.316257	56	99.32809	0	4.666993	48	88.844	0.001068376	4.465446	33	80.53097	0.0267094	3.197146	37	92.43202	0	3.707231	47
ILMN_2670313	0610010F05Rik	99.65935	0.002136752	5.05588	40	100.1947	0.003205128	4.628548	53	84.80492	0.1399573	2.681152	47	88.55181	0.05662393	4.255015	47	99.17195	0.004273504	5.072072	45	97.88319	0.001068376	3.39154	53	81.63709	0	3.693111	45	83.43043	0	5.039579	50	66.83057	0.006410256	2.386093	55	69.47361	0.002136752	2.810193	43	69.83128	0.01068376	2.732326	50	87.02892	0.003205128	3.362815	48	87.16798	0.00534188	3.412737	47	83.01003	0.004273504	3.214112	65	85.17397	0.006410256	4.228665	39	89.7787	0.001068376	2.770371	62	86.58862	0.001068376	4.576668	42	82.93473	0.02136752	4.240957	44	82.457	0.04273504	3.116663	38	85.91641	0.01282051	3.15809	41	79.67425	0.04273504	3.610692	48	83.16808	0.009615385	5.049671	39	85.69888	0.001068376	4.607024	44
ILMN_2551741	0610010I05Rik	1466.112	0	91.61295	55	1486.197	0	101.4699	54	436.8357	0	34.15062	55	658.7467	0	45.74878	56	674.4432	0	39.84201	52	1241.566	0	91.66397	47	2671.742	0	138.997	47	1607.61	0	68.16225	59	1486.265	0	80.98186	57	1727.426	0	118.9974	45	1632.124	0	101.1038	41	1758.074	0	92.46477	58	1677.234	0	88.53245	59	755.3826	0	38.66073	54	754.5584	0	45.44252	49	792.996	0	48.23492	51	1010.44	0	46.56699	62	1532.62	0	90.12736	36	1571.064	0	101.9169	56	1805.243	0	154.2632	44	1247.7	0	102.7789	46	1309.884	0	107.6351	34	2074.221	0	112.9035	58
ILMN_2637698	0610010K06Rik	337.2937	0	13.16384	37	317.9843	0	17.98026	39	297.8125	0	20.118	29	329.6345	0	10.13274	39	315.3544	0	17.95745	36	420.3563	0	16.75944	36	286.8607	0	9.331417	38	365.8275	0	10.85066	46	269.7438	0	8.403221	32	246.3435	0	8.795771	40	257.026	0	9.094976	49	360.4368	0	17.252	47	363.7092	0	12.91327	44	398.3036	0	13.54151	37	405.9391	0	12.89687	56	349.9464	0	11.27845	39	480.1267	0	17.08678	45	294.5218	0	16.62008	24	265.6336	0	11.42808	36	313.2654	0	21.53564	37	283.2547	0	17.85918	41	233.4297	0	11.48235	38	242.3724	0	16.5502	41
ILMN_1243274	0610010K06Rik	74.90555	0.6901709	3.317406	46	81.79634	0.3076923	3.183696	53	72.14883	0.7286325	2.70438	61	78.49884	0.4540598	3.497127	42	72.15828	0.7628205	2.949385	62	78.71255	0.4423077	3.571309	35	63.94828	0.09081197	2.971705	46	57.75608	0.3247863	2.771873	43	54.01719	0.551282	1.836198	61	54.10514	0.5929487	2.2791	43	61.22721	0.3440171	2.398199	62	68.5287	0.292735	3.268576	50	61.73429	0.7115384	2.533805	58	72.15115	0.1912393	3.18001	57	69.19621	0.4337607	2.226825	61	66.05497	0.5448718	2.657007	64	65.59475	0.4209402	2.076125	71	72.11998	0.3247863	3.756995	41	77.37263	0.1559829	3.517418	47	75.7851	0.2350427	2.940202	44	70.09259	0.3995726	3.248696	51	61.7792	0.8151709	2.094884	38	67.36644	0.3472222	2.997801	53
ILMN_2674228	0610010K14Rik	131.8252	0	5.502072	37	134.3199	0	8.206372	41	132.5786	0	5.640093	50	128.0079	0	5.255223	27	144.0649	0	6.372114	38	159.8334	0	9.492271	35	92.89779	0	5.390509	28	111.3584	0	5.700203	41	96.24877	0	4.145015	38	94.54722	0	5.132483	37	99.12057	0	5.610891	25	109.8619	0	5.276692	43	96.72034	0	4.819498	24	132.719	0	7.017144	38	137.22	0	6.17958	45	114.8323	0	5.703683	41	125.761	0	4.341475	40	123.2605	0	6.745359	39	109.0546	0	6.221742	30	124.1633	0	6.891238	44	105.7133	0	6.523836	36	112.5871	0	5.34083	35	99.31087	0	5.012465	33
ILMN_1260494	0610011B16Rik	88.38097	0.1025641	4.899095	39	80.87074	0.357906	3.364117	30	86.02674	0.1025641	4.017913	33	77.36955	0.517094	3.770263	30	81.73123	0.2660256	3.250235	37	93.38111	0.01388889	3.82528	47	61.41545	0.1816239	2.743048	39	62.88326	0.08226496	2.758494	35	66.88264	0.006410256	3.358173	41	58.11459	0.2873932	3.766576	26	65.22888	0.1207265	3.485993	37	77.17846	0.03952992	3.58759	56	75.98012	0.06303419	3.644785	45	77.12035	0.04807692	3.462522	47	82.12761	0.01602564	3.244088	46	73.49449	0.1869658	3.274955	39	71.50867	0.1549145	3.242521	44	74.78371	0.1858974	3.902565	37	64.09754	0.8429487	4.222514	27	82.39114	0.04059829	3.792056	36	71.42687	0.3215812	2.983749	52	68.67533	0.4818376	3.74099	41	67.96786	0.3173077	2.815113	36
ILMN_2438555	0610011F06Rik	197.3147	0	12.50157	51	149.5859	0	8.499424	31	114.8369	0	6.519294	50	132.8566	0	4.950982	54	151.0134	0	10.69662	36	160.0804	0	8.88017	41	189.4164	0	7.431963	46	227.5669	0	9.182679	55	178.0581	0	9.127155	44	174.2042	0	9.082232	38	180.5345	0	8.346113	50	232.7718	0	13.56602	39	201.5995	0	11.3147	57	151.1997	0	6.939386	48	141.5115	0	7.316937	35	151.1229	0	7.838834	45	167.952	0	6.221774	46	189.2314	0	11.04156	39	155.2489	0	7.996166	43	164.8196	0	11.00334	40	163.812	0	12.09609	39	145.3019	0	7.806054	41	186.1208	0	13.04053	40
ILMN_2545915	0610011I19Rik	136.9927	0	6.204923	46	118.9611	0	5.269265	52	116.6534	0	4.979965	45	119.4481	0	5.756249	47	125.6814	0	6.43336	35	139.798	0	5.794004	44	131.1698	0	4.81507	49	145.8451	0	6.221045	36	112.7621	0	4.455925	54	123.0113	0	5.108511	45	113.4357	0	4.434781	58	154.6049	0	6.485672	53	146.8353	0	5.097064	51	102.2694	0	4.978358	37	119.4279	0	4.068702	48	128.7508	0	5.852954	43	128.9709	0	6.00099	43	133.4452	0	6.597958	55	119.083	0	5.601412	44	116.8586	0	6.592237	50	128.138	0	6.683012	38	116.8645	0	6.882002	32	127.7505	0	5.906804	44
ILMN_2601546	0610011L14Rik	81.82549	0.3547009	3.891804	42	76.99034	0.5662393	2.952862	36	76.60976	0.5202991	3.562033	38	90.22178	0.03311966	4.448233	42	80.50847	0.3301282	4.312956	35	71.41292	0.7905983	3.113709	38	59.8615	0.2692308	2.889829	44	59.08657	0.2382479	3.902408	30	56.16009	0.3974359	2.508078	30	62.4608	0.08333334	3.080295	40	58.89711	0.4967949	2.418123	42	61.41686	0.6549146	3.113302	38	71.70982	0.1997863	3.310106	42	61.33905	0.7286325	2.860894	40	71.18008	0.3386752	3.121048	47	67.19864	0.4807692	2.738523	47	66.67032	0.366453	3.292485	36	79.769	0.06089744	3.910155	44	74.38684	0.2745726	3.239058	35	72.45722	0.4273504	3.836759	31	72.17825	0.2820513	3.514149	33	70.99485	0.3194444	3.357786	35	63.47112	0.5918803	2.882214	29
ILMN_1230831	0610012A05Rik	79.81852	0.4519231	3.958418	27	79.40543	0.4423077	4.003659	36	77.02687	0.4978632	3.092945	33	79.66833	0.3782051	3.744321	35	72.57909	0.7435898	4.915179	29	89.21352	0.04594017	4.490545	36	62.87014	0.1239316	3.046826	34	58.619	0.2681624	4.15049	29	53.16112	0.6143162	2.359602	36	59.68441	0.2040598	4.354964	22	67.66669	0.05021368	3.166503	41	70.13111	0.2136752	4.92907	28	65.93629	0.4797009	2.530747	36	71.88287	0.2029915	3.361088	37	68.30215	0.4786325	3.436646	34	68.1773	0.4326923	2.66749	50	64.80188	0.4594017	2.894213	45	67.82365	0.5886752	2.665974	34	70.84264	0.4807692	4.401581	29	68.49551	0.6570513	4.283959	31	65.82594	0.6431624	3.512145	43	68.61897	0.4861111	4.121969	27	77.23824	0.02777778	4.40241	27
ILMN_2848071	0610012D14Rik	79.85436	0.4497863	3.757705	44	69.41654	0.8621795	3.61525	25	75.59406	0.5587607	3.662684	33	77.39755	0.5160257	4.188998	27	83.00031	0.2094017	3.875379	22	80.508	0.3525641	6.780966	20	57.20641	0.4786325	2.900969	34	55.97122	0.4679487	4.782829	22	53.67728	0.5769231	2.53599	39	57.25883	0.3504274	3.274663	26	61.36003	0.3386752	2.916114	33	65.7708	0.4284188	4.02113	24	65.92398	0.4797009	2.722254	31	74.73903	0.1047009	4.835373	28	66.32948	0.590812	3.374752	43	73.26765	0.2008547	4.304464	31	69.54141	0.2286325	3.065751	26	73.909	0.2297008	3.701185	39	71.57556	0.4412393	3.383071	38	71.89573	0.457265	4.464542	21	74.1944	0.1912393	5.680269	36	63.21756	0.7638889	4.239551	27	67.81329	0.3215812	2.53072	38
ILMN_1248518	0610012D14Rik	73.02226	0.7692308	4.596802	28	79.14806	0.4551282	6.112035	21	78.05663	0.4358974	3.081153	29	77.43122	0.5149572	3.643601	41	69.25573	0.8482906	2.205592	51	77.5325	0.5149572	3.139863	41	51.38346	0.840812	3.573062	30	47.15734	0.9316239	2.621725	29	51.65392	0.7211539	2.538791	42	50.24509	0.8258547	1.995115	47	61.3133	0.3429487	4.079933	31	59.23769	0.7649572	3.025457	40	61.62968	0.7136752	3.225395	39	57.1337	0.8611111	2.838352	32	66.03765	0.6057692	2.579144	40	59.78446	0.8130342	2.786137	43	61.83191	0.607906	3.178066	54	67.44641	0.6111111	3.419488	42	63.60013	0.8547009	4.0436	30	75.08537	0.2777778	3.098187	33	69.32937	0.4455128	3.67727	38	73.04999	0.2275641	3.527046	31	68.65113	0.2777778	3.969992	29
ILMN_2658619	0610012G03Rik	418.7279	0	32.91952	46	334.2543	0	29.39781	34	333.1067	0	34.92998	34	343.0027	0	30.73243	33	331.1813	0	26.24223	30	393.5775	0	34.95689	25	534.1927	0	36.38756	28	537.689	0	27.87967	32	502.2433	0	23.63321	30	530.4634	0	34.66524	33	442.3545	0	32.38031	27	538.7945	0	35.96695	44	511.5521	0	32.6985	31	389.4147	0	29.59927	38	369.4825	0	25.49777	46	375.6119	0	30.5228	41	475.7986	0	30.81313	52	515.1884	0	51.60839	29	396.4284	0	35.85435	30	625.02	0	57.62306	32	431.6148	0	57.09441	31	428.7203	0	44.2423	27	348.0655	0	38.39075	29
ILMN_2682917	0610012H03Rik	85.20152	0.1976496	4.28579	35	72.74639	0.7735043	4.217696	39	74.55103	0.6132479	3.177747	44	76.79687	0.5438034	4.178396	39	75.87317	0.6014957	3.826179	37	83.89956	0.2051282	3.993217	49	53.96194	0.7008547	3.60324	31	50.99345	0.8205128	3.31129	29	50.36277	0.7991453	2.173028	42	51.68836	0.7564102	2.446163	37	61.29175	0.3429487	2.824316	48	61.25559	0.6634616	3.350844	27	66.73571	0.4412393	3.948454	43	71.9069	0.2029915	4.430367	37	67.30609	0.5320513	2.670845	43	74.95086	0.1314103	3.488374	41	60.56613	0.6741453	2.487815	48	71.22221	0.3760684	3.068154	34	64.90854	0.8034188	2.851053	46	70.90536	0.5181624	3.649897	32	68.49667	0.4925214	3.315229	28	70.48791	0.3600427	3.379861	33	61.86731	0.6666667	4.026602	35
ILMN_2972403	0610012H03Rik	89.25245	0.08440171	4.814219	33	64.44107	0.9519231	3.834835	25	82.23344	0.2307692	4.627877	41	75.79181	0.5982906	4.29274	27	74.3047	0.6752137	3.73763	33	76.56374	0.5673077	2.891015	43	61.92052	0.1602564	4.355286	30	56.5853	0.4230769	3.147229	40	56.95887	0.3376068	2.669345	42	56.78903	0.3899573	3.108329	30	62.32493	0.275641	3.733327	35	66.00037	0.417735	3.3011	36	64.27077	0.5641026	2.706492	36	68.40656	0.3760684	3.199832	35	70.05618	0.3974359	2.320518	43	66.06969	0.5438034	2.963234	43	64.0364	0.4967949	3.915041	34	69.73047	0.4626068	3.669552	31	81.58632	0.05662393	4.792498	27	78.49055	0.1153846	3.806389	28	62.00831	0.8173077	3.323642	28	75.07934	0.1463675	4.709511	32	71.38501	0.1527778	4.746168	36
ILMN_2973337	0610013E23Rik	71.26056	0.8301282	4.209739	22	83.27238	0.2521368	4.978928	21	85.9446	0.1047009	5.130007	29	66.83414	0.9123932	3.616355	24	86.25664	0.1014957	4.696928	27	71.2056	0.7991453	3.336837	36	61.16672	0.1880342	3.492082	36	55.82076	0.4797009	3.824556	25	57.04434	0.3269231	3.293767	30	51.02515	0.792735	2.292305	30	61.79334	0.3119658	3.480735	24	69.55353	0.2489316	3.968541	37	59.61174	0.7938034	2.494776	41	71.71073	0.2104701	4.383175	26	68.32564	0.4764957	3.605788	36	60.605	0.7788461	3.970651	27	55.45474	0.8450854	2.622525	37	66.99816	0.6431624	6.198761	19	75.5177	0.2307692	5.018146	29	67.39429	0.7040598	3.324665	19	74.21329	0.1891026	3.974044	25	66.77412	0.5833333	4.022301	19	63.06613	0.607906	3.19063	32
ILMN_2549368	0610025G21Rik	69.51205	0.8878205	2.769879	56	68.64413	0.883547	2.891176	43	67.64259	0.883547	3.031323	33	73.68213	0.6944444	3.016367	42	77.7741	0.4839744	4.216143	31	71.48625	0.7884616	3.053686	49	55.20994	0.6207265	2.774946	49	53.32384	0.6613248	2.448233	46	52.82127	0.6399572	2.249055	48	50.0475	0.8290598	2.17294	50	57.66329	0.5811966	2.750744	42	57.966	0.8076923	2.352995	54	55.51144	0.8985043	2.504137	61	58.85275	0.8098291	2.297701	57	66.10231	0.6014957	2.662469	49	59.14902	0.8311966	2.495197	39	60.61432	0.6720086	2.540231	68	65.91132	0.6891026	3.191469	42	68.93888	0.5929487	3.070142	53	65.22358	0.7970086	3.186159	47	67.68441	0.5459402	3.684224	47	62.74952	0.7831197	2.904585	52	63.83414	0.5747863	3.417814	43
ILMN_2418656	0610025J13Rik	84.65161	0.2168803	3.436826	46	85.50013	0.1645299	4.848746	31	85.93787	0.1047009	4.08602	48	86.37585	0.1004274	3.685573	45	77.32786	0.5117521	2.874211	45	86.74093	0.1047009	3.744696	41	61.31141	0.1848291	2.825183	32	59.61062	0.2051282	2.711031	59	57.57733	0.2852564	3.189008	46	60.1823	0.1773504	2.165695	64	65.13268	0.1239316	3.018515	52	69.89661	0.2264957	3.576924	45	70.10506	0.2606838	2.727929	67	65.69056	0.5224359	2.418976	49	75.74287	0.1559829	2.964298	61	71.94334	0.25	2.555152	49	68.3336	0.2831196	3.073625	53	76.57525	0.1217949	3.733752	50	69.56601	0.5523504	3.627662	38	76.88271	0.176282	3.234422	44	77.49178	0.08653846	3.830827	53	73.21613	0.2179487	2.696339	59	70.70564	0.1880342	2.025199	63
ILMN_1236032	0610025J13Rik	90.95631	0.05769231	4.792227	33	83.03938	0.2617521	4.620016	34	87.23752	0.06944445	4.313291	32	82.1638	0.267094	4.653223	36	79.98314	0.3600427	3.926162	40	89.40686	0.0448718	4.601428	40	59.38297	0.3034188	2.895532	37	61.33202	0.1260684	2.927632	43	63.38957	0.04380342	2.081427	44	58.80029	0.25	2.206733	35	68.38863	0.03739316	2.936808	53	72.6237	0.1431624	3.787934	49	69.26161	0.2959402	3.007774	48	79.28093	0.02457265	4.120872	41	77.48788	0.09294872	3.69771	43	75.91422	0.1004274	2.934007	40	72.82402	0.1196581	3.516399	52	78.2972	0.08974359	5.468386	28	77.92929	0.1431624	4.670585	39	77.30978	0.1613248	3.721027	43	71.06854	0.3386752	3.264872	34	79.08485	0.0448718	3.628831	45	71.74339	0.1431624	2.956281	39
ILMN_1226653	0610025P10Rik	99.90052	0.002136752	3.665002	34	91.69107	0.03098291	5.064248	32	85.28989	0.1260684	3.971261	33	92.36808	0.01282051	4.6498	35	101.4009	0.001068376	4.724986	38	103.212	0.001068376	5.675279	25	79.78335	0	4.781324	37	85.61349	0	3.996178	51	78.05219	0	5.315563	37	77.18163	0	2.949146	54	78.64256	0	3.428073	35	88.90453	0.001068376	4.707225	43	81.77109	0.01175214	3.637485	40	74.36941	0.1143162	2.953907	40	84.25705	0.008547009	3.347228	53	84.09264	0.006410256	4.126094	42	86.38329	0.001068376	4.943345	33	79.99555	0.05876068	3.843854	27	83.785	0.02991453	3.257076	24	84.12043	0.02350427	3.862679	30	89.58086	0	4.696868	35	91.63161	0	4.938081	43	74.12021	0.07692308	4.270558	23
ILMN_2655105	0610030E20Rik	108.6496	0	4.386509	44	125.6098	0	5.376634	25	114.328	0	6.110832	43	117.3964	0	5.362075	45	113.1789	0	5.345679	44	107.8819	0	5.277311	46	109.4104	0	4.741084	35	113.7867	0	6.886341	38	78.1489	0	3.465816	50	91.43361	0	4.256764	46	82.23468	0	2.925251	39	101.3368	0	4.30365	48	109.0128	0	4.812071	45	116.3438	0	4.580827	61	92.97993	0	3.541223	48	96.98281	0	5.003085	57	103.2694	0	4.449676	47	89.44532	0.003205128	3.653364	39	100.6682	0	4.805332	42	107.2518	0	5.708327	44	97.53128	0	5.476804	43	91.33756	0.001068376	5.588222	25	94.6861	0	4.344543	47
ILMN_2544634	0610030E20Rik	98.29073	0.00534188	4.629714	52	93.31165	0.01495726	3.694195	32	94.34216	0.01068376	4.183632	55	82.75417	0.2318376	2.79785	52	90.66818	0.02777778	3.292333	44	101.4698	0.001068376	4.992337	48	79.16699	0	3.855993	42	72.23948	0.001068376	2.962399	51	61.44215	0.08440171	2.782188	51	76.44342	0	2.877588	47	71.97063	0.003205128	3.470923	40	77.18623	0.03952992	2.751708	54	76.06746	0.06196581	3.202441	54	79.89634	0.01602564	3.219826	53	75.13978	0.1752137	2.906334	39	78.34842	0.05555556	3.188554	44	80.04698	0.01709402	3.341022	48	79.28241	0.06944445	3.136912	40	83.51454	0.02991453	3.43383	41	90.01757	0.001068376	5.092812	42	82.08318	0.01602564	3.237427	62	79.16815	0.0448718	3.219503	47	76.49636	0.03311966	3.782809	36
ILMN_2653890	0610030E20Rik	83.26728	0.2745726	3.282396	54	77.92889	0.5106838	2.983395	44	75.16518	0.5833333	3.18477	52	70.99244	0.8087607	4.122303	39	78.50588	0.4444444	3.107193	44	75.70979	0.6036325	2.50387	55	56.25868	0.5491453	2.664051	47	50.83286	0.8279914	2.863503	42	59.57092	0.159188	2.571955	63	52.50235	0.7051282	2.055895	50	61.32757	0.3418804	2.657639	42	63.94067	0.5363248	3.143757	40	63.99477	0.5779914	2.944931	56	63.66524	0.616453	2.200279	50	60.45427	0.840812	2.186194	41	65.22263	0.5929487	3.376195	57	62.0666	0.5950854	3.187053	53	75.15033	0.1741453	3.184483	46	69.37506	0.5662393	2.903124	39	69.30569	0.6014957	3.244076	43	65.08791	0.6826923	2.930326	47	64.61501	0.7019231	2.776122	29	61.76659	0.6752137	1.992042	54
ILMN_1220374	0610030E20Rik	144.9357	0	7.508496	40	139.4866	0	11.3531	41	108.8984	0	7.889076	39	124.3427	0	8.017191	43	132.6677	0	6.013971	53	153.189	0	7.861084	46	130.6432	0	6.060183	37	146.1706	0	5.602165	40	95.41734	0	4.391042	39	106.6059	0	5.723241	42	103.9976	0	5.377477	33	126.668	0	6.375522	46	117.8717	0	5.382127	45	117.46	0	6.12607	45	125.4624	0	6.552667	53	137.2125	0	5.493284	48	137.846	0	6.092023	51	113.6153	0	5.787756	42	109.9452	0	6.591574	41	114.8088	0	7.258502	32	104.7309	0	6.191274	32	110.1393	0	6.248642	35	101.7504	0	8.846543	38
ILMN_1253221	0610030G03Rik	75.76301	0.6559829	3.082537	50	75.53671	0.6559829	4.655661	42	68.68053	0.8547009	2.8816	46	70.81702	0.8130342	3.890923	36	71.31001	0.8002137	3.151134	44	65.12988	0.9220086	2.214815	32	53.95313	0.7019231	2.855964	36	60.15373	0.1784188	3.144838	35	59.30404	0.1730769	2.784097	34	55.21949	0.5128205	2.891906	41	56.64565	0.667735	2.804076	40	61.42973	0.6549146	3.128646	43	63.18196	0.6196581	2.891315	48	60.58215	0.7532051	2.569977	49	69.69424	0.4134615	3.828409	36	59.99107	0.8066239	2.063823	41	61.98967	0.6025641	3.956787	27	55.80463	0.9700854	2.468844	33	66.62272	0.7232906	3.41316	35	63.16505	0.8728632	4.284111	32	65.54701	0.6559829	2.958511	38	53.85273	0.9722222	1.759445	42	51.23394	0.9615384	2.605366	34
ILMN_2543198	0610030P10Rik	77.44799	0.5790598	3.283227	44	77.11404	0.5630342	3.180097	51	70.43623	0.7980769	3.411343	50	73.70614	0.6944444	2.851551	47	74.12726	0.6816239	3.100266	46	75.5981	0.6089743	3.297237	42	64.55415	0.07692308	2.431848	62	51.98924	0.758547	1.826476	50	51.69619	0.7200854	2.326717	48	54.71241	0.5438034	2.266989	48	60.26561	0.4198718	2.278889	49	55.76468	0.8653846	2.299692	48	61.10269	0.7339743	2.577722	60	66.14	0.4989316	3.035462	47	62.3894	0.7692308	2.193549	65	62.33663	0.7200854	2.282387	46	61.92277	0.6057692	3.118301	49	69.43245	0.4797009	3.283808	45	71.58646	0.4412393	3.416391	43	77.33398	0.1602564	2.868828	53	64.84084	0.6933761	3.278345	47	66.81139	0.5790598	2.639503	50	62.94016	0.6153846	3.3613	40
ILMN_2444799	0610031G08Rik	80.90659	0.4049145	4.369	45	94.84341	0.01175214	5.333063	41	77.12115	0.4925214	3.540017	39	71.05255	0.8076923	3.107696	45	77.02849	0.5352564	2.576542	36	84.0428	0.198718	3.250406	44	93.88303	0	4.951906	38	81.1693	0	3.048608	50	92.79587	0	5.07238	47	88.59271	0	4.76088	44	85.84206	0	2.948309	47	96.54929	0	4.000739	51	90.40006	0.001068376	4.702402	49	73.01336	0.1474359	2.777821	56	69.11189	0.4401709	3.315719	43	68.44463	0.4241453	3.020218	62	63.31118	0.5277778	3.06555	49	102.6946	0	6.202983	45	96.62773	0	5.347036	52	87.06747	0.008547009	4.939473	40	88.04218	0.002136752	6.137857	44	83.76322	0.009615385	5.38341	39	78.7616	0.01175214	4.896197	46
ILMN_2727437	0610031J06Rik	106.8039	0	7.178587	31	102.8933	0.002136752	5.614744	34	86.4978	0.0940171	4.805486	33	95.71523	0.004273504	5.799125	31	114.209	0	7.777675	23	121.2114	0	7.355756	26	78.93253	0	3.071352	36	100.9315	0	7.579409	29	82.3008	0	3.817142	38	85.45735	0	4.520318	34	79.19247	0	3.858054	34	101.8001	0	7.437359	32	89.30264	0.002136752	4.389483	26	95.43449	0	5.500041	32	109.2256	0	6.531862	38	108.1894	0	7.505941	28	89.10025	0	6.159819	26	106.0074	0	6.202002	28	96.86113	0	4.907924	35	100.6265	0	8.447375	27	112.8396	0	8.295427	25	89.40297	0.002136752	6.791542	26	91.97079	0	6.882324	26
ILMN_2628021	0610031J06Rik	318.6853	0	18.30098	37	269.3403	0	14.57278	38	236.1183	0	17.26609	34	387.6011	0	21.32702	39	316.8727	0	15.66778	30	419.9247	0	28.57025	26	360.5981	0	12.25366	41	386.9792	0	15.02667	52	318.5262	0	13.03777	35	287.9481	0	12.71521	47	329.2177	0	13.90265	35	346.0818	0	14.07801	44	321.0233	0	13.04345	45	256.976	0	13.01846	41	344.8796	0	19.48179	40	371.0427	0	18.01063	43	328.8576	0	15.98551	45	382.2556	0	20.734	33	308.2493	0	13.74286	40	345.5342	0	31.37663	31	281.805	0	22.23395	22	297.991	0	20.89044	38	294.5564	0	19.14013	38
ILMN_2793281	0610031J06Rik	207.5165	0	14.36148	38	195.9406	0	15.4557	33	161.369	0	9.338229	33	164.401	0	8.48673	28	179.9098	0	10.21401	34	233.7582	0	11.72125	48	223.3862	0	8.322989	42	235.3022	0	8.417147	40	212.53	0	9.700126	38	204.7092	0	10.97664	42	223.1618	0	10.38593	42	248.5053	0	10.21458	55	224.4413	0	9.819306	46	219.9374	0	14.13312	35	249.3454	0	11.59005	48	226.6086	0	13.16395	39	203.7247	0	12.92118	34	247.3666	0	14.21245	42	210.1381	0	13.83848	32	257.3474	0	26.50558	30	207.3485	0	17.01768	36	170.2517	0	10.23271	34	194.9574	0	10.02511	46
ILMN_1253176	0610033M06Rik	60.64439	0.9903846	3.117924	33	68.03499	0.8995727	3.044902	55	65.07111	0.9348291	3.073783	35	64.25477	0.9540598	3.851472	37	78.90688	0.4209402	3.783766	32	69.83188	0.840812	3.752764	40	56.60867	0.5267094	2.775802	39	51.892	0.7649572	2.855422	40	52.67627	0.6527778	2.477101	47	50.70803	0.8076923	1.896553	48	54.24425	0.8108974	2.415796	41	62.94753	0.5779914	3.262206	40	65.05221	0.5160257	4.039776	35	60.82417	0.7425213	4.834982	31	64.7315	0.6773504	3.147388	40	55.30055	0.917735	2.423446	33	62.33473	0.5801282	3.717062	39	52.96447	0.991453	3.564918	32	68.86559	0.5961539	4.832648	36	57.33754	0.9711539	2.261674	45	60.66829	0.8557692	3.307751	36	54.19015	0.9722222	2.458653	38	57.69247	0.8472222	3.46772	34
ILMN_1228112	0610035N01Rik	77.18971	0.5886752	3.481692	48	70.11804	0.8472222	3.699268	44	75.14735	0.5833333	3.395617	47	75.87614	0.590812	3.417191	43	71.31342	0.8002137	3.456652	33	70.37457	0.8194444	2.765774	37	53.47826	0.7307692	2.363366	40	58.4373	0.2767094	2.732462	40	58.83028	0.2019231	3.581066	38	56.39826	0.4188034	2.293302	55	57.20387	0.6175213	2.833293	50	59.39063	0.7574787	3.076492	43	60.02902	0.7767094	2.239006	53	61.35376	0.7286325	3.157059	54	66.78867	0.5683761	3.23113	47	69.12884	0.3899573	2.929244	52	57.03939	0.8002137	2.371604	52	56.88595	0.9594017	2.708267	37	55.01339	0.9839743	2.832709	33	66.6529	0.7318376	3.19861	42	62.14352	0.8162393	3.438282	21	61.01778	0.8376068	3.002683	33	66.14863	0.4220085	3.58957	36
ILMN_1248172	0610037B23Rik	92.98479	0.02884615	4.22997	43	108.584	0	5.173367	47	94.38863	0.009615385	4.915676	44	92.91371	0.008547009	4.549834	47	83.32548	0.1944444	4.223189	49	97.3933	0.003205128	4.13634	47	83.85818	0	3.199511	58	84.60525	0	3.71202	54	80.70503	0	3.153156	40	78.55385	0	3.220542	49	89.31259	0	3.334259	55	83.97598	0.004273504	3.457865	54	86.02095	0.00534188	3.999784	55	95.14745	0	3.762332	53	84.74052	0.006410256	3.196062	55	77.82008	0.06517094	3.001009	56	73.38589	0.1036325	3.791151	68	95.39913	0	4.392425	51	102.8111	0	4.315117	42	95.70808	0	4.789794	48	94.06329	0	4.831063	48	92.07133	0	3.12222	39	93.31229	0	4.4068	52
ILMN_1234456	0610037D15Rik	95.32202	0.01388889	4.906582	33	81.12647	0.3429487	4.060845	40	80.85722	0.2959402	3.532297	28	96.25394	0.003205128	4.196475	32	94.69872	0.01068376	5.026398	37	92.39637	0.01923077	5.42	29	66.50117	0.04594017	2.707815	42	66.74019	0.01709402	3.218667	31	65.83946	0.01495726	4.006661	37	69.74275	0.002136752	3.385649	33	70.80466	0.008547009	2.819446	45	71.72759	0.1720085	4.073027	40	66.48238	0.4583333	2.870167	33	72.72649	0.1602564	2.632559	51	78.05511	0.08012821	3.5378	45	85.70511	0.002136752	5.678081	31	70.19099	0.1901709	3.311016	33	75.89497	0.142094	3.850145	38	83.30556	0.03098291	5.008663	37	81.80785	0.04700855	4.945975	28	80.82394	0.03205128	4.906316	33	79.38486	0.04166667	4.855208	31	65.60757	0.457265	4.045105	39
ILMN_2611352	0610037L13Rik	199.3903	0	11.69123	29	185.0927	0	9.196278	44	158.2556	0	7.213795	40	183.6691	0	9.755848	30	179.1808	0	6.712823	40	205.8677	0	10.81276	33	151.2914	0	4.795386	42	176.3552	0	6.600296	42	153.7954	0	6.056244	38	165.9512	0	7.085966	30	147.6152	0	5.678779	35	160.2052	0	7.196129	28	168.4205	0	6.217129	43	152.284	0	4.749326	47	185.1785	0	9.574397	38	155.7022	0	5.299612	51	190.1746	0	9.269129	35	146.2998	0	5.605474	40	136.722	0	6.761405	36	195.7052	0	11.34162	41	151.9907	0	7.279496	40	161.4462	0	6.535252	38	134.0477	0	9.334912	32
ILMN_2622630	0610037L13Rik	114.3127	0	7.876353	24	109.4525	0	9.206121	28	87.25553	0.06837607	4.740786	27	93.83479	0.007478632	5.413513	33	104.7952	0	6.390401	40	114.0433	0	5.712185	39	110.9369	0	4.993205	48	112.843	0	6.108063	36	113.6067	0	7.061036	33	96.64092	0	4.06024	30	100.441	0	3.832409	45	118.9608	0	8.222095	35	117.6537	0	7.081474	50	98.77258	0	5.519543	33	109.3988	0	7.200971	35	105.873	0	7.27341	35	119.4079	0	7.699487	29	92.83103	0.001068376	5.961831	28	109.188	0	6.317969	36	107.0147	0	8.842214	28	112.4548	0	6.931131	48	82.43509	0.01388889	5.997321	33	110.5563	0	6.448991	37
ILMN_2495446	0610037M15Rik	92.99009	0.02884615	3.911495	53	86.14871	0.150641	3.541414	49	190.2226	0	15.47886	51	169.1625	0	10.10653	48	260.0892	0	16.95082	49	287.8494	0	18.70708	44	67.35242	0.03632479	2.898169	56	71.22405	0.001068376	2.463204	54	69.81904	0.001068376	3.265443	53	73.36627	0	2.780185	58	74.7172	0.003205128	2.954364	59	83.41682	0.00534188	3.07939	69	82.05135	0.01068376	3.850738	38	333.3934	0	22.82288	46	304.5769	0	18.14663	54	238.6888	0	14.44219	65	244.3025	0	13.26176	58	85.28387	0.01282051	4.204668	44	91.3605	0	3.82886	43	101.7504	0	3.787851	64	86.1959	0.003205128	3.926421	51	93.35378	0	4.887635	55	89.2178	0.001068376	4.609332	39
ILMN_1230077	0610037P05Rik	80.9912	0.4017094	3.192555	53	84.4224	0.2051282	3.648304	48	73.7889	0.6517094	2.281601	47	84.83699	0.1538462	4.132078	47	79.55228	0.3867521	3.712768	38	75.15416	0.6292735	3.832521	45	57.51788	0.448718	2.430666	55	51.59375	0.7884616	2.39953	40	53.8823	0.5608974	2.471023	47	54.46492	0.5683761	1.849894	58	66.87931	0.06623932	2.345489	62	70.55389	0.2029915	3.208546	57	76.19788	0.06196581	3.413054	58	71.40045	0.2211538	3.078163	60	69.18712	0.4369658	3.057783	52	66.59541	0.5149572	2.817991	51	71.51892	0.1549145	2.483688	51	79.98965	0.05876068	4.160498	42	77.1875	0.1655983	3.56023	42	80.11367	0.08119658	3.973568	48	81.14661	0.02884615	4.288571	41	73.13479	0.2222222	3.30425	35	69.10134	0.2542735	3.200792	41
ILMN_2717539	0610037P05Rik	72.77808	0.7767094	3.511534	35	70.78698	0.8301282	4.291474	25	80.22775	0.3301282	4.437705	40	73.89121	0.6784188	3.824366	39	80.71698	0.3098291	3.479991	25	72.24879	0.7596154	4.739171	29	53.24397	0.7457265	3.111296	31	53.79124	0.6292735	3.029865	33	50.21304	0.8066239	2.327564	34	59.32829	0.2168803	3.07632	36	59.62241	0.4636752	3.105747	26	44.29105	0.9893162	4.074536	48	57.09541	0.8600428	4.932617	39	55.1338	0.9038461	2.867965	41	69.31197	0.4316239	3.023404	49	62.81994	0.6976496	2.780334	40	65.66219	0.4166667	3.339674	35	69.95513	0.4497863	4.301179	30	71.62115	0.4412393	3.443941	34	65.15664	0.7991453	3.209168	40	64.29712	0.7083333	2.977706	37	67.7436	0.5331197	3.47868	34	64.96244	0.4967949	3.338278	30
ILMN_1246762	0610038B21Rik	70.27988	0.8643162	3.001034	53	63.48296	0.9647436	2.499077	46	69.90386	0.8151709	2.72968	52	66.51406	0.9166667	2.916666	43	70.01479	0.8376068	3.348488	46	70.55964	0.8151709	3.14515	47	48.14154	0.9358974	1.554653	42	54.14887	0.6036325	2.557517	55	50.71423	0.7863248	2.092275	65	47.52085	0.9220086	2.042086	49	48.51994	0.9540598	1.822289	48	59.95938	0.7318376	2.559883	47	57.47709	0.8536325	2.586507	54	56.42101	0.8739316	3.136762	47	61.29444	0.8194444	2.733217	56	60.00817	0.8066239	2.527375	58	53.09706	0.8942308	1.722155	67	65.3989	0.7126068	3.30021	44	69.48788	0.5598291	3.41771	44	80.29849	0.07799146	4.32995	45	64.90219	0.6923077	3.608063	45	56.62542	0.9412393	2.828049	43	54.11671	0.9316239	2.600497	50
ILMN_2470615	0610038D11Rik	91.37025	0.0534188	4.094877	42	96.35262	0.006410256	5.868658	45	92.27547	0.01282051	3.89392	60	88.68069	0.0534188	3.737789	57	88.3621	0.05769231	3.905179	42	93.19172	0.01495726	3.167842	51	66.56922	0.04380342	3.635934	46	66.1579	0.0224359	2.991262	48	63.4932	0.04273504	2.166868	43	66.86572	0.01282051	2.678393	52	68.64771	0.03205128	2.874142	44	68.54575	0.292735	2.386571	62	79.51706	0.02564103	3.627461	49	79.18649	0.02564103	3.219726	57	82.33682	0.01495726	2.496436	45	77.29685	0.0715812	2.813315	53	73.50328	0.1004274	3.241761	64	83.52953	0.02136752	3.753147	47	90.31858	0.001068376	3.090257	43	90.79727	0.001068376	3.457966	40	88.75652	0.001068376	4.461234	33	81.90356	0.02136752	3.774578	38	75.44984	0.0534188	2.885861	48
ILMN_2596016	0610038F07Rik	135.0746	0	7.357433	37	119.8558	0	7.903823	27	104.9178	0	5.858037	44	106.2452	0	4.908768	33	106.1413	0	5.598863	33	145.8438	0	5.747125	32	111.2633	0	4.666383	40	130.6182	0	6.096968	41	107.3696	0	5.32456	40	110.1934	0	4.715831	46	117.9868	0	6.005831	31	136.5763	0	8.022496	51	119.9565	0	4.164037	56	122.2195	0	4.65469	54	130.3235	0	5.422994	55	130.0373	0	6.289737	44	138.3623	0	6.922384	51	124.1015	0	4.64367	46	117.5558	0	6.703755	42	136.8246	0	8.919096	36	123.0011	0	7.667195	41	117.5326	0	4.768334	57	109.5834	0	6.122639	51
ILMN_2543157	0610038F15Rik	81.06913	0.3995726	5.461374	36	74.2168	0.7190171	3.540019	40	74.69834	0.607906	3.892501	35	76.31621	0.5651709	3.519815	49	80.43235	0.332265	3.920213	46	72.22328	0.7596154	3.644719	39	52.45417	0.7884616	2.129328	48	51.31091	0.8023504	2.669662	35	52.48209	0.6645299	1.985786	45	53.14309	0.667735	2.689569	45	57.13498	0.6207265	2.470949	51	71.04769	0.1944444	2.773727	66	73.39087	0.1410256	3.521378	56	63.06996	0.6463675	2.564597	60	68.81222	0.4529915	2.983259	57	62.95677	0.6901709	2.617927	49	67.98931	0.2980769	3.068296	41	72.19357	0.3183761	3.450117	45	76.19243	0.2040598	3.578396	49	71.18615	0.4989316	2.488592	44	75.74667	0.1207265	3.325536	43	65.5415	0.6495727	2.383777	50	67.11327	0.3675214	2.698722	46
ILMN_2434621	0610039K10Rik	69.41315	0.8899572	3.409138	53	80.23062	0.3846154	2.657281	47	77.551	0.4732906	3.39511	47	76.76754	0.5480769	3.152235	48	72.85056	0.7339743	3.160255	53	70.16276	0.8269231	2.448317	49	54.2182	0.6848291	2.462206	57	53.02256	0.6955128	2.53986	44	47.33177	0.917735	2.15793	35	53.97642	0.6004273	2.616213	44	51.28217	0.900641	2.391233	44	58.286	0.801282	3.508707	41	55.1941	0.9017094	2.617102	58	60.81829	0.7425213	2.267626	56	61.40832	0.8162393	2.133488	70	60.41588	0.7852564	2.852261	50	60.5056	0.676282	2.637176	59	62.82174	0.8226496	3.012744	48	62.41652	0.8931624	2.473933	63	63.11128	0.8739316	2.432343	54	59.24791	0.900641	3.43722	43	71.09115	0.3141026	3.622223	31	64.62034	0.5192308	3.062057	61
ILMN_1242334	0610040B10Rik	81.59566	0.3685897	3.649668	37	72.03528	0.7938034	3.174747	45	73.39996	0.6688034	3.10601	45	82.39584	0.2596154	3.711416	47	76.264	0.5876068	4.220749	30	73.17418	0.7318376	2.798675	36	64.29733	0.08226496	3.340464	41	55.20594	0.534188	2.937419	33	60.87856	0.1089744	2.419641	44	60.76508	0.1517094	3.210333	47	58.95393	0.4946581	2.74905	46	63.14555	0.5705128	3.052109	41	60.03708	0.7767094	2.448133	43	63.65369	0.6175213	3.655863	33	69.31331	0.4316239	3.253871	48	61.15153	0.7702991	2.576629	46	66.96509	0.3547009	3.019123	52	61.12027	0.883547	3.218089	31	72.33006	0.3995726	3.867451	37	75.51142	0.2467949	3.790955	47	74.41213	0.1805556	3.888506	33	72.36274	0.2628205	4.376456	35	64.12811	0.5555556	4.304859	38
ILMN_2915716	0610040J01Rik	214.9238	0	14.56583	27	207.1637	0	13.52899	40	221.56	0	12.22643	39	257.8239	0	15.76417	35	304.6085	0	25.77016	27	373.9743	0	17.24696	43	203.4783	0	12.76823	25	211.6011	0	10.18178	32	183.9828	0	9.137734	31	185.2123	0	10.78206	34	188.4411	0	6.702229	35	246.4318	0	14.32796	35	224.0262	0	9.678534	30	289.3433	0	15.67174	32	294.5016	0	17.80807	40	298.0538	0	13.24008	44	301.4555	0	11.38564	50	228.1843	0	12.26163	38	164.6876	0	9.319675	31	234.6383	0	15.31314	29	214.3362	0	20.20044	31	216.7102	0	15.16506	31	182.9229	0	12.28304	37
ILMN_1240829	0610040O15Rik	18622.41	0	899.0224	54	17348.21	0	899.0695	49	12703.21	0	737.8359	56	14104.57	0	698.6805	46	14452.58	0	795.8707	43	15547.27	0	631.5611	40	18305.65	0	472.679	50	18717.95	0	446.9569	43	19091.75	0	445.9652	46	19383.59	0	587.74	55	18674.97	0	568.5054	55	17200.41	0	648.6324	45	19139.24	0	615.7378	39	15073.24	0	531.7442	46	14698.4	0	532.011	50	15594.42	0	349.2954	51	15335.73	0	650.0837	54	18242.59	0	845.3052	49	18667.48	0	612.7615	54	17838.99	0	573.4644	41	15961.92	0	1045.968	39	16626.73	0	753.0945	41	17468.79	0	660.9939	52
ILMN_2437143	0610041E09Rik	67.96481	0.9230769	2.866022	43	68.92083	0.8792735	3.994315	42	60.30697	0.9850428	2.914216	38	66.08191	0.9230769	2.878811	37	68.33126	0.8728632	3.57591	39	63.49767	0.9423077	3.56372	35	54.92392	0.6378205	2.808742	38	58.19066	0.2916667	3.804476	37	54.21596	0.534188	2.726081	34	46.95713	0.9316239	2.291732	38	53.48669	0.8461539	2.853479	44	55.46941	0.8696581	3.165219	36	59.97358	0.7788461	3.055777	43	53.3629	0.9273504	2.151964	46	51.42851	0.974359	2.159941	41	57.26537	0.8867521	2.060881	52	49.4977	0.9529914	2.301811	43	55.8395	0.9690171	2.822005	33	58.96716	0.9583333	2.320823	46	64.25415	0.8440171	3.115491	36	61.05765	0.8472222	2.898999	48	58.23063	0.9134616	2.641729	41	53.94048	0.9348291	3.420152	37
ILMN_1258239	0610042C05Rik	91.65754	0.04700855	4.120199	53	79.93942	0.4038461	3.233402	35	80.57253	0.3034188	4.019166	49	88.1918	0.06089744	4.31413	48	87.90077	0.06517094	4.536343	28	98.83953	0.001068376	4.781274	43	83.7243	0	3.968331	53	84.20724	0	4.205501	50	75.3382	0	4.791483	38	72.01788	0	2.899996	43	78.89489	0	3.690455	39	80.8344	0.01495726	5.24621	34	81.00568	0.01709402	4.45415	40	84.51665	0.004273504	3.582241	44	80.54284	0.03632479	3.139654	43	91.14513	0.001068376	5.196326	37	90.83636	0	3.744748	50	79.47923	0.06517094	3.912261	34	82.65333	0.04166667	4.437821	42	89.81333	0.001068376	5.248756	47	90.02688	0	5.351646	36	74.36609	0.1730769	3.374773	51	87.86207	0.001068376	3.481229	51
ILMN_1240205	0710001C05Rik	84.47981	0.2297008	3.774492	51	74.84492	0.6869658	3.559494	45	83.94665	0.1655983	4.338203	41	79.48479	0.3878205	3.317391	54	83.37048	0.1933761	3.931659	54	87.1649	0.0940171	3.073615	56	62.75682	0.1303419	3.190619	49	60.85598	0.1442308	2.787317	53	65.20332	0.02029915	2.335433	50	54.9617	0.5320513	2.062223	57	66.79035	0.06837607	2.29084	71	67.60812	0.3344017	3.199704	58	72.58122	0.1623932	2.803076	52	72.97215	0.1474359	2.967662	51	78.71755	0.06089744	2.976454	63	70.63729	0.3087607	2.848631	48	77.90903	0.02564103	3.161578	52	79.33076	0.06944445	4.130617	43	73.47495	0.3247863	3.251152	32	79.8955	0.08547009	4.171465	40	77.86354	0.08012821	3.150407	61	79.04567	0.04594017	4.251773	44	67.46818	0.3450855	4.187263	45
ILMN_1259701	0710001D07Rik	87.71413	0.116453	5.093566	42	80.87212	0.357906	4.732048	31	80.21423	0.3301282	4.096944	38	73.82809	0.6837607	3.978247	38	90.67815	0.02777778	6.275624	27	86.1709	0.1185897	4.627207	32	76.19639	0	2.919289	38	92.84834	0	3.948026	49	77.206	0	4.527947	34	74.69744	0	3.090356	43	76.16994	0.002136752	2.469248	41	78.94365	0.02457265	3.284222	46	86.07932	0.00534188	4.848262	32	83.76421	0.004273504	2.920855	53	81.29474	0.02777778	3.817344	52	77.40555	0.07051282	3.509998	50	79.67474	0.01816239	3.635521	49	69.89032	0.4519231	3.41954	33	70.33855	0.5032051	5.571841	25	74.40301	0.3108974	4.924533	34	59.62729	0.892094	2.320041	33	72.26647	0.2681624	3.717806	40	81.26926	0.003205128	5.295463	43
ILMN_1252989	0710007C18Rik	76.77831	0.607906	3.693256	42	73.31902	0.7532051	2.862396	35	69.36392	0.8311966	3.153743	43	75.7345	0.5982906	3.404278	38	70.75485	0.8205128	3.765653	43	81.03452	0.3258547	4.803788	35	54.47043	0.6698718	2.04838	51	61.65706	0.1175214	2.735034	46	59.3916	0.167735	2.370739	48	56.55045	0.4081196	2.578109	38	66.0177	0.09294872	3.121112	45	66.70162	0.3824786	3.971156	39	66.17347	0.4700855	2.539717	46	59.87622	0.775641	2.11236	47	73.23719	0.2382479	2.850847	43	67.60925	0.4626068	2.998482	58	64.88364	0.4561966	2.512779	36	69.23176	0.4967949	3.884178	50	64.70096	0.8108974	3.1873	43	64.92719	0.8087607	3.441193	34	57.01605	0.9433761	2.522963	42	59.33953	0.8899572	2.358621	40	62.7578	0.6260684	3.275565	28
ILMN_1237581	0710007G10Rik	90.18555	0.07264958	3.644583	59	98.41235	0.003205128	4.250706	55	95.8139	0.006410256	4.396598	45	90.51228	0.03098291	4.082281	44	93.30914	0.01495726	3.213494	43	108.0836	0	4.080777	41	90.9039	0	2.453147	64	78.81242	0	2.817914	46	85.78564	0	3.391665	61	87.16154	0	3.597062	58	74.87766	0.003205128	2.773553	48	88.29836	0.002136752	3.020046	48	91.79307	0.001068376	3.671614	49	78.83373	0.03098291	2.345823	54	82.78693	0.01282051	3.242078	52	89.90242	0.001068376	3.597898	53	93.28864	0	4.42028	50	76.79619	0.1175214	3.005287	47	78.7393	0.1196581	3.560406	41	91.41743	0	3.941452	41	88.31196	0.002136752	3.603776	46	81.25594	0.0224359	2.718405	48	84.98238	0.001068376	3.635165	54
ILMN_2545961	0710007J16Rik	93.78842	0.0224359	5.511053	44	78.26139	0.4925214	3.453941	51	78.94479	0.3910256	3.493206	42	86.65133	0.09294872	4.129517	54	76.30967	0.5854701	2.883959	46	85.59717	0.1378205	3.845126	46	60.4509	0.2307692	2.289347	52	56.29576	0.4433761	1.884326	53	55.06111	0.4764957	2.334966	38	60.71975	0.1538462	2.481337	61	64.56067	0.1495727	2.603429	59	78.60736	0.02564103	2.430062	51	79.4246	0.02564103	3.140344	47	68.03857	0.3910256	2.267591	60	76.42831	0.1228632	2.820964	60	73.99803	0.1613248	2.803017	43	76.68259	0.03846154	3.916501	48	74.69547	0.1891026	3.174762	50	70.77078	0.482906	3.064313	52	77.68579	0.1463675	3.221526	49	75.91223	0.1185897	3.472497	45	72.05275	0.2767094	3.217296	53	70.2696	0.1976496	3.006954	53
ILMN_2865552	0910001A06Rik	78.7091	0.5117521	3.966708	42	78.28606	0.4925214	3.874352	51	85.73802	0.1132479	4.166911	27	81.57153	0.2884615	3.770994	22	80.18941	0.3482906	4.115391	28	78.1396	0.4786325	3.00375	44	58.62818	0.3547009	2.770679	41	56.19728	0.4540598	2.274734	47	50.50336	0.792735	2.260076	42	56.457	0.4145299	3.407457	34	55.47385	0.7371795	3.072748	34	63.07176	0.573718	2.777477	38	60.19268	0.7724359	2.793817	39	70.62832	0.2521368	4.181065	37	65.63593	0.6292735	2.307827	38	65.77755	0.5619658	2.868752	53	64.80833	0.4594017	3.368303	49	77.10129	0.1132479	4.770658	32	74.94045	0.2489316	2.756162	37	69.8644	0.5705128	3.215112	61	76.44588	0.1036325	4.525881	40	73.81292	0.1880342	4.69053	40	65.05193	0.4871795	2.390577	47
ILMN_2607196	0910001A06Rik	91.85686	0.04594017	4.740386	42	98.86845	0.003205128	7.350892	24	94.33318	0.01068376	4.400455	37	92.09491	0.01388889	3.645143	43	91.50282	0.0224359	3.976254	44	96.93855	0.00534188	4.348966	37	67.34978	0.03632479	3.590087	33	78.18179	0	4.373469	44	69.53522	0.001068376	3.069681	41	70.18338	0.001068376	3.332679	33	71.34599	0.006410256	3.298517	43	81.71172	0.01175214	3.535315	52	74.4145	0.1025641	3.369377	43	83.94558	0.004273504	4.186469	32	89.50309	0	4.354934	43	88.0014	0.001068376	3.765829	42	90.62292	0	4.116738	31	89.96233	0.002136752	3.571903	29	81.59823	0.05555556	4.497186	29	89.24082	0.002136752	3.970297	44	90.22378	0	5.104107	37	86.9024	0.004273504	3.480739	44	83.0224	0.002136752	3.749261	31
ILMN_1235939	0910001A06Rik	89.00607	0.08653846	5.486554	34	82.38049	0.2863248	4.268436	32	78.89709	0.3952991	3.728474	33	76.56361	0.5555556	3.79485	26	83.26418	0.1965812	4.276964	32	84.94749	0.1549145	4.545257	32	63.74502	0.09935898	2.664815	41	68.10132	0.01068376	4.226468	33	62.89988	0.0534188	4.500201	28	66.75202	0.01495726	4.169113	39	64.14589	0.1794872	4.043787	29	65.42862	0.448718	3.7986	33	78.72105	0.02884615	3.822245	48	76.94071	0.05021368	3.531264	37	68.76728	0.4561966	3.178382	33	71.9257	0.25	3.282756	45	75.26131	0.06089744	5.057632	37	74.10667	0.224359	5.685389	30	76.09429	0.2083333	3.786285	38	77.80463	0.1431624	4.444901	29	71.98258	0.2905983	4.431922	24	80.68911	0.02564103	4.298965	25	74.92037	0.06410257	3.863878	30
ILMN_2621882	0910001L09Rik	1514.431	0	68.66562	38	1544.921	0	68.75478	29	1384.472	0	55.39001	37	1149.765	0	54.27491	35	1133.293	0	47.53655	35	1452.003	0	90.47005	29	1211.253	0	37.19938	35	1540.466	0	52.99713	38	1338.672	0	45.82652	44	1319.536	0	47.0329	40	1225.721	0	37.92645	37	1480.073	0	45.95846	41	1427.492	0	59.95406	43	1253.964	0	58.11068	37	1238.212	0	38.16321	39	1364.242	0	37.04307	37	1443.631	0	55.4025	40	1369.498	0	64.6273	24	1187.115	0	47.78578	44	1337.346	0	52.60828	33	1071.596	0	36.69699	32	1190.961	0	30.26575	37	1093.971	0	49.79803	46
ILMN_1228955	0910001L17Rik	80.08487	0.4316239	3.70366	54	72.5634	0.7788461	2.738033	44	77.06764	0.4957265	4.456687	33	78.83909	0.4294872	3.808468	43	72.98898	0.7286325	2.873502	56	73.27956	0.7318376	2.644983	43	53.95142	0.7019231	2.179853	60	52.1597	0.7489316	2.177346	55	54.08373	0.5405983	2.26328	46	55.58639	0.4925214	1.825976	43	54.62108	0.784188	1.73539	50	62.55393	0.6014957	2.75449	62	68.51958	0.3344017	3.445188	50	66.63078	0.4711539	3.005537	53	67.46039	0.5181624	2.528663	69	64.59727	0.6196581	2.283437	63	62.87737	0.5480769	2.670653	66	72.24488	0.3141026	4.577913	45	70.95636	0.4754274	4.152843	38	70.65849	0.525641	2.936275	50	63.83902	0.7361111	2.742275	49	70.65776	0.3429487	3.905107	38	62.22968	0.6527778	3.475247	41
ILMN_2850839	100041294	614.7756	0	23.17286	39	575.2167	0	34.2489	27	565.4363	0	32.87205	34	670.4172	0	28.62016	38	731.9197	0	37.40436	29	814.7762	0	33.57151	42	607.8013	0	22.89768	30	654.906	0	21.23894	46	624.9622	0	23.26192	29	562.337	0	21.99382	36	547.6361	0	15.46205	40	645.5235	0	24.2689	39	667.0776	0	26.73985	38	628.9748	0	20.36079	41	672.0318	0	36.24411	26	629.0552	0	26.91982	30	710.1839	0	22.95543	42	612.0474	0	24.52715	38	470.4886	0	19.66534	32	584.274	0	33.2556	36	524.468	0	28.28487	29	511.4741	0	25.43929	26	540.6785	0	29.34889	34
ILMN_2691869	100041294	397.1057	0	17.22642	52	405.3564	0	29.08708	48	397.0344	0	23.93777	37	352.0629	0	21.2309	50	430.0992	0	24.51128	56	490.9556	0	23.80781	42	372.3944	0	12.68237	42	412.1273	0	15.40649	32	406.6217	0	9.708225	64	379.2333	0	14.37875	44	331.072	0	12.5903	43	378.7899	0	14.69141	49	373.2534	0	14.12266	55	431.9754	0	17.73374	41	437.4183	0	17.63664	56	416.7211	0	13.82889	55	480.3455	0	20.69734	44	373.982	0	14.16823	36	304.2518	0	16.91565	46	400.5771	0	28.55374	44	350.8453	0	21.86304	42	314.8007	0	17.33925	43	320.75	0	16.54386	34
ILMN_2512949	1010001D01Rik	88.29037	0.1025641	5.613095	31	84.03479	0.2168803	3.273772	43	81.3042	0.2777778	3.986421	37	96.0159	0.003205128	4.277898	43	91.07898	0.02457265	3.172396	44	88.8754	0.05021368	3.646936	43	63.80174	0.0940171	3.414227	37	62.03556	0.1036325	2.123791	43	57.39083	0.301282	2.86147	46	58.43001	0.2702991	2.619166	47	64.06766	0.1816239	2.700414	51	71.27457	0.1880342	2.645422	60	64.46216	0.5566239	2.655586	53	74.08804	0.1217949	3.333508	68	74.31687	0.2008547	2.481142	52	72.49205	0.2232906	3.92487	50	71.1865	0.167735	3.001159	57	70.71352	0.400641	3.631602	38	78.64354	0.1271368	3.575301	58	75.52912	0.2457265	3.069154	45	70.89735	0.349359	1.999883	30	75.64092	0.1260684	2.706239	54	72.99565	0.1068376	2.862817	59
ILMN_1257345	1010001I08Rik	84.74187	0.2126068	3.168654	55	71.66177	0.8076923	2.662495	51	75.60323	0.5587607	3.346575	49	71.06165	0.8076923	3.114372	33	70.79928	0.8194444	2.414554	42	72.46951	0.7510684	2.688562	50	54.08814	0.6965812	2.59812	52	53.75811	0.633547	2.768328	50	52.72196	0.6495727	2.270974	50	51.50675	0.7681624	2.520693	49	60.68385	0.383547	3.014412	38	65.04697	0.4732906	3.205292	41	61.83489	0.7029914	2.681247	54	68.59637	0.3643162	2.408254	68	64.0234	0.7115384	2.378289	71	68.81003	0.4081196	3.169702	51	57.49433	0.7852564	2.488892	57	61.2365	0.8803419	2.44099	50	63.3117	0.8643162	2.999133	34	72.8651	0.4070513	3.403591	39	63.87288	0.7361111	3.076888	42	63.79274	0.7297009	2.470024	58	60.26582	0.7553419	2.165241	50
ILMN_1216463	1010001N08Rik	71.33556	0.8258547	2.80683	48	87.3936	0.1132479	5.347475	41	76.17372	0.5416667	3.659501	54	75.69379	0.599359	3.741012	39	75.20465	0.6399572	5.148511	26	71.11195	0.8023504	3.86903	41	60.96503	0.1955128	2.795431	49	62.86933	0.08226496	3.347911	44	54.41611	0.5181624	3.242376	33	52.41623	0.7136752	2.600331	30	62.00507	0.292735	3.075349	41	66.67332	0.383547	3.413533	34	64.05013	0.5779914	4.040788	36	61.36863	0.7286325	2.287794	30	69.774	0.4070513	3.47318	47	65.08756	0.599359	2.464918	42	64.31337	0.4850427	3.678015	42	61.59503	0.866453	2.809274	34	63.80833	0.8536325	3.178803	45	73.81346	0.3504274	3.846804	35	58.43218	0.9166667	2.519737	25	72.22489	0.2702991	5.139972	26	63.02969	0.6100428	3.168737	36
ILMN_2481382	10181072_290	90.58302	0.0673077	5.09315	36	88.63885	0.08226496	4.882987	48	79.67424	0.3611111	3.037413	48	86.76295	0.09081197	3.380583	52	86.64256	0.08760684	3.600094	58	91.66562	0.0224359	5.312163	39	63.76409	0.0982906	3.188801	48	56.56528	0.4241453	2.513961	42	63.2905	0.04594017	2.729544	54	58.65808	0.2564103	2.780134	42	63.92582	0.1901709	2.243375	54	67.31211	0.3525641	3.741938	40	69.23769	0.2959402	3.345901	51	73.26827	0.1388889	2.945155	49	80.43134	0.03632479	3.916023	47	69.29074	0.3782051	3.816099	43	71.81883	0.1452992	4.130963	46	66.11662	0.6816239	3.593145	42	65.43001	0.7788461	2.984923	46	76.94949	0.1720085	4.124326	40	70.7467	0.357906	3.345974	40	78.53796	0.05876068	2.885374	63	76.23503	0.04059829	4.086396	42
ILMN_2659694	1100001E04Rik	84.9165	0.2061966	3.968583	47	77.86704	0.5138889	3.753062	42	74.74434	0.6047009	3.132972	43	78.07515	0.4807692	3.45828	31	85.01414	0.1378205	5.534782	30	83.7991	0.2083333	3.470481	40	63.27019	0.1100427	2.990917	41	58.74475	0.2574786	3.333459	38	58.31528	0.2371795	3.250064	43	52.63466	0.6955128	2.457586	30	58.39603	0.5384616	2.469541	37	67.10423	0.3600427	3.041664	37	76.72133	0.0491453	3.584925	45	64.77625	0.5705128	2.372331	42	69.52239	0.4209402	3.535254	35	73.83054	0.1720085	3.50973	46	68.09644	0.2959402	3.487549	46	77.35365	0.107906	4.218343	31	78.21125	0.1367521	4.242262	41	75.62897	0.241453	3.291722	33	66.58632	0.6089743	3.988675	28	64.4119	0.7061966	3.304859	34	65.51903	0.4594017	2.701321	35
ILMN_2523903	1100001F19Rik	200.6769	0	9.075191	44	203.9443	0	11.60484	39	192.6608	0	11.08078	59	212.9261	0	12.11668	41	244.9173	0	13.77761	53	280.2396	0	15.95525	52	221.537	0	8.073392	35	289.2996	0	12.30207	46	219.2745	0	11.13141	52	187.7497	0	7.126544	46	163.9126	0	6.20459	58	226.3108	0	6.417415	55	239.7231	0	10.84806	59	293.9943	0	10.83986	51	277.3235	0	11.7167	50	249.6235	0	10.61536	56	293.9341	0	11.63166	60	210.8763	0	17.50961	30	172.6847	0	8.829934	46	224.8955	0	16.41461	38	213.3383	0	11.6387	34	194.3063	0	13.47653	31	181.2835	0	12.35099	39
ILMN_2651743	1100001G20Rik	71.15894	0.832265	3.355405	49	74.15723	0.7211539	3.072462	48	73.48051	0.6634616	3.030893	40	74.69634	0.6431624	3.770297	35	79.5298	0.3867521	3.713337	51	82.27464	0.267094	4.201949	30	54.96932	0.6356838	3.127865	33	57.39336	0.357906	3.05317	35	54.22641	0.534188	2.462671	31	60.15216	0.1784188	3.267939	43	55.57873	0.7286325	2.341805	37	63.34387	0.5619658	3.191943	47	75.98013	0.06303419	3.701445	40	66.75262	0.4583333	2.715608	50	60.46756	0.840812	2.450193	33	58.24889	0.8621795	3.212099	27	63.02659	0.5384616	2.943598	48	58.81496	0.9273504	2.801782	36	72.21772	0.4038461	3.336308	36	68.6498	0.650641	3.993547	36	71.57246	0.3108974	3.863448	41	64.27953	0.7147436	3.214282	32	69.1089	0.2542735	3.557739	41
ILMN_2688894	1100001H23Rik	82.59824	0.3108974	4.218626	44	82.49651	0.2831196	3.9707	39	73.71661	0.6538461	3.136822	40	73.23911	0.7126068	3.109312	30	81.29114	0.2820513	3.909574	35	82.20354	0.2692308	3.837524	32	58.45476	0.3632479	2.392127	49	62.66088	0.08974359	2.985103	46	59.01012	0.1901709	2.464242	46	53.29776	0.6570513	2.959773	30	58.01839	0.5534188	2.311943	45	74.10519	0.1004274	3.887712	48	72.82844	0.1570513	3.395092	52	73.33995	0.1378205	3.154132	49	73.38394	0.232906	2.672697	46	70.87885	0.2938034	4.18422	42	65.49859	0.4241453	3.245796	50	79.19453	0.06944445	3.145207	39	68.40845	0.6239316	2.351047	47	69.89565	0.5694444	2.997139	38	69.32024	0.4465812	3.661492	36	74.26387	0.1741453	4.059417	28	75.98948	0.04273504	4.756139	32
ILMN_1256578	1100001I19Rik	81.14799	0.3995726	6.280991	28	82.39788	0.2863248	4.381592	31	82.9297	0.2040598	3.749679	43	77.35608	0.5181624	4.816607	22	82.36551	0.241453	3.599167	46	90.41815	0.03098291	5.149374	36	59.95823	0.2649573	3.113729	32	59.99696	0.1858974	3.550873	32	54.52213	0.5117521	3.13142	28	59.88248	0.1944444	2.989339	45	60.17845	0.4273504	3.2843	27	67.16138	0.3600427	4.726647	25	63.11943	0.6228632	2.68231	45	70.46412	0.2606838	3.571452	34	77.30205	0.1014957	3.634242	38	70.91557	0.2895299	3.107186	47	68.74144	0.2660256	3.75179	26	70.0897	0.4423077	3.764599	33	71.56979	0.4412393	4.239961	36	68.62709	0.6527778	4.257687	22	76.5783	0.1014957	4.684207	34	70.55658	0.3547009	3.569117	24	68.12157	0.3044872	3.856505	34
ILMN_1217369	1100001J08Rik	84.72638	0.2136752	3.770561	59	89.18142	0.06623932	4.542732	38	82.3317	0.2264957	3.813996	43	93.61624	0.007478632	3.369812	48	88.23362	0.06089744	3.955154	44	87.505	0.08440171	5.14534	35	66.34312	0.04700855	3.946173	40	64.65478	0.04166667	2.409778	61	68.1253	0.004273504	3.204685	50	67.55597	0.01068376	3.333414	37	72.97661	0.003205128	3.73239	42	83.93011	0.004273504	3.430649	50	78.88154	0.02777778	2.47264	42	80.7696	0.01068376	2.902348	60	87.3812	0.001068376	3.957672	52	83.16559	0.008547009	3.102846	65	79.82794	0.01709402	3.168927	49	83.01523	0.02136752	4.883647	47	79.41901	0.09722222	3.729777	51	75.23611	0.2702991	2.797068	46	79.80421	0.04273504	4.293986	45	76.88303	0.09294872	3.725387	34	70.88836	0.1784188	3.601492	42
ILMN_1238096	1100001L02Rik	75.02521	0.6901709	2.593024	51	65.20726	0.9465812	2.817853	51	68.45446	0.8611111	2.679116	51	70.0487	0.8344017	2.629376	43	65.21422	0.9316239	2.806519	42	73.47273	0.7190171	2.998727	43	53.03197	0.7596154	2.608466	40	53.61779	0.6431624	2.982867	42	51.30131	0.7489316	2.365584	39	53.18886	0.6645299	2.263701	41	51.43544	0.8952991	2.065757	30	52.40516	0.9369658	3.034616	37	58.47634	0.8386752	3.376005	48	62.55495	0.6752137	3.21223	47	54.92929	0.9465812	2.201628	48	59.16197	0.8311966	3.133258	48	54.0753	0.8760684	2.281978	49	64.64157	0.7393162	2.983122	37	60.91522	0.9252137	3.086671	38	65.49922	0.7820513	2.716308	50	64.80643	0.6933761	2.483463	60	62.24514	0.7991453	2.530723	58	53.83374	0.9358974	3.481946	42
ILMN_2789047	1110001A07Rik	93.69664	0.0224359	4.30326	31	97.37063	0.003205128	4.023858	40	90.44858	0.0224359	5.254676	37	92.53116	0.01175214	4.167312	44	99.07869	0.004273504	5.263591	30	104.3493	0.001068376	5.158352	42	71.44943	0.00534188	2.79815	41	89.17907	0	5.422269	40	69.10352	0.001068376	3.579393	33	80.29669	0	5.68991	33	73.28166	0.003205128	2.546715	41	84.95643	0.003205128	4.585758	35	92.68044	0	4.441456	35	81.35876	0.008547009	3.785794	43	96.60925	0	3.822154	52	91.09927	0.001068376	3.813061	35	89.10719	0	4.344801	39	86.05763	0.01175214	5.473304	29	77.03836	0.1720085	4.033173	34	84.95817	0.01816239	4.937288	35	84.98278	0.009615385	4.243604	28	73.94324	0.1794872	3.90396	29	71.24218	0.1581197	3.26193	28
ILMN_2645490	1110001A07Rik	89.42211	0.08226496	3.681556	32	89.65249	0.05769231	4.626555	32	80.93797	0.292735	3.989487	36	83.36897	0.2136752	5.017891	33	85.40729	0.1217949	3.842096	35	83.38276	0.2232906	3.515893	45	60.19826	0.2532051	2.453295	36	61.47712	0.1228632	3.82796	29	62.63152	0.05662393	3.149464	34	62.24828	0.08974359	4.169979	38	62.52374	0.2681624	3.022078	38	72.14893	0.1581197	3.317133	49	75.20947	0.07478633	3.480919	34	69.7604	0.2959402	2.895392	53	72.74667	0.2660256	3.046445	44	82.2266	0.01282051	4.924786	40	74.3808	0.07264958	3.51454	33	65.62421	0.7040598	4.333632	35	74.05518	0.2959402	3.016057	44	78.27056	0.1217949	4.69487	35	66.1573	0.6282051	3.144001	37	82.36806	0.01388889	3.195082	43	67.24236	0.3568376	3.598579	31
ILMN_2667045	1110001C20Rik	120.966	0	4.826505	42	121.9776	0	5.238961	42	120.2787	0	5.718039	43	106.0958	0	4.74281	44	112.1131	0	6.493042	40	125.3112	0	5.59462	52	131.7	0	4.944909	43	113.0409	0	4.771749	55	90.80492	0	4.38222	35	113.6816	0	4.233826	52	88.7525	0	3.169594	49	104.5337	0	3.49002	60	92.81635	0	4.333622	43	100.1601	0	3.932572	51	101.745	0	4.290897	52	108.0618	0	4.429758	61	120.6333	0	5.503137	53	91.13182	0.002136752	4.562438	42	104.0339	0	5.638222	47	128.3107	0	7.534399	41	115.4343	0	7.150933	46	106.9195	0	6.296407	46	115.6951	0	5.822302	43
ILMN_2550016	1110001C23Rik	130.7512	0	7.86845	45	126.674	0	8.01164	50	103.2466	0	6.120172	41	141.1494	0	8.228666	50	148.0563	0	10.45881	47	143.071	0	7.307069	53	156.1161	0	7.649351	46	157.9685	0	5.659054	55	120.0928	0	6.326204	26	143.5307	0	8.058463	49	145.0596	0	4.964243	53	144.9221	0	7.31271	52	135.8869	0	6.813947	47	139.5087	0	6.899334	51	134.0947	0	7.082355	57	164.9735	0	8.463161	50	164.9343	0	7.058195	53	112.0936	0	6.100816	40	119.4539	0	6.328039	43	167.6324	0	10.20176	53	122.0695	0	9.368593	45	140.2342	0	9.896105	42	129.8495	0	7.781449	50
ILMN_1239014	1110001D15Rik	87.12381	0.1292735	3.851881	47	82.14639	0.2938034	5.195564	36	76.37869	0.534188	3.57327	37	78.02005	0.482906	3.204334	39	76.74634	0.5523504	2.386504	49	84.52296	0.1752137	3.203226	54	60.03024	0.2606838	3.230749	38	47.75338	0.9220086	2.099198	44	60.14796	0.1324786	3.301556	40	53.64771	0.6271368	2.164091	48	56.11624	0.6944444	2.069314	56	59.82572	0.741453	2.317846	52	62.03922	0.6912393	2.645293	58	65.74763	0.5202991	2.547164	60	70.41459	0.3782051	3.12285	51	71.63193	0.258547	3.216446	47	68.67904	0.2660256	3.209126	50	65.58147	0.7051282	2.883655	49	66.96246	0.7126068	2.669386	50	67.63615	0.6933761	3.011921	49	62.22675	0.8141026	3.416497	43	63.56692	0.741453	3.589145	38	63.7538	0.5801282	2.66888	42
ILMN_2760531	1110001D15Rik	87.81358	0.1143162	3.881222	45	86.52593	0.142094	4.057849	47	83.33842	0.1837607	3.417124	59	87.98106	0.06517094	3.103079	44	86.12524	0.1057692	3.519374	51	82.40253	0.2638889	3.538139	47	63.2754	0.1100427	2.768909	49	60.98253	0.1399573	2.264581	55	56.1515	0.3974359	2.292332	46	58.13612	0.2852564	2.310162	52	64.46757	0.1570513	2.52107	47	68.47723	0.292735	3.294051	50	66.54264	0.4551282	2.244026	49	76.45001	0.05769231	2.741421	64	86.53878	0.003205128	2.942482	56	84.67942	0.00534188	3.115454	58	75.41737	0.05769231	3.049323	53	75.2702	0.1655983	3.78561	46	75.23158	0.2350427	3.818527	46	74.96078	0.2831196	3.173664	61	68.49607	0.4925214	3.765455	42	79.70415	0.03525641	3.494348	46	68.97105	0.2628205	3.172403	52
ILMN_2958076	1110001J03Rik	278.9133	0	16.45484	43	256.2383	0	21.36295	32	144.3763	0	9.477643	26	185.3573	0	13.72326	31	155.8028	0	8.141898	35	238.2274	0	13.75324	39	387.4383	0	24.35746	27	410.0488	0	16.79883	37	307.7357	0	17.34887	33	370.0926	0	22.4637	31	334.0572	0	17.4317	44	336.1018	0	19.63458	49	346.3098	0	24.79418	47	182.9285	0	13.6687	32	217.2826	0	13.42792	43	238.2091	0	14.37005	42	295.6497	0	22.47938	38	336.6692	0	29.87495	29	211.0949	0	19.5541	33	278.0732	0	28.58299	45	247.6114	0	25.10801	33	205.1582	0	18.96223	31	247.4864	0	16.23118	43
ILMN_1239895	1110001N06Rik	159.4651	0	8.516811	43	154.5857	0	7.505629	48	133.8222	0	6.785798	53	125.444	0	5.418237	51	147.2763	0	10.62824	32	170.9924	0	10.55443	41	166.5394	0	7.245524	51	203.4198	0	8.864782	47	150.0426	0	5.057559	58	145.0288	0	5.270108	55	146.6671	0	5.55146	61	163.376	0	6.817615	60	146.6146	0	6.854761	61	144.8618	0	5.328905	48	142.9165	0	4.915167	70	145.816	0	5.653739	64	141.4341	0	5.84853	58	156.8531	0	9.133188	47	151.0102	0	7.279146	52	174.254	0	8.233886	33	130.9202	0	7.991953	49	146.1894	0	8.818981	44	148.0419	0	8.387464	52
ILMN_1238713	1110001N06Rik	217.811	0	9.585782	53	226.6611	0	13.60853	47	184.5042	0	9.726473	48	185.6728	0	9.153516	58	202.2184	0	11.02231	50	269.579	0	14.71279	39	233.798	0	6.622266	51	275.1349	0	7.951448	54	186.8853	0	6.439061	46	192.3631	0	4.823012	53	169.1947	0	6.119611	56	216.9596	0	8.871109	41	207.9263	0	7.05625	58	183.1491	0	7.061337	47	193.1864	0	6.108179	50	185.4927	0	8.565567	48	195.4267	0	7.768325	46	198.9602	0	9.882938	50	203.5847	0	10.25929	46	180.5279	0	11.62528	50	177.5467	0	8.256484	46	167.2464	0	7.08769	46	172.0996	0	11.20434	38
ILMN_1248658	1110001P04Rik	280.2541	0	8.265033	34	307.9502	0	10.81177	49	250.2082	0	10.4438	45	240.004	0	11.91273	46	293.4235	0	16.24546	42	383.6218	0	17.83985	41	245.4271	0	7.927112	51	284.3181	0	8.738173	47	181.7809	0	8.850097	43	225.5088	0	8.672449	36	218.0101	0	7.788025	39	280.9286	0	9.577418	63	258.4143	0	7.910085	55	288.932	0	12.4361	51	266.4179	0	10.30105	59	293.9639	0	10.05833	56	269.151	0	13.19089	45	261.2881	0	12.23495	45	276.8608	0	11.32005	46	300.5435	0	13.8861	62	251.2279	0	13.18409	40	271.9873	0	11.587	49	266.6171	0	12.25537	43
ILMN_2634338	1110002B05Rik	284.5562	0	19.86471	23	256.1718	0	17.45233	25	173.4485	0	9.721722	33	266.0567	0	14.5367	34	235.8623	0	20.16482	26	336.6382	0	27.49487	27	234.2352	0	11.99537	32	222.2884	0	11.99084	33	212.8997	0	11.25646	31	224.8914	0	12.8704	37	233.0166	0	16.90233	30	269.4169	0	12.78604	49	260.355	0	11.93713	38	334.6964	0	17.54744	33	343.3138	0	12.02427	32	324.1966	0	21.58537	37	360.9489	0	17.75138	38	254.8187	0	20.63764	29	281.6666	0	22.57195	26	271.1718	0	19.32557	23	293.378	0	29.27344	22	241.4316	0	16.76827	28	228.1326	0	17.8113	36
ILMN_2543346	1110002D22Rik	877.4293	0	39.55049	40	791.1363	0	35.82642	37	857.168	0	42.03176	48	731.7597	0	24.97923	52	724.8743	0	32.66256	42	953.6231	0	44.11276	44	744.4113	0	19.09386	59	898.1903	0	30.88222	53	807.3184	0	18.16966	55	845.4794	0	24.51627	40	827.1407	0	22.16082	41	791.3167	0	25.72569	61	769.9287	0	23.25099	55	863.9767	0	21.3247	64	751.5574	0	25.43829	49	744.6907	0	22.34427	54	1013.762	0	35.7495	54	748.8405	0	31.96364	36	632.2676	0	24.73723	45	714.2049	0	51.40836	39	610.9481	0	36.85946	35	620.6503	0	28.58897	48	614.2524	0	25.01185	48
ILMN_2449167	1110002E22Rik	83.60556	0.2564103	3.772989	44	79.79284	0.4155983	3.979567	48	78.63665	0.4059829	3.878171	40	78.91358	0.4252137	3.167991	59	77.42339	0.5053419	2.822124	67	82.01756	0.2788461	3.478726	48	56.92605	0.5	1.953393	60	56.98377	0.3963675	3.381308	39	57.2406	0.3130342	2.081749	47	55.95219	0.4540598	2.90408	50	62.97879	0.2446581	2.42828	60	65.34309	0.4551282	2.887135	46	69.46429	0.2884615	3.680696	39	66.56407	0.474359	2.422801	59	74.76694	0.1858974	3.471168	48	72.36418	0.2297008	3.166212	58	67.01404	0.3525641	2.897619	57	81.50034	0.03205128	3.672427	43	74.19035	0.284188	3.28775	43	77.56896	0.1485043	3.802387	50	72.7662	0.2596154	3.818308	45	74.37218	0.1720085	3.316938	45	67.43602	0.3450855	3.206829	47
ILMN_1218725	1110002E23Rik	486.4479	0	39.30568	45	438.666	0	43.65511	33	322.8276	0	22.32981	44	368.0547	0	25.82801	35	399.4477	0	28.51667	42	510.7273	0	27.15045	48	550.8859	0	21.5301	52	720.4954	0	32.00715	50	591.0881	0	28.02114	48	533.9016	0	22.93703	54	606.5354	0	35.04128	49	567.1265	0	27.1158	43	537.4684	0	25.84088	55	692.9285	0	35.61678	47	462.0112	0	25.10015	44	414.6659	0	22.71523	48	661.6653	0	37.06466	68	635.0129	0	32.10565	52	507.7151	0	35.84819	49	436.5639	0	32.37188	41	457.4439	0	30.2828	57	382.3106	0	29.53011	36	411.2692	0	31.32762	44
ILMN_1250757	1110002H13Rik	64.56371	0.957265	3.557991	29	67.14225	0.9188034	2.963121	31	71.28086	0.7649572	2.881895	40	76.70539	0.551282	4.269801	35	73.31423	0.7200854	3.379291	33	79.33495	0.409188	3.725875	35	60.09432	0.2564103	3.308707	53	47.20981	0.9316239	2.485164	34	68.80183	0.002136752	5.538077	31	62.95547	0.07051282	3.919609	38	58.29688	0.5416667	3.730975	39	67.69467	0.3279915	3.430287	45	66.47715	0.4583333	3.480219	46	66.53805	0.4764957	3.534508	51	66.63537	0.5726496	3.928969	38	63.60305	0.6581197	3.207379	39	54.71143	0.8643162	3.06113	42	63.37681	0.8055556	3.868795	40	67.5676	0.6773504	2.547587	28	61.64576	0.9134616	2.74902	34	65.57221	0.6559829	3.824777	40	70.51975	0.3557692	3.310603	37	61.50145	0.6955128	3.293293	43
ILMN_2641700	1110002H13Rik	66.79928	0.9444444	4.262909	36	77.212	0.5534188	3.521748	22	70.32869	0.7991453	3.659506	37	69.8666	0.8450854	3.082251	32	63.46808	0.9519231	2.724919	28	70.01855	0.8333333	4.816299	29	53.93985	0.7040598	2.952596	33	51.61584	0.7873932	3.256608	28	52.52571	0.6623932	3.301113	38	51.37756	0.7745727	2.595863	35	52.65924	0.8675213	2.966523	36	54.9134	0.8782051	2.484653	46	56.46547	0.875	3.870198	30	58.64262	0.8162393	2.791593	33	53.53453	0.9604701	4.161047	28	55.83102	0.9145299	2.79533	48	50.8616	0.9348291	2.486769	40	61.51519	0.8739316	3.035468	31	73.79433	0.3076923	3.610564	39	64.02052	0.8482906	2.867448	28	56.81549	0.9476496	3.788193	28	64.71733	0.6965812	3.888877	33	63.5985	0.5876068	2.502473	30
ILMN_2708324	1110002L01Rik	86.40228	0.1517094	3.621179	50	79.95901	0.4038461	3.645392	44	80.22014	0.3301282	3.301652	61	84.3907	0.1730769	3.666398	45	80.18034	0.3482906	3.638324	44	78.46477	0.4604701	2.956501	47	60.48286	0.2286325	3.659513	42	62.02108	0.1036325	2.976456	43	61.08702	0.09722222	3.291682	40	55.2988	0.5096154	2.663065	43	57.7091	0.5747863	2.054478	51	68.59035	0.2905983	2.582695	42	64.716	0.5373932	3.144578	52	69.98512	0.2820513	3.331238	46	68.38085	0.474359	1.745085	65	68.54886	0.4209402	2.851417	49	73.41269	0.1036325	3.570223	51	62.04269	0.8514957	3.318618	41	75.05744	0.2457265	3.532841	38	72.28075	0.4401709	2.978745	43	74.94555	0.1581197	2.874222	46	68.81947	0.4732906	3.288813	42	61.52925	0.6923077	3.770676	49
ILMN_2708320	1110002L01Rik	83.8671	0.2489316	4.01966	42	76.65971	0.5844017	3.917784	49	76.86816	0.5042735	3.545929	43	82.35126	0.2606838	3.89054	33	82.43755	0.2371795	3.906896	37	80.7924	0.3397436	3.273681	45	61.06065	0.1923077	2.610976	44	57.7569	0.3247863	2.038928	40	57.93872	0.2564103	2.797562	43	58.33792	0.2767094	2.476654	49	57.92945	0.5630342	1.898522	52	67.1278	0.3600427	2.619048	49	71.2215	0.2179487	3.671003	42	74.6578	0.1057692	3.697948	48	75.91079	0.150641	3.997007	44	74.73615	0.1410256	3.315596	58	73.06084	0.1153846	3.869468	43	73.01871	0.2702991	3.943569	49	64.73563	0.8108974	3.301407	33	71.22047	0.4957265	2.956244	38	71.2348	0.332265	3.539237	48	71.27862	0.301282	3.521555	37	74.49899	0.0715812	3.415747	53
ILMN_2938179	1110002N22Rik	145.0107	0	8.021687	33	121.8368	0	11.71827	21	120.5066	0	8.400587	23	124.3032	0	6.588127	30	127.5594	0	8.040532	24	161.9109	0	9.563448	30	126.4647	0	5.649643	41	137.8028	0	5.754824	35	113.282	0	4.67086	25	117.9682	0	5.546803	31	117.0206	0	3.263131	32	124.6073	0	7.263275	34	121.1411	0	4.592842	33	125.0883	0	6.158213	30	140.9823	0	7.110705	38	128.0376	0	6.755354	39	123.7451	0	7.029216	34	127.0884	0	6.818196	35	120.6746	0	6.173432	31	123.8341	0	6.481739	31	118.486	0	5.63041	34	127.7421	0	6.505572	30	105.1012	0	9.4048	23
ILMN_1225158	1110003E01Rik	1719.883	0	54.56721	40	1112.661	0	91.41077	25	693.7004	0	44.57333	44	1048.582	0	58.00699	43	1023.769	0	80.05344	28	1162.999	0	66.03213	34	1252.512	0	52.01237	42	1628.651	0	51.89178	42	1126.183	0	32.04377	41	1156.332	0	32.16324	45	1161.222	0	47.39423	37	1441.813	0	59.15177	54	1299.099	0	42.66085	44	1128.772	0	44.80291	48	1008.563	0	44.93154	41	1034.627	0	46.74677	37	1367.681	0	48.02468	54	1270.837	0	73.1063	35	1145.973	0	68.45095	38	1235.696	0	69.47495	44	907.1189	0	75.91776	28	1074.591	0	82.32403	23	1133.225	0	68.88138	38
ILMN_1254426	1110003E08Rik	82.12132	0.332265	3.909454	47	82.97906	0.2660256	3.998861	46	84.38665	0.1485043	4.211959	49	83.02882	0.2232906	4.662173	47	77.59222	0.4957265	4.075819	45	78.73978	0.4391026	2.579768	57	62.65917	0.1346154	2.93651	58	61.11896	0.1324786	2.827425	47	59.06957	0.1858974	2.558092	47	59.74398	0.2019231	2.820442	37	65.43286	0.1153846	2.917491	52	67.51083	0.3418804	3.078893	34	69.16348	0.2980769	3.149275	49	72.22475	0.1869658	2.809613	61	70.19904	0.3910256	2.999844	49	66.69668	0.5064102	2.895118	48	69.30987	0.2339744	3.319507	49	67.78582	0.590812	2.585455	42	69.74921	0.542735	3.669316	40	70.88776	0.5181624	3.568961	39	78.16055	0.0715812	5.232836	35	70.81509	0.332265	3.794192	40	60.852	0.7264957	2.053526	30
ILMN_1259609	1110003F05Rik	83.06927	0.2905983	3.412075	48	83.63741	0.2350427	4.011935	51	83.40253	0.1826923	2.706339	46	80.82764	0.3108974	2.761844	51	80.53546	0.3279915	2.877925	44	81.6352	0.2991453	3.324259	45	61.99941	0.159188	2.27639	57	58.17434	0.2938034	2.674271	51	58.91001	0.1976496	2.263731	53	62.10886	0.0940171	2.425232	57	67.56923	0.05235043	2.657529	55	76.99322	0.04166667	2.717125	78	70.8481	0.232906	2.248622	71	78.83934	0.03098291	2.858143	63	76.96665	0.1121795	2.716351	59	74.05823	0.159188	3.197508	54	78.55407	0.02136752	3.768846	58	73.60832	0.2393162	3.303705	44	81.7473	0.05235043	3.522207	51	78.07822	0.1314103	2.7709	55	70.15083	0.392094	2.526391	46	79.88517	0.03418804	4.137547	40	73.4173	0.09722222	3.005241	63
ILMN_2452855	1110003O08Rik	183.4878	0	8.540728	45	181.1398	0	10.07708	38	148.8651	0	8.108584	52	162.9133	0	7.755482	43	148.947	0	7.180763	38	179.8802	0	9.036433	37	197.4431	0	6.749372	39	209.76	0	7.390677	41	198.9427	0	5.359814	44	208.3265	0	6.04675	59	205.175	0	4.812617	52	211.0756	0	8.453838	44	204.1311	0	11.45307	43	122.3191	0	4.327355	51	144.7906	0	6.581177	53	145.8903	0	5.695017	56	163.7567	0	6.703179	38	197.9528	0	10.80712	45	155.0268	0	8.877213	45	219.158	0	16.32104	41	147.9105	0	8.858397	46	153.566	0	7.810603	42	175.7531	0	9.895581	38
ILMN_1213881	1110003P22Rik	131.6431	0	6.805844	43	115.1608	0	5.588505	59	110.6813	0	5.440057	40	116.2701	0	5.769496	49	124.0458	0	6.453907	48	159.5146	0	8.936914	52	120.8448	0	5.489532	40	142.9439	0	5.453989	46	115.8455	0	4.750432	43	106.9164	0	3.183181	69	115.4716	0	5.449243	45	156.6289	0	7.312804	57	121.8551	0	5.141474	54	164.2476	0	7.238926	64	148.2856	0	7.587307	36	142.6222	0	6.48963	60	177.8855	0	9.988393	55	126.5048	0	6.482467	53	101.5169	0	5.150943	57	110.666	0	7.665107	52	94.69398	0	6.198241	46	93.92922	0	5.620752	43	102.9217	0	5.911308	56
ILMN_1257567	1110004E09Rik	89.51498	0.08226496	5.6615	30	86.49869	0.1431624	4.271497	27	83.6331	0.176282	3.599885	42	89.49736	0.03952992	3.174431	32	87.90691	0.06517094	7.216493	22	78.3608	0.4647436	5.455725	22	63.52736	0.1047009	3.193679	43	64.86153	0.04059829	2.850628	45	61.35856	0.08760684	3.459416	39	58.29227	0.2788461	2.640325	32	67.63007	0.05235043	3.174848	23	71.85869	0.167735	3.134729	38	77.24287	0.04059829	3.861474	35	81.81606	0.006410256	3.277444	45	79.09892	0.0534188	2.986693	40	74.80386	0.1356838	3.694487	35	78.89161	0.02136752	3.881048	32	79.80698	0.06089744	4.030244	36	72.04994	0.4145299	2.678976	30	79.84103	0.08653846	3.734824	35	75.79233	0.1185897	2.573282	33	77.20601	0.08440171	4.065134	37	76.97094	0.02991453	3.916365	46
ILMN_1242099	1110004F10Rik	86.52811	0.150641	4.91648	35	88.38815	0.08653846	3.742257	35	89.28883	0.04059829	4.175429	36	83.8177	0.2008547	3.345184	45	86.10273	0.1057692	3.41354	47	85.62604	0.1367521	4.08654	42	58.28906	0.3771368	2.960297	39	66.97933	0.01602564	4.410338	32	64.93444	0.02350427	4.221104	30	59.00377	0.2350427	2.9097	44	70.57143	0.009615385	3.415597	37	73.73737	0.1111111	3.295202	40	80.26276	0.02029915	4.490495	35	76.77061	0.05021368	3.427242	42	80.00278	0.04059829	3.232527	50	73.63344	0.1784188	2.895667	35	74.83218	0.06410257	3.744128	36	90.11587	0.002136752	5.589389	46	81.10184	0.0673077	4.200945	35	80.68459	0.06837607	4.404832	29	75.95661	0.1175214	3.325847	49	75.89112	0.116453	3.117718	43	72.58092	0.1196581	4.131863	41
ILMN_2483786	1110004P21Rik	98.87738	0.00534188	4.349549	48	109.2576	0	6.431203	39	99.83645	0.002136752	4.857564	42	116.0013	0	5.64134	37	101.8177	0.001068376	4.665565	42	112.5344	0	6.067952	36	91.08783	0	3.191876	48	75.4563	0	4.070242	38	74.15102	0	3.653299	39	80.26598	0	3.356772	48	70.45935	0.009615385	2.772437	48	82.34031	0.01068376	2.956767	56	85.2598	0.006410256	3.208588	49	88.77871	0.001068376	2.769269	55	100.5891	0	4.29432	52	80.43401	0.03205128	2.494574	34	92.81638	0	3.650216	59	74.06816	0.2254273	3.788265	38	95.36443	0	5.091198	48	97.12505	0	4.345248	44	96.57928	0	3.940634	54	94.52737	0	3.764434	49	88.71952	0.001068376	3.460757	30
ILMN_1244997	1110005A03Rik	87.8238	0.1143162	4.458689	33	85.81774	0.1559829	4.896518	41	76.39695	0.5331197	3.591247	31	90.13261	0.03418804	4.858293	32	86.89902	0.08119658	4.791154	35	83.63995	0.2147436	3.428714	34	66.55201	0.04380342	3.20185	40	57.96423	0.3066239	3.738306	31	69.85337	0.001068376	3.448881	43	66.11396	0.01816239	3.640732	42	64.05209	0.1816239	2.753434	38	76.29333	0.0491453	4.028591	36	76.09273	0.06196581	3.806789	36	67.71983	0.4123932	2.998677	41	77.74504	0.08974359	3.295617	40	77.43889	0.07051282	3.420414	47	78.96161	0.02136752	4.342686	41	72.35526	0.3055556	4.343734	37	81.38803	0.05982906	3.940403	22	75.18468	0.2735043	3.795099	36	73.89448	0.2051282	5.114191	28	68.79913	0.4754274	3.031738	33	75.80659	0.04807692	3.435172	43
ILMN_2596761	1110005A23Rik	90.08751	0.07478633	5.065435	50	78.85638	0.4700855	3.926324	33	83.02032	0.1997863	3.396759	65	84.12679	0.1826923	3.637715	60	93.97604	0.01175214	5.063614	52	83.74658	0.2094017	3.472258	54	73.9537	0.001068376	3.970062	50	78.9136	0	3.706251	63	61.69773	0.08119658	2.726681	52	62.94864	0.07051282	2.828369	56	68.39005	0.03739316	2.6787	59	67.90334	0.3173077	3.289587	56	74.51589	0.09935898	3.591989	58	84.19949	0.004273504	3.704157	61	76.99436	0.1111111	3.930742	45	72.38689	0.2275641	3.585227	54	82.93544	0.00534188	3.638074	56	72.66902	0.2905983	3.090207	60	67.73982	0.6688034	2.624632	44	99.93799	0	7.53511	37	79.59854	0.04380342	4.457855	40	70.7736	0.332265	3.309249	59	78.06074	0.01709402	3.517684	60
ILMN_2804251	1110005A23Rik	69.83215	0.8803419	3.331572	30	75.97167	0.6207265	5.014204	22	69.85497	0.8162393	3.857324	30	76.88602	0.5384616	3.152723	40	78.62463	0.4380342	5.024181	36	71.93932	0.7649572	2.970962	34	63.63692	0.1036325	3.872904	28	54.39921	0.5897436	2.940114	36	46.4833	0.9391026	2.367235	28	48.2039	0.9017094	2.392309	38	55.14534	0.7510684	3.002659	36	66.40806	0.3942308	4.60174	35	59.27065	0.8066239	4.940661	25	71.12971	0.2339744	4.327732	26	64.91703	0.6666667	3.1222	31	60.88503	0.7777778	3.044615	32	51.94205	0.9188034	2.385273	37	66.20636	0.6773504	5.341771	25	71.18873	0.4626068	3.795003	22	76.79285	0.1805556	3.446228	47	71.1099	0.3386752	4.64583	30	64.95708	0.6816239	3.00079	32	63.04254	0.6089743	2.374658	33
ILMN_2774882	1110005F07Rik	326.2318	0	23.34564	37	243.9366	0	14.16036	43	200.6339	0	13.64493	36	256.9	0	14.3065	36	249.842	0	13.1452	38	327.2143	0	19.27185	33	326.5474	0	10.51062	44	402.3434	0	13.65507	39	281.6188	0	10.54935	35	296.3953	0	12.92883	40	287.4513	0	12.92839	44	409.5511	0	20.12624	48	336.2365	0	20.27553	40	254.7973	0	13.32954	44	349.5038	0	16.78384	42	324.9782	0	14.65891	47	407.6053	0	20.13353	51	275.7799	0	20.02163	45	193.8918	0	11.64594	44	274.0144	0	24.87216	38	237.4787	0	17.87786	33	256.69	0	14.50744	45	211.7269	0	14.43038	40
ILMN_1258966	1110006E14Rik	74.16206	0.7179487	2.306752	57	71.98286	0.7938034	3.587761	40	79.31453	0.3771368	3.067015	46	78.76933	0.4316239	3.637066	35	74.34091	0.6720086	3.42348	49	68.62923	0.875	2.797776	42	58.94468	0.3269231	2.620156	48	60.38302	0.1655983	2.820842	53	60.02895	0.1410256	2.615139	43	53.81232	0.6132479	2.381697	52	55.71783	0.7222222	2.299078	55	65.06342	0.4732906	2.534935	58	71.44858	0.207265	3.54481	50	67.74024	0.4123932	2.873939	48	70.71889	0.366453	3.133478	53	67.92017	0.448718	3.141911	50	65.08176	0.4444444	2.93694	54	63.97456	0.7745727	2.58932	54	75.2153	0.2361111	3.940464	42	72.81783	0.4113248	3.653506	41	69.55822	0.4326923	3.725937	47	71.45107	0.2980769	3.310289	39	66.26642	0.417735	3.379037	53
ILMN_2868927	1110006G06Rik	95.47827	0.01388889	5.386495	33	87.35471	0.1143162	3.320518	39	85.15628	0.1282051	3.841455	48	98.0575	0.002136752	5.562233	49	96.93842	0.004273504	6.094816	34	112.6091	0	5.351276	40	78.66918	0	3.604108	52	77.11395	0	4.712053	36	78.01247	0	5.312302	36	70.041	0.001068376	2.654096	40	83.67152	0	4.50152	53	85.86973	0.003205128	5.010839	35	88.32688	0.003205128	3.679136	46	119.9647	0	6.856165	35	93.9055	0	3.498344	37	93.68202	0	4.845384	41	93.50235	0	4.456545	38	87.16933	0.007478632	4.744112	39	86.02298	0.01175214	4.56348	36	92.04391	0	4.718034	33	83.35323	0.01175214	4.895204	40	90.81743	0.001068376	6.784398	29	79.30363	0.009615385	3.592902	46
ILMN_2756311	1110006G14Rik	75.19763	0.6848291	4.602311	46	66.55536	0.9273504	3.549378	35	57.80414	0.9935898	2.61354	41	63.57324	0.9583333	2.873173	49	70.92928	0.8162393	3.913149	41	71.07754	0.8034188	2.965519	44	48.58648	0.926282	2.203731	43	53.59346	0.6463675	3.532531	41	47.84633	0.9049146	2.09729	61	51.27539	0.7745727	2.253525	44	58.33747	0.5395299	3.507831	38	53.30504	0.9145299	2.307471	31	56.48349	0.875	2.296693	56	50.68624	0.9647436	2.806896	34	64.29144	0.6976496	2.803831	41	62.67236	0.7019231	2.617174	44	50.50607	0.9401709	2.294886	33	58.61329	0.9284188	2.468864	42	59.89804	0.9401709	3.136588	28	62.46872	0.8878205	3.296512	49	56.93845	0.9465812	3.041876	33	64.00255	0.7211539	3.893727	36	58.29878	0.8269231	2.935424	50
ILMN_2650674	1110006O17Rik	81.73741	0.357906	3.182142	64	76.48367	0.6004273	3.784487	38	78.74541	0.4017094	2.910335	67	73.23495	0.7126068	2.664544	60	77.81139	0.4807692	3.921078	46	74.50246	0.6688034	3.044971	46	56.44105	0.5352564	2.181899	52	53.03281	0.6901709	2.603467	42	48.67221	0.8846154	1.911516	52	51.73488	0.7532051	1.765007	56	54.89668	0.7638889	2.15553	54	64.04568	0.5299146	2.27035	56	66.21428	0.4679487	2.701922	55	64.16689	0.599359	2.278759	66	62.61332	0.758547	2.277384	54	68.23788	0.4305556	2.488226	57	57.80594	0.7735043	3.011152	55	78.31312	0.08974359	3.637444	52	69.15253	0.5844017	2.930141	55	63.15981	0.8728632	2.683483	49	67.1973	0.5779914	2.985016	49	71.09521	0.3141026	2.457359	53	65.70078	0.4519231	2.651671	56
ILMN_2646872	1110007A13Rik	80.59644	0.4198718	4.802645	32	75.78817	0.6399572	6.059845	25	74.31154	0.6228632	3.744524	40	72.00198	0.7649572	3.863565	34	68.98186	0.8600428	2.435571	33	65.58572	0.9134616	3.00754	20	54.65581	0.6538461	2.491995	26	54.28941	0.5961539	3.735125	25	49.11306	0.8696581	3.146147	32	51.63371	0.7606838	2.329086	29	56.39567	0.6805556	3.421435	34	62.79042	0.5886752	3.545062	40	65.44952	0.5021368	2.930181	48	59.54073	0.7916667	2.908401	32	63.58379	0.7254273	3.672466	36	56.12848	0.9059829	3.000791	42	55.00156	0.8557692	3.135653	40	75.76483	0.1442308	4.931947	27	62.13457	0.8931624	2.665513	31	69.27125	0.6025641	4.085	25	66.91332	0.5897436	3.748396	40	68.25608	0.5064102	3.43342	30	67.09531	0.3685897	3.52258	37
ILMN_2660082	1110007A13Rik	204.4181	0	8.750041	42	170.8331	0	11.77621	28	188.4308	0	9.311626	30	182.2148	0	9.551312	27	192.0749	0	11.04077	35	188.2992	0	12.15311	27	156.0146	0	7.631731	33	167.5381	0	7.987538	36	131.032	0	5.478681	31	145.0206	0	5.639333	33	162.1779	0	6.560161	36	176.3305	0	8.056922	36	170.2035	0	6.356072	43	172.9135	0	7.511862	38	164.6647	0	5.199676	57	164.9398	0	8.547509	35	177.6476	0	7.846616	40	134.8272	0	6.210152	32	135.0546	0	5.725279	35	219.7757	0	11.00797	47	161.8983	0	9.354814	27	157.5984	0	7.460021	31	162.5956	0	8.463298	35
ILMN_1258421	1110007A13Rik	535.2213	0	25.48722	25	428.4719	0	20.78153	35	385.8069	0	16.36221	44	440.373	0	18.78567	44	418.5817	0	19.17607	31	520.4025	0	21.13171	34	484.3224	0	22.78694	32	557.6664	0	22.229	36	326.0095	0	13.29633	39	371.6711	0	12.98841	41	342.3304	0	10.5677	45	469.5081	0	19.97959	35	420.4617	0	16.14354	37	315.942	0	11.54731	38	381.6223	0	14.51807	38	397.1324	0	21.61545	31	452.5976	0	20.17423	40	366.922	0	20.81431	33	346.0037	0	19.14555	32	403.8377	0	22.40191	29	400.4693	0	24.5765	34	395.3112	0	20.72829	32	397.1832	0	23.00101	25
ILMN_1254309	1110007B02Rik	83.04119	0.2905983	2.954823	54	72.54883	0.7799146	2.927387	55	81.9425	0.2446581	4.268342	50	84.61481	0.1655983	3.606231	50	77.50335	0.5032051	3.111821	50	75.24974	0.6260684	2.61909	55	57.43514	0.4604701	3.046407	47	60.96649	0.1410256	2.378526	67	55.53286	0.4423077	2.280394	60	55.72105	0.4775641	2.030515	54	61.35208	0.340812	2.132652	43	74.81628	0.07264958	2.791794	58	73.59962	0.133547	2.797323	61	68.68611	0.3589744	2.520214	64	73.15437	0.241453	2.995306	55	66.50954	0.5192308	2.721366	47	72.39046	0.133547	2.562288	79	79.30574	0.06944445	3.574077	45	65.94894	0.7542735	3.404579	45	76.68889	0.1805556	3.037007	60	75.48207	0.133547	3.500284	49	74.79662	0.1581197	3.539873	51	65.88686	0.4401709	2.355887	53
ILMN_2693905	1110007C09Rik	99.28482	0.003205128	4.599691	40	84.35474	0.2083333	3.685298	35	89.57662	0.03632479	3.474173	41	86.99055	0.08440171	4.527228	31	91.2578	0.02457265	4.147763	45	83.46085	0.2211538	3.071236	40	59.31406	0.3076923	3.540041	29	67.09509	0.01495726	3.604496	42	66.65453	0.007478632	3.65188	37	66.34624	0.01602564	3.323852	41	67.84676	0.04700855	4.284697	32	76.72132	0.04380342	3.708651	51	75.97245	0.06303419	3.505275	44	75.21361	0.09081197	2.744439	49	82.08749	0.01709402	4.145704	44	80.38985	0.03311966	3.058199	45	76.85781	0.03739316	3.484862	47	75.34863	0.1602564	3.592275	37	86.91509	0.01068376	5.677607	32	87.36232	0.00534188	2.521187	55	80.67681	0.03311966	2.977626	31	77.50185	0.0758547	3.971668	44	76.71362	0.02991453	3.438359	48
ILMN_2595530	1110007F05Rik	81.74677	0.3568376	3.575457	35	80.6544	0.3685897	5.013674	38	82.12741	0.2361111	6.294806	27	75.2214	0.6239316	3.559515	41	80.07765	0.3568376	3.686766	31	74.76739	0.6549146	3.818602	28	58.43299	0.3653846	2.759554	33	53.63147	0.642094	3.066764	38	58.55149	0.2190171	2.638204	34	55.63419	0.4893162	3.171196	37	55.72537	0.7211539	2.341574	28	55.73908	0.8653846	2.796025	31	72.61977	0.1602564	3.798391	33	72.59026	0.167735	3.502135	45	73.33166	0.2339744	3.853272	35	69.21117	0.3856838	3.218521	40	73.02915	0.116453	3.080351	47	63.75525	0.7873932	5.062562	26	62.34023	0.8931624	3.431928	29	67.33057	0.7051282	4.97071	25	69.3891	0.4423077	3.338223	39	66.02618	0.6207265	3.417206	33	66.87794	0.3803419	3.426573	39
ILMN_2471650	1110007H17Rik	77.9822	0.5587607	4.419446	28	78.63021	0.4775641	3.028753	26	81.79606	0.2532051	5.116615	36	73.1498	0.7147436	3.681908	30	76.64283	0.5630342	3.548716	40	65.68308	0.9134616	4.548701	34	49.26888	0.9166667	2.088625	32	48.83115	0.8974359	2.220098	33	53.04661	0.6228632	2.644474	37	42.35434	0.9882479	1.735927	21	54.38635	0.801282	2.878569	36	56.41896	0.8547009	3.801513	24	66.00043	0.4754274	4.592419	30	67.28053	0.4284188	2.864598	34	68.76575	0.4561966	3.466578	38	61.62702	0.7521368	2.522433	39	61.314	0.6324787	2.99746	42	67.34129	0.6196581	3.652425	31	74.04893	0.2959402	4.88104	29	75.43842	0.2532051	3.654984	37	66.66472	0.6068376	4.178378	33	68.42768	0.4967949	4.046689	28	60.61767	0.7393162	2.506376	32
ILMN_2621472	1110007L15Rik	416.0219	0	29.54079	33	440.5394	0	27.70891	34	324.2183	0	21.63439	31	319.1772	0	29.72508	12	345.5675	0	17.84616	35	389.5341	0	23.00608	24	395.1357	0	15.89001	39	464.7671	0	14.92674	33	402.1672	0	15.94099	28	393.7413	0	13.81577	27	372.7534	0	16.90136	32	496.7021	0	29.37936	24	444.912	0	16.51847	28	234.1838	0	12.02676	38	349.9055	0	16.77206	27	342.2765	0	12.86423	29	445.6262	0	32.25192	24	402.248	0	25.16626	27	422.2338	0	22.02978	24	343.5792	0	25.34767	25	336.9332	0	18.49016	34	368.8437	0	18.18245	31	351.0412	0	23.5352	37
ILMN_2621471	1110007L15Rik	202.7938	0	11.83459	43	167.4258	0	8.135576	42	150.1132	0	9.010962	38	161.5503	0	10.06024	46	155.0683	0	7.281207	44	176.7765	0	8.896312	41	194.6849	0	7.956518	41	223.6736	0	10.86775	37	198.2491	0	8.967774	54	190.916	0	8.304038	38	208.9087	0	8.188759	46	211.7338	0	11.82297	44	202.4238	0	11.91787	46	139.9651	0	6.653967	52	161.0085	0	6.203964	64	160.2134	0	7.811606	49	185.9314	0	11.3833	41	213.0646	0	9.624624	30	172.2641	0	10.8766	36	185.4832	0	12.21107	39	159.6548	0	14.54979	24	159.937	0	10.34874	38	167.0546	0	9.855805	42
ILMN_2622829	1110007L15Rik	203.4216	0	10.02342	38	224.8642	0	9.069606	34	192.5029	0	8.395679	36	180.9492	0	8.570762	28	190.7163	0	10.31542	30	197.6677	0	10.00933	25	206.7477	0	8.402077	38	199.8727	0	6.850719	38	200.9554	0	7.996214	32	205.3819	0	7.32336	45	176.634	0	4.280706	46	206.8913	0	7.600178	40	214.481	0	8.034024	32	155.076	0	5.468915	45	178.6499	0	6.418307	32	181.0987	0	7.310073	44	219.2293	0	8.749937	46	201.9307	0	10.68602	28	209.156	0	9.061223	39	208.2969	0	9.295856	35	201.4351	0	8.648577	30	185.7535	0	7.067966	45	200.2696	0	10.60713	43
ILMN_2745954	1110007L15Rik	221.9026	0	15.16789	30	223.0499	0	15.3883	24	168.2257	0	9.695939	30	148.2715	0	9.362937	25	155.7738	0	7.968909	42	208.2257	0	12.07792	30	204.8536	0	10.04555	27	218.6704	0	9.067948	28	211.5584	0	10.46882	31	194.4038	0	7.741275	30	193.7961	0	6.27999	41	211.2255	0	8.502202	40	196.1259	0	8.011295	39	171.3128	0	8.214277	35	149.254	0	6.366265	44	140.8351	0	6.73825	32	209.5805	0	13.54585	35	233.1785	0	15.53505	25	200.8758	0	8.272777	29	204.5098	0	14.77808	35	190.3499	0	11.79092	34	181.0207	0	10.90414	35	195.1756	0	10.56127	37
ILMN_2734060	1110007M04Rik	315.4066	0	19.85995	22	281.7411	0	11.80356	46	274.0043	0	13.42718	42	281.9952	0	12.05383	39	253.9598	0	11.35811	36	343.1936	0	17.027	42	302.318	0	7.90713	43	331.8861	0	12.58941	45	216.6697	0	5.715164	44	290.358	0	9.772483	41	251.2785	0	7.379613	43	278.9998	0	10.22127	50	242.6598	0	11.86562	39	337.7271	0	13.91781	36	276.9944	0	9.730935	44	248.8028	0	10.93038	40	407.7016	0	12.87272	39	268.8611	0	11.20061	28	238.537	0	8.592711	38	283.2824	0	13.96114	47	231.9587	0	9.492816	40	269.5423	0	12.31314	42	239.1074	0	13.06045	41
ILMN_2725317	1110008B24Rik	244.2381	0	15.20638	39	217.3546	0	14.44081	32	218.2072	0	15.71227	37	217.6469	0	12.62229	38	267.2696	0	20.44405	31	320.1893	0	20.50171	31	299.0828	0	10.77933	62	357.4499	0	13.59917	46	280.6264	0	12.63626	44	275.438	0	12.40251	46	250.5174	0	13.65261	47	347.5117	0	12.78233	40	308.3719	0	16.03364	43	309.2499	0	16.17981	51	328.1597	0	18.1625	52	349.0508	0	20.34214	42	408.4682	0	21.25821	48	246.738	0	16.35314	44	196.7096	0	12.495	42	274.9918	0	24.53992	44	236.0624	0	23.31326	32	242.3452	0	16.87045	40	249.2634	0	13.99395	50
ILMN_2919489	1110008F13Rik	223.9857	0	10.56481	33	167.9812	0	11.56814	32	162.0981	0	9.901225	29	155.7133	0	8.549352	30	159.8229	0	10.82196	25	198.42	0	11.92946	28	138.6885	0	3.999839	28	215.7518	0	9.164054	35	174.8762	0	6.779492	43	166.08	0	8.040891	39	160.7142	0	11.18996	22	205.7893	0	10.37232	42	181.4128	0	9.936063	29	177.7254	0	7.260579	39	169.9863	0	6.79092	30	162.1139	0	6.357431	41	213.7658	0	20.88832	25	190.5343	0	11.39608	30	164.6101	0	9.348354	37	173.6465	0	14.8605	30	161.8399	0	12.89365	28	140.0303	0	9.223767	29	143.1265	0	6.587603	34
ILMN_1252407	1110008F13Rik	314.6891	0	29.97403	43	173.0876	0	10.26773	43	205.8065	0	17.67515	53	222.9346	0	18.50967	38	237.4757	0	20.95119	41	351.182	0	29.30978	50	443.9934	0	29.97493	42	670.6838	0	44.72279	38	480.7102	0	30.54084	40	474.3315	0	36.11439	41	473.0071	0	30.76288	45	568.0836	0	50.05637	42	322.4508	0	26.09789	48	423.5282	0	33.30978	47	423.7001	0	28.66377	58	338.5405	0	24.39499	52	650.3171	0	52.18377	51	518.1541	0	42.76311	56	237.8832	0	24.52409	36	266.1742	0	28.49423	35	214.763	0	24.29348	34	274.1785	0	16.74454	52	290.9854	0	27.38569	37
ILMN_2803878	1110008J03Rik	92.43146	0.03632479	4.384188	27	102.6305	0.002136752	6.928063	22	85.93305	0.1047009	4.711861	35	87.54347	0.06944445	4.943067	31	90.93546	0.02457265	5.406858	29	88.81089	0.0534188	3.842095	39	65.17851	0.06196581	2.393254	38	74.58261	0	4.384737	28	65.78403	0.01495726	2.839357	38	68.12872	0.008547009	2.961859	39	66.46423	0.07371795	2.910158	38	82.32784	0.01068376	3.502145	38	85.10946	0.006410256	4.267273	46	74.29994	0.116453	3.666221	32	77.28837	0.1014957	3.905438	42	74.76946	0.1388889	4.463983	31	71.81498	0.1452992	3.213335	42	77.08194	0.1132479	3.938464	33	83.41939	0.03098291	4.09293	27	81.24562	0.05982906	3.964873	40	78.84611	0.05769231	4.094451	30	80.98967	0.02350427	3.227705	40	86.54394	0.001068376	4.794847	21
ILMN_2646001	1110008J03Rik	112.1016	0	6.209186	28	97.87469	0.003205128	5.19582	31	87.8125	0.05982906	3.876915	38	88.27473	0.06089744	4.317611	31	94.4789	0.01068376	5.314266	24	101.6613	0.001068376	5.468676	27	75.54341	0	3.040834	43	77.27326	0	4.329522	38	74.58848	0	3.549357	33	75.38918	0	3.31663	29	75.62531	0.003205128	3.507458	33	87.84119	0.002136752	3.999954	35	85.49706	0.006410256	3.616114	37	85.4317	0.001068376	3.254447	42	87.20237	0.002136752	4.71318	30	75.71436	0.1057692	3.419126	32	99.03087	0	4.367856	43	85.60132	0.01282051	4.512057	34	87.00907	0.009615385	5.811234	31	88.07313	0.002136752	3.810462	39	85.1069	0.009615385	5.006595	25	80.93095	0.02457265	3.521615	36	87.70121	0.001068376	3.882115	29
ILMN_2642876	1110008J03Rik	92.72559	0.03205128	5.566272	35	87.48759	0.107906	6.916349	22	91.45259	0.01495726	6.459192	33	74.24586	0.6623932	3.626198	42	81.26177	0.2852564	4.788066	30	91.33392	0.02457265	3.472214	26	74.13346	0.001068376	3.27261	35	72.59146	0.001068376	3.654331	29	59.0626	0.1858974	3.826607	31	70.86896	0.001068376	3.098496	39	66.57002	0.0715812	3.229189	40	74.96377	0.07051282	3.671788	44	84.14989	0.006410256	4.258576	37	79.8168	0.01816239	3.419167	31	78.66487	0.06196581	4.194327	32	71.46272	0.2660256	3.052987	30	65.86034	0.4059829	3.15203	33	72.28032	0.3130342	4.185595	31	73.79962	0.3076923	2.963727	33	78.59444	0.1111111	3.231358	44	66.87514	0.5918803	3.811445	22	78.60091	0.05876068	4.138491	46	69.87486	0.2200855	4.014265	34
ILMN_1238142	1110008L16Rik	720.0017	0	29.5094	48	392.091	0	22.82283	46	682.1249	0	30.6161	49	640.1786	0	35.14132	60	801.8653	0	31.7428	48	988.2345	0	44.39869	55	340.8758	0	11.24458	49	471.461	0	13.1342	45	329.8896	0	10.82249	42	319.8522	0	12.28489	46	378.4714	0	10.07095	58	521.7477	0	20.09775	62	355.2852	0	13.91174	60	834.4457	0	22.62371	55	805.0579	0	27.1966	56	736.4857	0	36.15497	45	753.6608	0	27.27334	50	417.639	0	17.81889	45	259.08	0	15.145	39	481.0809	0	36.24688	41	331.79	0	17.21911	46	347.3857	0	17.38545	50	328.0405	0	12.45873	46
ILMN_2576227	1110008L16Rik	74.26926	0.715812	3.468697	45	72.40795	0.7820513	3.443898	42	77.8867	0.4519231	3.939906	48	72.94546	0.7264957	3.316303	41	78.55919	0.4412393	4.609128	42	75.91293	0.5940171	4.399353	31	61.81759	0.1655983	3.109604	35	53.80893	0.6292735	2.556689	38	57.06274	0.323718	3.054276	43	59.40253	0.2147436	2.80327	41	60.89404	0.3643162	2.49323	40	62.78818	0.5886752	2.487138	51	63.32346	0.6143162	2.641962	57	64.20601	0.5972222	2.521683	48	63.69933	0.724359	3.099368	41	68.30543	0.4284188	4.075944	41	70.56818	0.1794872	2.660479	49	60.69138	0.892094	3.227746	37	65.28587	0.7873932	3.068031	50	67.46803	0.6976496	2.776177	49	59.3961	0.8963675	2.72645	37	66.03764	0.6207265	2.567566	34	64.37236	0.5352564	3.452305	38
ILMN_1225594	1110008P14Rik	388.6324	0	19.83758	43	420.6346	0	15.07669	28	326.7892	0	12.26741	40	366.8482	0	17.36522	38	412.2308	0	14.29329	28	424.2803	0	15.77762	40	401.6677	0	11.49253	39	519.1193	0	16.76313	32	474.9447	0	18.50796	34	462.7495	0	16.44984	35	361.9538	0	13.11438	37	451.4705	0	16.34227	44	422.8883	0	16.80608	42	444.6298	0	15.37936	38	409.7225	0	12.3186	46	411.0139	0	16.26243	44	399.4052	0	13.00082	50	479.2359	0	18.40738	33	394.8745	0	18.17505	33	374.6085	0	33.04777	29	327.366	0	18.87017	27	359.0572	0	13.8647	38	374.5531	0	15.96892	39
ILMN_2503787	1110011C06Rik	195.3872	0	9.663062	62	179.6101	0	9.573056	56	126.5148	0	7.319752	40	130.2222	0	8.892728	42	151.2723	0	7.026129	58	184.9813	0	10.1943	35	187.1817	0	5.889512	45	222.3668	0	7.300356	57	177.315	0	7.386012	41	195.7581	0	8.244555	51	183.9496	0	6.498411	45	185.8236	0	10.35006	49	189.8473	0	7.820683	65	173.4315	0	7.32765	60	174.0657	0	7.262841	52	175.7293	0	8.002766	48	180.7706	0	8.349928	57	181.3246	0	9.820676	47	162.6357	0	9.455876	49	186.5332	0	11.93851	43	160.3235	0	12.12071	38	151.1027	0	9.187461	44	143.8167	0	9.035835	46
ILMN_1221251	1110012D08Rik	106.1115	0.001068376	5.102368	42	90.73032	0.04166667	4.448703	37	113.1045	0	6.628376	33	121.9051	0	5.942301	34	113.1585	0	5.598184	36	140.9201	0	7.33043	33	79.15751	0	3.06287	38	77.33058	0	3.285463	34	80.67117	0	2.740387	38	88.94815	0	4.370905	37	96.12181	0	4.440298	43	98.70094	0	4.058828	44	98.93973	0	4.107505	37	100.8666	0	4.915732	41	107.8577	0	4.720706	41	100.6117	0	4.289482	42	120.2811	0	5.198393	41	105.0454	0	4.660932	42	103.8283	0	4.802661	36	113.4535	0	4.761249	42	98.201	0	6.003955	31	92.37785	0	5.467525	39	105.1563	0	6.493639	41
ILMN_1243561	1110012F10Rik	108.2227	0	5.444905	43	100.4437	0.003205128	5.751318	48	96.75458	0.006410256	3.538794	54	98.06506	0.002136752	4.865041	48	104.2442	0	5.059025	37	129.8094	0	6.76318	43	100.5314	0	5.646056	32	119.1264	0	4.648585	44	90.28958	0	3.845964	47	102.7031	0	4.283755	47	94.74899	0	3.265118	37	104.3545	0	5.547629	45	98.32599	0	5.049565	59	102.5931	0	4.664115	41	101.3257	0	5.534051	47	99.91879	0	5.194082	60	108.0818	0	5.662649	48	88.66106	0.003205128	7.02188	35	83.60708	0.02991453	5.127963	39	107.5993	0	7.052037	39	94.07175	0	6.443249	42	72.74904	0.2403846	2.946355	32	95.18735	0	6.371131	38
ILMN_1257630	1110012J17Rik	115.94	0	3.34025	37	142.3146	0	7.935692	35	163.9995	0	7.63407	46	275.6939	0	9.488398	51	181.2771	0	7.453553	45	241.7889	0	10.3033	31	136.0901	0	6.332944	40	126.9067	0	5.421434	40	100.7334	0	5.202747	27	104.8369	0	4.158531	39	115.0615	0	3.511114	25	108.8259	0	4.609239	41	109.3788	0	4.170366	50	199.5467	0	5.382844	46	206.4468	0	5.914673	62	185.6237	0	5.090051	44	169.5884	0	5.561561	51	115.2061	0	5.368191	36	114.2985	0	4.910833	43	172.5458	0	10.99514	28	139.7298	0	4.270063	25	136.8233	0	7.04426	30	128.632	0	5.187503	48
ILMN_3144761	1110012L19Rik	108.9119	0	5.167089	44	95.19052	0.01068376	5.574979	30	99.21375	0.002136752	4.354676	49	106.9118	0	5.66403	45	107.7818	0	7.595866	30	109.184	0	3.616058	47	80.36612	0	4.146087	38	88.23915	0	4.649856	44	80.94072	0	3.12717	44	75.43703	0	4.748201	19	81.44651	0	3.310767	35	93.9448	0	4.069971	47	88.31279	0.003205128	4.741701	39	94.59198	0	3.370004	40	108.9438	0	4.356273	48	87.51794	0.001068376	3.675725	34	101.9402	0	5.026046	51	94.12055	0	4.434915	38	107.1277	0	7.864947	33	107.5542	0	6.316797	39	87.50935	0.002136752	5.010284	22	89.48811	0.002136752	4.249377	41	94.63036	0	4.170253	41
ILMN_2604806	1110012L19Rik	111.2619	0	4.628969	52	91.54656	0.03311966	4.886989	32	97.90678	0.003205128	4.965108	48	103.4515	0.001068376	6.884104	36	104.0864	0	5.815189	29	115.3305	0	4.260543	44	93.22308	0	4.295728	36	94.43733	0	3.698884	44	93.3923	0	6.223501	34	80.59699	0	3.780324	32	92.6981	0	3.985431	32	103.9194	0	5.270447	41	103.8615	0	4.893164	48	108.4497	0	5.024051	44	110.0134	0	5.683745	49	106.9392	0	4.635996	41	111.7339	0	7.210459	45	99.86236	0	5.847011	30	91.1109	0	4.440413	34	111.3698	0	8.520823	36	104.0421	0	5.335165	40	79.90372	0.03418804	4.327729	31	90.49093	0.001068376	6.060493	31
ILMN_1231340	1110012N22Rik	89.90479	0.07799146	4.64642	39	85.58197	0.1613248	3.503966	44	89.57214	0.03632479	5.369536	39	81.37344	0.2938034	3.418976	53	87.2766	0.0758547	3.968944	39	82.6729	0.2521368	2.588742	47	62.64833	0.1346154	3.237153	34	59.28662	0.2286325	3.346126	40	62.81979	0.05448718	3.480865	37	63.56311	0.05769231	2.764603	51	65.57841	0.1121795	2.50946	47	72.73018	0.1399573	3.653721	46	71.81432	0.1933761	3.066752	49	72.37141	0.1773504	3.787642	56	76.42264	0.1228632	2.742659	48	80.84129	0.0224359	3.448999	53	83.65517	0.004273504	4.140935	43	80.57344	0.0491453	3.706392	42	67.11021	0.7051282	2.761666	39	83.99303	0.0267094	3.2499	39	75.83188	0.1185897	3.89114	36	79.49287	0.03952992	3.740516	39	72.81947	0.1121795	2.91072	50
ILMN_2595200	1110012O05Rik	732.7596	0	37.95267	44	684.063	0	41.70231	39	585.6957	0	41.00044	40	792.4905	0	38.9373	44	862.3953	0	39.75846	35	716.4982	0	46.71614	37	824.3881	0	28.55404	60	882.1227	0	22.87874	54	702.2666	0	19.92804	52	882.7415	0	26.13099	58	618.3166	0	21.10538	46	751.4853	0	27.31263	54	771.1682	0	27.30914	46	751.4395	0	23.8275	65	864.642	0	30.1401	65	726.6037	0	20.60522	61	882.618	0	30.04195	52	847.1681	0	29.68231	49	579.993	0	24.10924	38	718.2896	0	52.99622	38	737.7134	0	46.66876	37	632.3906	0	35.78577	42	665.584	0	28.92959	45
ILMN_1223229	1110013L07Rik	76.90333	0.6025641	4.084484	37	82.49784	0.2831196	4.450142	40	73.838	0.6485043	3.086028	48	78.00279	0.4839744	4.01474	45	73.62186	0.7019231	3.51004	45	74.13676	0.6869658	2.694781	48	54.44723	0.6698718	2.240308	44	58.05896	0.2991453	2.361218	36	51.337	0.7425213	2.678923	43	58.48556	0.2681624	2.140383	62	65.19489	0.1207265	2.419657	55	64.33816	0.5181624	3.989228	35	71.5124	0.2051282	4.026724	50	68.34464	0.3782051	3.417738	50	73.09088	0.2489316	4.237625	37	72.50893	0.2211538	2.899418	45	71.05916	0.1698718	3.771368	60	67.80388	0.5886752	3.027036	47	63.78011	0.8536325	3.642803	40	65.58393	0.7788461	3.262338	52	64.77942	0.6933761	4.045501	37	62.51636	0.7938034	3.077169	40	62.33888	0.6463675	2.706238	41
ILMN_1217406	1110013L07Rik	83.45481	0.2628205	3.537114	28	82.00977	0.2991453	3.735804	42	75.20207	0.5801282	3.458394	36	77.22756	0.5245727	3.673673	35	79.28359	0.400641	3.481977	36	80.4916	0.3536325	4.580112	35	64.38535	0.08012821	3.471582	37	57.52047	0.3472222	3.098736	33	61.52159	0.08226496	3.246811	33	53.19637	0.6645299	3.021591	30	65.6664	0.1057692	3.282833	31	67.23312	0.357906	3.308573	34	68.50835	0.3344017	4.166288	33	68.9249	0.3450855	3.163395	43	71.54795	0.3151709	2.62275	46	76.08537	0.09722222	3.563884	39	69.23608	0.2403846	3.066067	40	78.31271	0.08974359	5.918958	33	69.77406	0.5416667	2.808915	44	73.76654	0.3525641	5.007076	33	73.26572	0.2382479	3.641049	26	82.44288	0.01388889	5.213706	31	64.40726	0.5320513	4.386515	36
ILMN_2763255	1110014C03Rik	66.57762	0.9465812	3.241238	42	66.2747	0.9305556	3.726931	45	62.18481	0.9711539	2.609454	53	64.12754	0.9540598	2.306294	69	67.28982	0.8942308	2.969664	41	63.27612	0.9433761	2.707731	47	50.35758	0.8771368	2.248842	48	48.26686	0.9102564	1.557608	50	48.11168	0.9027778	2.101276	51	51.84686	0.7446581	2.877571	48	52.83945	0.866453	2.015637	48	59.4706	0.7521368	2.658479	56	48.78756	0.9722222	1.838684	59	57.17145	0.8611111	2.516102	41	62.22302	0.7799146	2.434888	46	60.61686	0.7788461	2.666435	61	50.81062	0.9348291	2.419145	50	64.2681	0.7617521	2.747284	42	69.04136	0.5886752	2.698358	55	65.43076	0.7852564	3.408066	46	57.60496	0.9358974	2.365321	41	56.8918	0.9369658	2.110712	47	56.23653	0.8867521	2.245929	58
ILMN_2543314	1110014J17Rik	390.4822	0	17.1942	31	449.1904	0	25.42009	42	342.9691	0	13.40938	50	377.2346	0	18.94495	39	390.5213	0	15.243	53	472.4852	0	22.66719	42	432.9954	0	15.38331	38	450.8933	0	11.15888	60	449.0857	0	16.35799	48	446.3282	0	12.32825	54	445.274	0	16.46837	41	475.3554	0	15.73966	65	456.1572	0	14.93792	59	282.2945	0	10.92568	52	339.0171	0	12.9971	52	359.5713	0	13.69319	44	404.1868	0	17.51904	44	434.6087	0	15.95394	62	377.0253	0	15.18352	48	437.7485	0	27.37487	37	355.2736	0	17.07201	45	347.4838	0	16.52179	40	395.834	0	20.80632	47
ILMN_2430830	1110014N23Rik	73.89288	0.7307692	3.159147	62	76.20559	0.6111111	2.985192	55	72.17146	0.7275641	2.617011	49	76.43358	0.5598291	2.724269	61	75.66348	0.6100428	3.136386	46	72.90989	0.7393162	3.142692	60	55.69185	0.5844017	2.395981	48	52.47856	0.7307692	2.600376	53	53.0434	0.6228632	2.488235	55	55.15078	0.5181624	1.909034	71	56.53412	0.6741453	2.28769	52	62.75081	0.5940171	2.944242	49	60.27465	0.7649572	2.704049	54	63.12908	0.6442308	2.718137	57	61.85682	0.7948718	2.340954	66	63.79119	0.6495727	2.164334	67	58.90868	0.7403846	2.503174	71	61.86139	0.857906	2.909169	43	70.55405	0.4946581	2.752712	58	68.25227	0.6645299	2.739538	60	69.81791	0.4155983	3.168039	49	67.58839	0.5405983	2.951782	46	60.0335	0.7649572	1.95237	53
ILMN_2737979	1110014N23Rik	250.5554	0	12.85344	48	206.2259	0	9.955828	52	235.6931	0	11.0507	46	247.2241	0	11.53707	37	240.2993	0	13.86827	27	282.8591	0	14.49916	39	186.7819	0	6.915556	49	232.4946	0	9.281683	43	186.1207	0	6.071323	53	205.1419	0	6.040633	58	212.7309	0	9.577873	44	234.5101	0	7.503215	59	218.8868	0	9.850211	47	189.9236	0	6.98382	54	253.1036	0	7.948	48	208.6171	0	10.97105	50	251.2584	0	8.329826	46	232.3786	0	12.2047	37	187.5889	0	10.39489	28	208.1447	0	10.8509	43	198.4888	0	11.31608	40	198.9787	0	10.02608	54	189.7071	0	10.28763	40
ILMN_2607450	1110014N23Rik	138.9635	0	5.84541	45	131.2132	0	5.98598	47	117.4066	0	4.815343	58	130.7382	0	6.217068	43	133.1994	0	7.613327	56	142.3687	0	7.001876	39	122.5668	0	3.395061	60	123.3073	0	4.29514	58	125.4206	0	4.414072	54	120.7587	0	5.860607	42	120.4314	0	4.522585	53	130.2845	0	5.533238	48	134.4833	0	5.315682	47	126.3847	0	4.462316	55	121.2976	0	4.63882	68	132.9214	0	5.554143	50	139.7543	0	5.991289	59	123.4358	0	6.038778	52	126.9434	0	7.091029	35	134.1517	0	6.811491	53	112.4342	0	5.002349	57	112.2894	0	4.587165	56	122.3924	0	7.004654	46
ILMN_1233987	1110014O20Rik	992.889	0	37.01229	35	1098.791	0	51.05829	44	488.8448	0	27.69192	35	373.1407	0	14.03961	47	451.5231	0	27.45992	46	645.3105	0	32.39136	34	1056.985	0	31.85394	43	1179.802	0	30.89214	50	826.8698	0	20.34921	47	775.0536	0	21.13176	64	832.6366	0	25.38585	48	1133.096	0	46.12927	47	1078.95	0	42.67744	51	459.0343	0	14.32414	51	479.737	0	16.74929	58	476.9037	0	16.50545	45	608.9595	0	19.98054	55	832.9327	0	41.03297	43	887.2468	0	40.81966	35	653.7209	0	28.16046	52	669.4734	0	36.2976	42	613.8088	0	35.97759	45	740.1572	0	35.72377	48
ILMN_1220940	1110015C02Rik	61.92923	0.9850428	3.160003	32	75.18197	0.6720086	3.024796	43	68.93325	0.8461539	2.976091	44	66.7831	0.9123932	3.205544	51	72.302	0.7574787	4.108397	39	67.1451	0.900641	2.902805	33	51.59895	0.8344017	2.224327	51	48.89468	0.8942308	2.469755	42	51.29347	0.7489316	2.089433	54	51.13413	0.7895299	2.192858	54	55.09217	0.7532051	2.349607	43	54.24479	0.8942308	2.639144	41	64.68996	0.5405983	3.540967	46	60.34002	0.7596154	2.652094	45	58.77921	0.8867521	2.669889	49	61.06806	0.7724359	2.738173	36	56.6295	0.8141026	3.376991	47	58.57906	0.9284188	2.59744	52	63.72396	0.8536325	3.212968	46	55.10632	0.9850428	2.456226	41	57.60046	0.9358974	2.443191	38	57.32516	0.9284188	2.654042	36	58.04361	0.832265	2.579576	46
ILMN_1242858	1110015M06Rik	72.52021	0.7852564	3.565405	53	66.04528	0.9348291	3.170183	34	74.71695	0.6047009	2.993378	45	65.23643	0.9358974	2.774614	60	65.11742	0.9348291	2.519531	36	63.22452	0.9433761	2.908632	42	53.38965	0.7371795	2.568714	47	46.0677	0.9561966	1.830091	49	49.92727	0.8215812	2.186612	56	46.23083	0.9423077	2.643331	38	51.62379	0.892094	2.178361	47	54.55386	0.8899572	2.422621	52	53.53186	0.9273504	2.122479	48	50.47305	0.9668803	2.880373	40	57.83855	0.9049146	2.188275	53	58.67749	0.8472222	2.405888	64	55.99154	0.8279914	2.407818	54	64.68554	0.7361111	3.195239	37	61.00653	0.9241453	2.518426	47	64.31227	0.8386752	3.179944	42	57.7804	0.9316239	2.814294	38	61.01964	0.8376068	2.762469	42	54.92817	0.9113248	3.531372	42
ILMN_1244259	1110015M06Rik	66.0235	0.9519231	3.065287	34	75.87813	0.633547	4.125847	40	70.86824	0.7852564	3.293594	48	68.953	0.8717949	3.045683	40	71.51353	0.7895299	2.673103	42	69.47034	0.8504273	3.144108	44	54.16172	0.6901709	2.245968	44	50.93628	0.8247863	2.737073	33	54.15484	0.5384616	2.346857	50	56.66182	0.3995726	2.55287	57	58.28465	0.5416667	2.660916	47	62.19256	0.6207265	2.960545	51	58.46622	0.8386752	2.747402	43	60.13826	0.7681624	2.609247	48	66.35196	0.5876068	2.735132	49	65.87177	0.5555556	2.380707	51	67.95264	0.2991453	3.508694	50	63.29678	0.8076923	3.009915	42	60.85942	0.9273504	3.539398	38	71.10574	0.5021368	3.663614	39	57.12365	0.9423077	2.198623	40	65.83647	0.6346154	3.65764	45	63.12153	0.6047009	2.247112	54
ILMN_2617920	1110017D15Rik	85.66971	0.1794872	2.938138	40	96.4261	0.006410256	4.357689	32	96.04312	0.006410256	6.628553	25	102.5602	0.001068376	5.93276	41	119.3283	0	7.017818	43	134.8374	0	8.187744	34	71.37019	0.00534188	2.626348	43	83.03001	0	3.38077	37	92.46746	0	3.11908	43	76.31559	0	3.79422	33	79.58063	0	4.126481	34	85.58553	0.003205128	3.992376	35	99.51838	0	4.490932	33	107.827	0	4.294503	55	107.1768	0	4.780808	31	118.453	0	8.691638	33	125.8624	0	7.016104	36	72.67851	0.2905983	3.934042	26	113.6209	0	8.034107	30	93.99381	0	4.578927	38	93.10828	0	4.891216	25	84.33703	0.008547009	3.956732	48	82.86728	0.002136752	3.798322	43
ILMN_3118081	1110017D15Rik	92.54197	0.03525641	4.553197	38	85.59836	0.1613248	5.476057	32	89.41363	0.03952992	3.544701	49	84.01913	0.1880342	3.058341	45	88.78194	0.04700855	3.952187	42	80.09332	0.3675214	3.494198	38	61.72314	0.1698718	3.195231	46	57.01678	0.392094	2.758264	48	55.56964	0.4358974	2.935774	37	55.01204	0.5288461	2.992809	38	70.88338	0.008547009	3.652881	35	72.08166	0.159188	3.198644	38	71.72141	0.198718	3.427878	42	73.36581	0.1367521	3.167107	39	78.29837	0.07371795	3.818127	45	74.67715	0.1442308	3.179552	48	68.08077	0.2970085	2.779871	53	78.7244	0.08012821	4.429528	31	85.33009	0.01495726	3.932698	40	78.04607	0.1356838	3.792773	31	72.80446	0.2574786	2.558487	37	77.3317	0.07799146	3.468603	41	78.47512	0.01388889	4.112206	34
ILMN_3043178	1110017D15Rik	85.92117	0.167735	4.796036	40	84.1904	0.2147436	4.059533	45	79.86124	0.3482906	3.98649	32	83.10328	0.2190171	3.066401	38	77.10824	0.5331197	3.902231	27	77.60239	0.5128205	3.446131	44	59.51715	0.2938034	2.48287	49	66.27639	0.02136752	3.759878	35	51.87462	0.7104701	2.279604	37	54.84492	0.5363248	2.569768	44	58.71021	0.5106838	2.530031	36	63.95697	0.5331197	2.610695	39	74.87013	0.08333334	4.186428	42	65.47394	0.5363248	2.711588	48	69.51499	0.4209402	3.580404	30	69.95904	0.340812	3.203704	41	65.92887	0.3985043	3.213921	46	76.04667	0.1346154	4.730065	37	78.93105	0.1153846	4.029512	36	68.49546	0.6570513	3.288557	31	65.97647	0.6356838	3.498253	27	69.6104	0.4113248	3.678415	30	63.23083	0.6025641	2.869714	45
ILMN_1258737	1110017F19Rik	484.6926	0	45.4739	35	508.6699	0	38.40362	49	298.7505	0	23.00925	39	411.0531	0	35.26408	37	348.8941	0	31.36066	22	642.7524	0	47.35056	43	877.9578	0	34.46207	52	1101.115	0	42.00702	45	874.6924	0	38.99785	46	769.7629	0	32.92182	34	942.8531	0	50.86123	43	1177.261	0	81.56904	45	923.4102	0	66.55135	54	658.4873	0	33.7908	59	606.8008	0	36.06644	52	661.9549	0	53.9799	34	888.5862	0	58.77443	52	683.7943	0	43.89302	43	472.8392	0	33.35283	43	651.1595	0	71.16093	32	528.1353	0	46.56487	38	480.6713	0	36.63425	33	710.5009	0	53.53261	36
ILMN_2702839	1110017I16Rik	82.48589	0.3151709	4.522976	37	72.24918	0.7873932	4.999474	21	80.2935	0.3247863	3.615113	44	78.8007	0.4305556	4.721718	34	76.20883	0.590812	3.845918	27	72.21737	0.7596154	2.658151	38	49.99641	0.8952991	2.559852	30	53.67839	0.6388889	2.386011	44	53.77723	0.5673077	2.628315	34	55.10346	0.5224359	2.513272	38	61.32382	0.3418804	2.389857	34	61.86703	0.6367521	3.258199	30	69.17334	0.2980769	3.401459	43	64.80253	0.5694444	2.51727	54	64.70243	0.6784188	4.030573	30	70.50018	0.3151709	2.875705	43	67.70163	0.3130342	3.857285	41	70.08139	0.4423077	3.334179	30	72.40697	0.3942308	3.525697	38	65.6126	0.7777778	2.250221	36	72.00291	0.2905983	3.376552	45	66.25713	0.6089743	2.464922	39	66.23662	0.4188034	2.599153	34
ILMN_2661005	1110018G07Rik	271.694	0	17.80624	31	269.3344	0	9.642801	32	309.0649	0	14.94541	28	315.8009	0	13.1168	40	341.5095	0	15.55651	32	431.1783	0	19.15851	31	267.9345	0	10.11021	38	255.0296	0	7.62219	40	204.5371	0	7.512443	51	241.7173	0	7.636314	50	233.9897	0	8.13223	36	244.028	0	11.56944	37	230.9752	0	7.274559	41	324.5836	0	9.341956	40	348.8288	0	10.43968	46	316.9938	0	8.148843	41	305.3396	0	12.08775	48	221.9525	0	9.891742	35	224.1117	0	10.23658	32	303.7255	0	10.57146	53	215.2672	0	8.034277	43	204.7737	0	9.07383	26	228.1727	0	11.71879	29
ILMN_2633926	1110018H23Rik	93.32638	0.0267094	6.940153	29	94.49039	0.01175214	4.465084	41	85.57794	0.1196581	3.299899	44	79.63399	0.3792735	3.915899	37	89.36823	0.04273504	4.065115	39	90.67499	0.02884615	4.820742	40	55.94328	0.5662393	2.486881	55	56.42158	0.4369658	3.012072	42	64.19176	0.03205128	3.259166	34	57.63066	0.3183761	3.149225	44	63.30426	0.2275641	2.424823	55	69.16853	0.2638889	3.080553	52	71.31104	0.215812	3.145072	49	78.62731	0.03205128	3.272702	59	69.19212	0.4358974	2.587919	60	72.34408	0.2318376	3.594937	50	73.33968	0.1047009	3.01019	54	74.69772	0.1891026	3.123601	41	66.62605	0.7222222	3.301016	33	74.15704	0.332265	4.071091	42	78.62372	0.06303419	3.607458	43	75.79962	0.1185897	3.390207	34	68.71767	0.2745726	3.749559	46
ILMN_2674655	1110018J18Rik	95.7159	0.01388889	5.173567	43	93.09779	0.01602564	4.657911	42	100.3163	0.002136752	4.316309	39	93.04845	0.007478632	5.698164	31	91.02961	0.02457265	4.747636	27	98.01163	0.001068376	6.011153	32	75.4379	0	3.69185	34	73.13883	0.001068376	4.127388	35	62.47522	0.05662393	3.503775	34	64.38892	0.03846154	3.574707	26	72.96606	0.003205128	2.831859	40	78.57085	0.02564103	4.798903	34	79.91684	0.02350427	3.389874	44	86.19634	0.001068376	4.356328	39	81.6915	0.02457265	3.886796	44	75.29567	0.1228632	3.268728	52	74.31319	0.07264958	3.758692	38	81.24949	0.03846154	4.446285	33	94.17384	0	6.58778	21	76.35947	0.1965812	3.484975	25	91.99406	0	4.522922	24	83.19232	0.009615385	5.108399	21	69.66184	0.2286325	4.078392	30
ILMN_2647669	1110018J18Rik	85.22817	0.1976496	4.397027	29	95.08834	0.01068376	6.8653	26	82.43428	0.2222222	4.428833	30	90.36584	0.03205128	3.230308	42	91.61422	0.0224359	4.337342	34	90.77334	0.02884615	3.769768	34	70.2093	0.009615385	3.666727	32	63.26241	0.07478633	3.393301	41	61.37999	0.08653846	2.914831	34	68.91697	0.003205128	3.092282	40	70.02608	0.01068376	3.870258	26	69.53274	0.2489316	3.622048	39	83.52924	0.008547009	2.167414	28	75.86071	0.0673077	3.785521	31	75.71339	0.1559829	5.205451	31	66.03963	0.5470086	3.462938	27	69.42281	0.2307692	3.737716	37	82.62453	0.02457265	4.27479	26	90.03146	0.003205128	3.776519	49	75.80678	0.2339744	3.700341	29	74.2979	0.1826923	4.381151	23	86.11057	0.00534188	4.831004	33	73.11986	0.1036325	4.953675	31
ILMN_1220508	1110018J23Rik	340.8074	0	15.15824	37	315.5522	0	13.94866	53	128.1203	0	5.12975	41	124.6543	0	7.381984	42	158.8758	0	8.459149	45	167.977	0	6.384588	44	257.8762	0	8.817389	52	630.6094	0	18.28931	57	168.215	0	4.429021	37	166.0029	0	5.225152	56	146.9779	0	4.870661	42	446.0051	0	14.57409	52	401.2219	0	14.44033	54	103.6382	0	4.26976	42	86.72472	0.003205128	2.841551	65	112.4402	0	3.666019	51	150.6436	0	7.044273	37	239.4218	0	12.17593	37	238.9875	0	10.99388	46	152.0726	0	6.806817	45	139.8128	0	6.768676	35	131.969	0	8.176498	33	145.7407	0	6.650704	42
ILMN_2698637	1110018M03Rik	78.12598	0.5405983	4.708881	31	82.59016	0.2777778	3.910825	39	81.87337	0.2489316	3.081816	45	79.48969	0.3878205	3.6348	38	78.40987	0.448718	3.638714	43	75.27138	0.625	2.490466	28	54.92701	0.6378205	3.326526	41	52.95945	0.698718	2.579649	47	53.14876	0.6153846	2.581994	34	59.46497	0.2115385	2.9382	39	61.06898	0.3525641	2.400538	48	56.3633	0.8547009	2.456727	37	63.45029	0.6057692	3.227031	42	68.73289	0.3557692	3.3334	35	63.82928	0.7190171	3.044911	48	61.84056	0.741453	2.272606	52	59.16059	0.7307692	2.775328	40	80.45895	0.05128205	4.914118	30	78.06181	0.1399573	4.245198	35	74.41251	0.3087607	3.853018	37	68.97845	0.4647436	3.639816	35	70.32951	0.366453	4.013149	38	64.45712	0.5267094	2.98869	40
ILMN_2497853	1110018N20Rik	70.88088	0.840812	2.931513	34	72.81638	0.7724359	3.75768	37	74.74361	0.6047009	3.242404	43	73.22691	0.7126068	3.113284	40	77.03275	0.5352564	3.58016	45	76.60382	0.5662393	2.95656	34	56.04537	0.5566239	2.378013	48	55.34646	0.5245727	2.392247	48	56.89537	0.3418804	3.160116	43	52.92582	0.6741453	2.601135	45	59.5942	0.4668804	2.922446	43	55.71258	0.866453	2.561862	37	68.97568	0.3076923	2.99715	53	69.59987	0.3034188	2.587926	44	77.56065	0.09188034	2.526607	44	69.4573	0.3707265	3.212413	48	68.01996	0.2980769	4.288746	41	64.60138	0.7393162	2.969846	43	63.35572	0.8621795	2.823686	51	63.61352	0.857906	3.104327	41	57.682	0.9337607	2.181921	42	58.34163	0.9102564	2.874259	37	61.24894	0.7083333	2.704798	55
ILMN_2543332	1110019B22Rik	82.74609	0.301282	3.843331	41	84.06213	0.215812	3.373189	44	84.04288	0.1602564	3.951528	37	78.24125	0.4722222	4.122124	47	81.70792	0.2692308	3.359739	34	80.80248	0.3386752	3.493453	43	55.47962	0.6014957	3.340809	42	62.09012	0.1025641	3.138086	61	59.42771	0.1655983	2.351757	52	58.37555	0.2745726	2.704591	54	72.08611	0.003205128	2.866424	46	72.15713	0.1581197	2.840314	44	73.80238	0.1239316	4.289902	42	76.56309	0.05555556	2.371778	57	82.86748	0.01175214	3.126975	48	77.02821	0.07692308	3.205065	44	77.4645	0.02991453	3.098768	51	75.72684	0.1452992	3.771613	42	73.2186	0.3397436	3.890908	38	69.73026	0.5747863	3.100996	34	79.14923	0.05235043	2.82201	41	71.00015	0.3194444	3.675349	42	72.65919	0.1185897	2.890422	36
ILMN_1234299	1110019K23Rik	76.15693	0.6324787	2.850964	59	72.33494	0.784188	3.612084	34	87.89234	0.05876068	2.915803	53	89.54906	0.03952992	3.942237	44	86.35506	0.09935898	2.913957	51	83.63309	0.2168803	3.371634	49	62.76534	0.1303419	2.782349	40	58.654	0.2660256	2.390054	45	56.98428	0.3344017	2.48904	46	54.66457	0.5502137	2.472704	41	64.22813	0.1720085	3.465046	39	70.58249	0.2029915	3.572851	49	80.56453	0.01923077	4.344227	40	78.84436	0.03098291	3.274471	50	80.88396	0.03525641	3.699185	52	76.38921	0.0940171	3.550547	59	78.3857	0.02136752	3.978605	46	80.88877	0.0448718	4.305512	47	74.41753	0.2724359	2.801291	44	78.73723	0.1068376	3.614771	48	62.38246	0.8044872	2.673498	31	78.29671	0.06196581	3.600964	43	72.40634	0.1239316	3.037938	37
ILMN_2637066	1110019N10Rik	131.072	0	7.226564	42	105.7574	0.002136752	6.069306	38	101.8025	0.002136752	5.294449	29	96.18107	0.003205128	6.67863	24	102.6317	0	5.4481	43	120.2683	0	7.787361	36	123.9274	0	4.989684	41	184.426	0	10.58582	32	117.9003	0	6.436317	34	101.3814	0	5.258795	35	100.5981	0	5.124778	32	133.455	0	7.85	34	126.8929	0	6.834052	33	135.2692	0	7.004208	43	113.0154	0	4.655621	49	121.6229	0	7.738123	29	124.7088	0	8.589038	36	126.1146	0	7.096142	37	108.0744	0	6.454646	32	115.2801	0	9.915119	23	112.3723	0	8.812178	25	86.11675	0.00534188	5.080069	24	108.7839	0	7.035646	45
ILMN_2849359	1110019N10Rik	211.896	0	13.02534	38	159.5543	0	10.36369	33	138.1132	0	8.851229	34	163.7379	0	9.573626	32	172.6421	0	9.586584	31	209.7446	0	12.15206	36	168.9828	0	7.651451	40	218.078	0	9.600624	33	177.3851	0	8.360594	39	163.7916	0	9.615355	47	155.519	0	7.333608	49	200.2658	0	8.158225	39	203.4509	0	9.758566	45	244.3123	0	9.38216	52	185.3466	0	12.07066	44	196.6732	0	10.25096	37	210.6626	0	13.26853	45	182.6763	0	14.99294	34	157.4907	0	8.281735	41	192.3511	0	12.33519	37	172.3519	0	11.07652	39	141.0658	0	9.334493	45	163.1673	0	6.734048	40
ILMN_2663960	1110020A21Rik	77.10127	0.5918803	2.994266	58	70.04688	0.8472222	2.496514	42	68.0658	0.8771368	3.144125	40	72.66717	0.7382479	2.422636	38	70.9211	0.8173077	3.068772	47	71.80817	0.7745727	2.965537	48	56.04785	0.5566239	2.011088	67	46.27348	0.9519231	2.302889	48	50.38309	0.7991453	1.971913	45	51.57726	0.7638889	1.634419	48	57.46144	0.6004273	2.292443	45	58.19818	0.8066239	2.917976	51	56.17989	0.8814102	2.471316	50	63.02954	0.650641	2.219731	66	62.25306	0.7777778	2.113219	53	61.5393	0.7532051	2.43135	56	60.9018	0.659188	3.176367	55	65.50336	0.7094017	3.065797	50	65.57294	0.7681624	2.614382	61	67.18488	0.7083333	2.815099	52	64.95874	0.6912393	2.812465	46	63.19963	0.7660257	1.973225	49	62.4384	0.6388889	3.121357	45
ILMN_2614983	1110020C03Rik	81.8248	0.3547009	4.305914	32	77.21523	0.5534188	3.234367	23	84.77115	0.1410256	4.482023	36	84.05859	0.1848291	3.629475	34	82.0987	0.2489316	3.852985	30	85.36783	0.1410256	3.333788	29	63.48141	0.1057692	2.659403	44	58.09483	0.2991453	3.040716	36	50.03308	0.8141026	2.552943	21	50.12356	0.8290598	1.950859	23	66.6365	0.07051282	4.425835	29	85.1423	0.003205128	3.791567	44	86.63191	0.00534188	3.627255	40	78.65697	0.03205128	3.227708	46	73.21853	0.2393162	2.967307	39	71.50476	0.2628205	3.359715	35	75.91201	0.0491453	4.263618	42	75.94207	0.142094	4.867514	25	86.38527	0.01068376	3.730177	31	79.13525	0.09722222	3.840354	36	84.33281	0.01068376	5.411585	31	69.10699	0.448718	3.964645	32	74.00047	0.07905983	3.867342	21
ILMN_1239348	1110020C17Rik	73.65801	0.7425213	3.746606	43	68.23876	0.8931624	3.462416	32	71.27249	0.7649572	4.633853	29	69.37045	0.8621795	4.035918	29	71.8172	0.7777778	5.780097	22	71.12666	0.8023504	2.962445	41	53.65099	0.724359	2.806767	51	49.10026	0.8899572	3.075433	32	51.7944	0.715812	3.661994	33	49.00895	0.8760684	2.278567	41	55.23549	0.7467949	2.870023	41	50.91933	0.9508547	2.360744	41	54.63889	0.9070513	2.638537	51	58.83788	0.8098291	3.299955	44	61.94131	0.7905983	2.571534	53	57.72617	0.8760684	3.37508	41	56.16236	0.8247863	2.858198	42	61.46128	0.875	2.922903	46	69.46999	0.5608974	4.047505	33	70.56118	0.5288461	3.364333	30	67.42751	0.5673077	3.701987	48	65.50403	0.6495727	2.889784	42	56.98145	0.8675213	1.780421	41
ILMN_1259814	1110020G09Rik	87.71994	0.116453	3.422382	61	84.24568	0.2094017	3.790324	47	81.86115	0.2489316	3.314479	63	76.67342	0.5523504	3.766278	43	80.43126	0.332265	3.710402	48	82.14001	0.2724359	3.276642	58	62.90321	0.1239316	2.678295	56	51.17923	0.8141026	2.247767	43	57.18956	0.3173077	2.322994	60	49.23914	0.8685898	2.226546	55	62.39756	0.2735043	2.772746	63	63.79342	0.5373932	2.690742	62	71.74416	0.1976496	3.071641	66	75.01205	0.0982906	2.9877	64	69.4703	0.4220085	2.592987	67	73.36993	0.1912393	2.973701	60	69.87932	0.2061966	3.22016	50	82.44858	0.02564103	3.542423	54	70.97445	0.4732906	3.265192	54	73.47131	0.366453	3.229926	62	76.56081	0.1014957	3.404369	43	68.03886	0.5160257	2.623423	47	69.0207	0.258547	3.513912	54
ILMN_1237830	1110020G09Rik	84.4769	0.2297008	3.490793	41	90.78486	0.04059829	4.171802	37	88.00471	0.05662393	4.784171	24	89.75431	0.03632479	3.622479	39	69.86569	0.8386752	3.539305	28	85.60414	0.1378205	4.345757	38	63.14339	0.1153846	2.780508	45	66.73419	0.01709402	3.793461	40	54.65564	0.4978632	2.820062	32	62.01496	0.09615385	3.379036	45	61.72493	0.3151709	2.547309	37	67.82037	0.3215812	3.268127	31	78.88618	0.02777778	3.856238	43	65.34763	0.5416667	2.739388	45	75.99567	0.1442308	2.743484	53	73.44236	0.1880342	3.080963	50	64.82733	0.4583333	3.261345	40	66.17796	0.6794872	3.562152	38	69.70793	0.5470086	3.195836	32	76.78841	0.1805556	3.093686	38	78.69286	0.06089744	3.58943	36	73.36345	0.2104701	3.22399	46	75.39728	0.0534188	3.540317	35
ILMN_1254950	1110020N13Rik	77.16143	0.590812	3.647311	49	75.0081	0.676282	3.504379	45	67.31498	0.8899572	2.919035	41	70.68301	0.8130342	3.513727	50	68.75772	0.8675213	2.958413	45	66.68552	0.9081197	3.175078	42	53.36215	0.7382479	2.750753	48	61.55867	0.1207265	3.040846	39	57.8569	0.2596154	3.07571	49	50.41599	0.8205128	2.007625	44	57.68852	0.5801282	3.19317	41	64.10394	0.5245727	3.268916	46	58.27194	0.8440171	2.566719	58	57.851	0.8397436	1.936713	44	61.52374	0.8108974	2.587798	53	66.24837	0.5309829	3.119154	48	53.32803	0.8910257	2.565983	54	66.90641	0.6442308	3.147526	49	68.9918	0.5918803	4.06046	40	68.70406	0.6452991	3.160559	43	60.9905	0.8482906	3.164334	42	64.89462	0.6837607	3.679468	41	58.77645	0.8044872	2.600071	50
ILMN_3142224	1110020P15Rik	5269.805	0	172.2301	35	6612.91	0	288.592	35	4773.775	0	149.9718	36	4386.051	0	108.4615	38	4683.881	0	241.3233	33	6010.038	0	210.0576	37	5355.994	0	167.9556	40	5853.191	0	175.163	32	5936.241	0	165.2365	36	5454.316	0	143.6369	44	5433.58	0	151.5739	32	5373.017	0	199.5	48	5279.476	0	148.6226	56	4836.525	0	118.5152	49	4646.291	0	127.2726	45	4748.577	0	145.6586	41	5355.62	0	181.8929	47	5893.396	0	172.6237	29	4760.798	0	166.5908	35	5557.566	0	254.8517	38	4437.152	0	178.1795	27	4774.467	0	121.8127	52	4620.204	0	159.5596	30
ILMN_2636384	1110020P15Rik	5941.769	0	285.0717	43	5735.191	0	323.857	36	4251.175	0	223.5634	33	4274.236	0	215.4883	29	4842.358	0	126.7771	22	5633.001	0	235.7124	30	5906.924	0	114.7919	56	6767.486	0	163.6442	31	6504.984	0	195.9347	32	5734.998	0	220.5488	31	5785.23	0	138.3768	39	6078.848	0	260.0439	36	5382.659	0	191.0441	35	4978.785	0	179.9777	37	4741.822	0	130.1479	36	4888.485	0	218.0782	26	5353.838	0	189.8978	40	5793.054	0	257.1179	35	5690.66	0	274.5913	27	5224.875	0	204.0919	36	4506.825	0	220.1624	30	4722.466	0	155.4692	37	4980.407	0	197.1198	35
ILMN_2455397	1110021J02Rik	121.1166	0	5.538055	49	107.4595	0.001068376	6.816763	42	108.1704	0	5.656077	51	101.805	0.001068376	4.92717	48	116.8049	0	6.572948	45	117.614	0	5.09099	56	112.8902	0	5.094287	55	120.6054	0	4.502799	52	106.1107	0	5.065473	46	119.7212	0	5.044789	49	110.5653	0	4.390391	51	116.1371	0	5.398865	44	103.1272	0	4.253163	51	104.0233	0	3.771001	67	119.891	0	4.770391	63	97.82421	0	4.807367	59	136.8987	0	7.037441	48	126.2358	0	5.419605	49	98.20957	0	4.421756	39	119.8721	0	8.130589	49	88.96494	0.001068376	4.206959	55	100.3858	0	5.071817	42	88.45783	0.001068376	4.165632	48
ILMN_2738655	1110021L09Rik	82.43378	0.3183761	3.344877	41	83.41589	0.2457265	3.348039	48	84.12601	0.159188	4.053458	39	78.66921	0.4380342	3.408829	28	87.68022	0.07051282	4.39277	47	84.32131	0.1858974	3.571958	39	81.05985	0	3.396845	43	68.27817	0.01068376	2.770736	36	68.38651	0.004273504	3.090063	46	66.86449	0.01282051	3.06816	48	78.00153	0	3.205947	48	88.85514	0.001068376	4.388943	46	76.66985	0.05021368	3.549883	43	78.98188	0.02884615	3.030186	48	89.29898	0	4.725902	55	86.02547	0.002136752	3.849065	52	85.07033	0.001068376	4.152118	46	76.72199	0.1196581	3.696437	48	69.23949	0.5811966	3.685007	30	74.71355	0.2938034	4.025678	44	76.73714	0.09508547	4.270097	31	72.56865	0.25	4.455084	50	68.68735	0.2767094	2.180952	47
ILMN_2440765	1110021P09Rik	88.17829	0.107906	3.910896	51	77.68027	0.5288461	3.502667	38	79.91638	0.3472222	3.722947	39	87.30473	0.07799146	4.279925	46	83.97519	0.1698718	3.933532	36	86.20439	0.1185897	3.992239	39	61.90894	0.1613248	2.228637	57	58.32113	0.2863248	2.64477	35	54.53378	0.5106838	1.819623	49	55.81804	0.4679487	2.013927	43	62.54436	0.2660256	2.703159	44	70.42287	0.207265	2.694685	51	73.66294	0.1292735	2.748494	47	69.47383	0.3130342	2.771714	44	73.09467	0.2489316	2.418986	54	77.31219	0.0715812	3.003087	56	76.66607	0.03846154	3.079179	55	66.2664	0.676282	3.954338	35	70.49635	0.4967949	2.686471	48	82.28503	0.04380342	3.789089	46	74.83554	0.1613248	4.404071	31	74.29468	0.1741453	2.577577	50	67.69743	0.3258547	3.034684	52
ILMN_2577549	1110025H03Rik	83.67405	0.2532051	3.723652	55	90.25019	0.0491453	3.671846	36	81.01938	0.2905983	2.862978	54	78.99562	0.4188034	4.128971	32	83.59044	0.1826923	3.557165	63	86.98196	0.09722222	4.423687	38	63.90318	0.09294872	2.526845	47	61.9998	0.1036325	2.782395	44	60.31133	0.1292735	2.54348	55	60.77688	0.1517094	2.309044	56	66.11029	0.09081197	2.569063	58	72.56223	0.1442308	3.295804	58	82.53922	0.01068376	3.319347	48	77.15308	0.04807692	3.991715	50	76.74517	0.1143162	2.510929	51	80.87607	0.0224359	3.454753	59	68.55009	0.275641	3.357037	38	73.29095	0.2617521	3.043322	44	65.20631	0.7884616	3.39053	41	76.54659	0.1880342	2.727247	50	75.90701	0.1185897	3.486115	47	73.56303	0.198718	2.882765	49	71.89998	0.1388889	3.370826	47
ILMN_2523937	1110025L11Rik	81.7327	0.3589744	3.502861	53	81.29508	0.3344017	4.283862	44	74.03678	0.6367521	2.515429	59	74.04745	0.6720086	2.916037	45	73.91025	0.6880342	3.272423	53	77.51264	0.517094	3.44215	49	50.34192	0.8782051	2.481766	55	53.54289	0.6517094	2.510626	55	57.816	0.2628205	2.577696	70	50.22181	0.8258547	2.187008	55	53.32298	0.8536325	1.951647	69	63.60817	0.5459402	2.453757	52	64.06489	0.5779914	2.711584	57	69.2997	0.3258547	2.669668	57	61.74354	0.801282	2.181392	61	69.05422	0.3910256	2.825954	71	60.05111	0.6944444	2.543686	57	68.81419	0.5288461	2.531255	61	71.54348	0.4444444	2.717527	45	65.72824	0.7724359	2.444763	50	66.32085	0.6217949	2.782658	45	67.54222	0.542735	2.270405	52	65.78142	0.448718	2.950142	57
ILMN_2737014	1110027O12Rik	80.78786	0.4059829	3.997158	39	78.88992	0.4690171	3.839905	46	78.76971	0.4017094	3.799224	44	76.80019	0.5438034	2.597667	60	84.54118	0.1474359	2.753971	50	75.54559	0.6121795	3.143057	36	61.3461	0.1837607	3.128663	48	57.85095	0.3141026	2.775073	46	57.35606	0.3044872	2.563782	54	57.78916	0.3108974	2.803403	50	64.41885	0.1613248	2.769214	48	63.34101	0.5619658	3.447706	43	68.54381	0.332265	2.621891	53	64.56358	0.5811966	2.354864	67	73.59236	0.2254273	2.694416	63	74.93561	0.1324786	3.068184	49	74.12937	0.07905983	4.076994	51	69.02574	0.5096154	3.180561	39	73.54131	0.3205128	4.018675	42	71.4606	0.4797009	3.068269	61	67.69975	0.5438034	3.274422	52	65.92853	0.6324787	2.80931	43	70.44131	0.1976496	3.744452	40
ILMN_1243516	1110028A07Rik	92.57259	0.03525641	5.051203	37	85.20517	0.1720085	3.70908	28	69.16821	0.8386752	3.043819	29	79.69615	0.3782051	4.15519	26	87.22194	0.07692308	3.17155	37	81.70226	0.2938034	2.974031	32	58.0349	0.4017094	3.113556	36	58.83633	0.2542735	2.805888	28	59.20694	0.1752137	3.608777	34	64.08044	0.04594017	3.324641	40	60.27781	0.4188034	3.526539	36	72.92383	0.1356838	3.957624	45	78.23632	0.03311966	3.227235	49	80.99773	0.01068376	2.769597	37	68.67732	0.4604701	2.831589	41	73.96348	0.1623932	4.118582	37	75.29125	0.05982906	3.938012	43	79.93152	0.05876068	4.327936	33	73.50505	0.3226496	3.745199	37	79.3732	0.08974359	2.50063	30	75.95243	0.1175214	3.738437	42	79.2097	0.0448718	4.306472	37	72.0769	0.1346154	3.088291	31
ILMN_2452131	1110028C15Rik	81.61513	0.366453	2.743306	54	69.90167	0.8504273	3.299186	43	74.14171	0.6303419	2.641395	60	80.45757	0.3344017	3.979861	40	87.47731	0.07051282	3.141605	37	83.77001	0.2094017	3.652082	45	58.51837	0.3600427	2.49025	50	60.52838	0.1570513	2.590463	42	54.78811	0.4882479	2.60782	49	57.98511	0.2970085	2.228665	36	60.67183	0.383547	2.859715	43	73.9657	0.1047009	2.904634	53	69.77975	0.275641	2.801974	63	65.3751	0.5416667	2.148333	63	69.81278	0.4070513	2.231283	61	62.966	0.6891026	3.177707	46	74.33743	0.07264958	3.685482	48	72.79639	0.2820513	3.724097	48	74.74183	0.2574786	3.518018	36	77.8886	0.142094	4.009844	40	75.09874	0.1527778	3.314515	48	74.5807	0.1645299	3.021133	54	69.0246	0.2574786	3.160615	40
ILMN_2517566	1110028F11Rik	69.92065	0.875	3.757495	46	70.11539	0.8472222	2.995887	44	69.36387	0.8311966	3.069977	52	71.41977	0.7905983	3.311612	40	72.51736	0.7489316	3.108612	45	66.45891	0.909188	3.555275	37	52.43666	0.7895299	3.087598	36	46.34428	0.9508547	2.570205	30	49.30595	0.8589743	2.507175	43	49.18513	0.8685898	2.391102	39	47.11763	0.9636752	1.98141	47	52.7569	0.9252137	2.485213	52	57.77951	0.8472222	2.675444	42	59.51749	0.792735	2.969476	45	53.83222	0.957265	1.678768	41	56.56934	0.9017094	2.275527	48	61.06914	0.650641	2.433982	53	66.07196	0.6816239	3.531434	27	59.92636	0.9380342	2.491458	36	62.29417	0.8952991	2.94334	53	66.04333	0.6346154	3.648505	43	59.48516	0.8867521	3.040503	40	53.29919	0.9412393	2.682872	34
ILMN_2427971	1110029I05Rik	106.5082	0	3.657731	43	104.0868	0.002136752	4.9702	42	93.34364	0.01175214	3.576782	53	110.0991	0	4.007697	55	101.1967	0.003205128	5.563599	36	110.1219	0	4.001496	44	90.58847	0	4.097473	36	94.79601	0	2.616816	45	86.33461	0	3.451143	52	97.56401	0	3.918101	53	98.2972	0	3.119175	40	90.18326	0	2.531577	56	100.7346	0	4.410438	48	96.01212	0	2.934146	54	92.41209	0	3.515536	57	89.40779	0.001068376	2.615875	46	91.42733	0	4.246221	52	97.48362	0	4.116073	48	106.6103	0	4.546947	44	109.3143	0	5.008742	58	97.07828	0	4.704943	34	95.38547	0	3.510738	42	95.4582	0	3.084361	54
ILMN_2488405	1110029I05Rik	148.8082	0	7.345374	51	157.8295	0	11.53645	46	98.48225	0.002136752	5.017249	46	115.9753	0	5.741902	41	109.1757	0	4.923936	52	147.4472	0	8.987375	41	175.6435	0	6.418537	50	146.6204	0	7.099519	44	161.8686	0	7.007058	49	155.5962	0	8.458469	41	161.2422	0	6.17908	49	162.3116	0	9.068662	59	152.0205	0	7.93805	53	106.1352	0	5.096879	46	120.0544	0	5.411362	51	129.9208	0	6.358584	51	117.195	0	7.010161	40	174.9978	0	11.93646	37	134.0915	0	9.599524	35	166.2553	0	18.85321	25	145.3544	0	11.4019	46	127.4146	0	8.151216	35	136.2403	0	8.149578	43
ILMN_1213149	1110029L17Rik	118.9634	0	5.513164	55	93.39603	0.01495726	4.047608	42	93.952	0.01068376	3.636304	47	96.89072	0.003205128	5.033967	41	95.39402	0.007478632	4.227522	51	116.0824	0	5.430689	43	113.7358	0	4.283379	62	126.1952	0	5.786798	36	92.2854	0	3.862153	51	91.58385	0	2.687047	57	96.2458	0	3.131859	45	113.7049	0	6.575955	45	111.8824	0	6.233517	42	96.65373	0	3.333472	52	100.0323	0	4.859136	40	101.5766	0	4.257275	45	134.944	0	9.308787	48	97.9268	0	6.197856	46	79.01026	0.1153846	4.698495	42	84.66528	0.02136752	4.990877	40	86.7441	0.002136752	5.317212	40	79.52283	0.03846154	4.05669	47	87.84942	0.001068376	5.14935	41
ILMN_2710151	1110031B06Rik	101.412	0.002136752	3.802891	47	112.0559	0	7.041246	29	89.52283	0.03739316	3.872636	41	107.0221	0	5.3192	29	123.4883	0	7.217819	28	105.7036	0.001068376	4.00001	35	84.12696	0	3.962369	33	88.32388	0	5.916221	37	81.00971	0	5.066943	38	78.18951	0	3.787856	44	82.65408	0	3.367466	35	84.97182	0.003205128	4.873229	34	97.51976	0	4.698623	44	92.8368	0.001068376	3.773388	41	86.66335	0.003205128	3.277047	45	90.46416	0.001068376	4.107573	40	86.49843	0.001068376	4.897746	42	101.5181	0	5.369143	27	100.6292	0	5.410741	35	104.2139	0	5.776002	38	89.47955	0	4.412366	32	82.02809	0.01602564	3.155037	41	88.60722	0.001068376	4.829664	38
ILMN_1258290	1110031B11Rik	78.97628	0.4946581	4.37693	41	79.68321	0.4230769	3.809997	49	75.78816	0.5523504	3.720466	36	78.32233	0.4700855	4.532526	43	74.09296	0.6837607	3.555831	33	75.27296	0.625	4.180227	30	60.92437	0.2008547	2.985664	37	70.20228	0.003205128	4.0392	41	67.70792	0.004273504	2.980526	54	57.08574	0.3653846	3.266519	37	53.97788	0.8279914	2.149803	56	73.513	0.1196581	2.933628	44	73.61666	0.133547	4.444585	36	65.67101	0.5245727	3.00843	44	62.28819	0.7767094	3.51492	45	57.29947	0.8867521	2.691521	39	64.07066	0.4946581	3.033264	34	75.11922	0.1752137	3.757668	46	66.45782	0.732906	3.139496	36	64.40115	0.8333333	2.640855	36	70.19783	0.3878205	3.491678	42	74.03042	0.1784188	3.536027	40	64.83762	0.5042735	2.718125	47
ILMN_2577558	1110031I01Rik	84.45703	0.2318376	3.853689	46	74.62314	0.6976496	3.85663	34	74.92477	0.5961539	4.873985	33	82.71862	0.2361111	3.524643	48	70.37904	0.832265	3.155821	39	75.48737	0.6132479	3.667533	42	54.43753	0.6698718	3.369673	41	55.72237	0.4871795	3.136536	52	52.7564	0.6474359	1.926879	39	58.22581	0.2799145	2.807487	38	62.04483	0.2884615	2.143762	46	78.02184	0.02991453	4.48049	40	67.94394	0.3739316	3.754999	38	70.0358	0.2799145	2.598466	53	68.67468	0.4604701	2.630498	42	67.37216	0.4764957	3.203406	42	61.91728	0.6057692	2.916866	48	67.99895	0.5779914	3.210502	39	69.63426	0.551282	3.495448	37	75.3288	0.2617521	3.293262	38	72.06496	0.2884615	3.741541	40	59.94189	0.8739316	2.215975	45	67.44482	0.3450855	2.927216	43
ILMN_2960474	1110031I02Rik	105.7021	0.001068376	5.572001	34	103.7982	0.002136752	6.574389	31	103.1501	0	6.993612	36	116.7603	0	7.070322	36	116.1197	0	7.750802	30	107.4589	0	5.859763	26	96.12265	0	4.998374	29	100.52	0	5.50551	31	86.75884	0	4.885336	35	83.07711	0	4.43574	41	86.86554	0	3.955624	33	97.92079	0	5.40441	31	91.39402	0.001068376	5.395052	33	71.79278	0.2083333	4.231334	34	107.8581	0	4.352772	53	91.18026	0.001068376	5.530273	44	85.67815	0.001068376	4.185959	40	97.14555	0	7.423852	25	95.35927	0	5.56636	41	111.1205	0	7.653066	34	81.56748	0.02350427	3.702978	19	86.83298	0.004273504	4.932217	36	80.7906	0.003205128	4.072811	30
ILMN_1215043	1110032A03Rik	71.57533	0.8226496	3.891953	47	67.98078	0.900641	3.057292	47	78.1551	0.4326923	2.686293	48	78.10253	0.4807692	2.62731	44	73.70276	0.6965812	2.641073	52	69.14712	0.8643162	3.940042	33	61.4654	0.1816239	2.438041	40	61.42741	0.1228632	2.978589	46	53.49763	0.590812	2.234778	57	52.29877	0.7190171	2.023548	50	63.56712	0.2104701	2.696346	39	69.14181	0.2649573	3.229841	50	62.4659	0.6688034	2.405039	46	70.20673	0.2713675	3.377855	60	66.427	0.5854701	2.352381	50	68.58258	0.4209402	2.989147	54	66.47765	0.3717949	3.644957	48	60.92311	0.8846154	3.442425	32	59.68264	0.9444444	2.779779	41	66.51952	0.7371795	3.045877	55	62.30167	0.8076923	2.827673	45	65.95139	0.6303419	2.430681	49	62.15649	0.6538461	3.508973	33
ILMN_2772120	1110032A04Rik	72.25861	0.7991453	4.133356	45	84.34903	0.2083333	4.024992	48	72.07487	0.7307692	3.595981	31	72.39568	0.7478632	2.450472	45	83.61229	0.1826923	3.873734	39	84.54038	0.1741453	2.803362	46	65.73202	0.05128205	2.507416	41	60.21618	0.1741453	2.179056	57	58.70435	0.2094017	2.962919	45	59.36326	0.2168803	2.514679	47	67.53421	0.05448718	2.454492	49	63.73966	0.5416667	2.679351	53	75.4843	0.06944445	3.453817	44	72.8865	0.1549145	3.099017	51	70.09221	0.3942308	2.735124	46	73.3925	0.1901709	3.149876	40	70.66089	0.176282	2.852991	65	66.98157	0.6431624	4.439531	33	68.49049	0.6196581	2.858435	55	70.2859	0.5470086	3.070983	44	66.42532	0.6143162	3.529395	43	63.0759	0.7724359	2.886356	43	69.38789	0.2403846	3.218966	44
ILMN_2759652	1110032A13Rik	93.46297	0.02564103	4.222273	34	130.1236	0	6.733974	45	127.7319	0	6.721296	41	93.96766	0.007478632	3.997391	34	106.344	0	5.10271	44	106.0758	0.001068376	4.800563	38	102.9165	0	5.367188	36	109.2535	0	3.819055	58	114.4722	0	6.047259	33	105.6645	0	5.054991	40	110.0246	0	2.418801	38	114.2044	0	5.147834	49	107.6068	0	4.997774	47	121.1756	0	5.052089	54	107.9158	0	3.472082	47	110.7017	0	4.999005	46	115.8256	0	5.988258	53	119.9022	0	6.600195	40	105.9709	0	5.251094	44	120.1272	0	4.492031	31	121.2069	0	5.032598	43	101.1824	0	5.305739	47	108.8423	0	4.87928	44
ILMN_2955214	1110032A13Rik	272.1216	0	10.73119	41	264.0913	0	13.84724	31	229.5921	0	11.41446	39	233.5709	0	9.253363	48	276.3274	0	13.95965	36	284.3246	0	12.08209	36	227.6111	0	8.63296	40	238.4964	0	8.961125	37	209.1367	0	7.683506	38	246.3081	0	7.597705	39	238.5311	0	9.127081	37	248.5008	0	8.824631	46	249.3923	0	11.90298	47	182.5211	0	5.707409	38	236.5065	0	6.82112	33	215.9252	0	8.935252	32	291.2479	0	13.65689	38	222.1809	0	12.40342	30	203.5363	0	7.518554	27	263.787	0	15.3767	36	236.2632	0	13.1872	40	213.4631	0	9.714136	39	226.9319	0	9.065108	45
ILMN_2474195	1110032D16Rik	81.18084	0.3952991	3.6942	47	71.94746	0.7970086	3.298721	39	79.16842	0.383547	3.02388	53	85.0799	0.1399573	3.291482	65	78.59951	0.4401709	3.703361	42	91.19553	0.02457265	3.193193	48	62.44015	0.142094	2.930491	42	60.79505	0.1452992	2.257543	69	57.15945	0.3173077	2.74242	48	63.08275	0.0673077	2.537069	49	68.38562	0.03739316	3.719671	34	79.31621	0.02350427	3.964909	48	77.10786	0.04273504	3.281806	48	77.005	0.05021368	3.281736	55	76.20961	0.1356838	2.800219	58	75.22658	0.125	3.413001	43	72.75244	0.1228632	3.37777	47	76.87745	0.1175214	4.489944	47	69.27049	0.5747863	2.963719	61	76.28829	0.1997863	3.665742	42	76.40643	0.1047009	3.352695	51	67.56603	0.5405983	2.306234	37	69.24979	0.2435897	2.769885	40
ILMN_1235811	1110032E23Rik	116.7589	0	5.040448	46	116.8653	0	4.98664	42	104.2078	0	5.739728	44	112.3692	0	4.961521	41	104.8687	0	4.293474	37	105.3523	0.001068376	4.669634	42	107.8466	0	5.737903	34	106.4043	0	4.534139	45	97.14793	0	3.295262	39	101.2095	0	4.33765	53	96.97311	0	3.709383	49	101.9065	0	3.266388	41	112.3058	0	4.968268	43	101.4515	0	3.11333	48	128.1555	0	5.075695	55	99.11067	0	3.12409	47	102.4521	0	4.058951	47	101.7262	0	4.553834	31	113.2616	0	5.686548	37	124.0309	0	6.926338	32	103.2632	0	7.212563	34	103.8721	0	4.609204	43	97.67117	0	4.258345	47
ILMN_2441625	1110032E23Rik	81.34801	0.3846154	3.331843	54	80.27149	0.383547	3.97654	37	80.60546	0.3034188	3.601568	48	87.05933	0.08440171	3.686843	53	79.13332	0.4059829	2.698585	52	78.97694	0.4294872	3.424841	48	58.52449	0.3600427	2.180855	46	59.85062	0.1901709	2.752443	51	64.3747	0.02884615	2.525374	39	57.23073	0.3547009	2.197196	51	57.68709	0.5801282	2.093261	45	64.03318	0.5309829	2.768102	60	67.67539	0.3910256	2.330181	73	69.66232	0.301282	2.407534	80	70.68755	0.366453	2.732808	61	70.49572	0.3162393	2.452063	56	64.51125	0.4764957	2.708625	60	78.9454	0.07478633	3.579735	51	76.28271	0.1997863	2.875741	47	78.54615	0.1143162	3.32948	50	66.98978	0.5865384	2.21207	35	71.08174	0.3141026	3.204587	46	63.73342	0.5801282	2.127081	55
ILMN_2484234	1110032F04Rik	78.99507	0.491453	3.597236	49	72.89137	0.7692308	2.439943	59	66.82748	0.9017094	2.861704	50	76.45622	0.5598291	3.378962	53	74.56335	0.6666667	3.576532	49	76.95127	0.5459402	3.540427	40	51.33525	0.8440171	2.809016	44	48.38756	0.9059829	2.330644	46	54.82742	0.4861111	2.233944	57	53.03686	0.6698718	2.742737	46	58.68493	0.5106838	2.786307	47	64.90205	0.482906	2.566628	53	62.06638	0.6891026	2.614003	59	60.28922	0.7617521	2.367518	54	65.01133	0.6623932	2.607533	63	58.40284	0.8600428	2.651711	52	59.25552	0.7264957	2.678834	60	70.65354	0.4059829	3.074795	58	67.67616	0.6730769	3.247697	52	61.73355	0.9113248	1.715869	49	59.30681	0.8985043	2.134448	48	66.75745	0.5833333	2.73926	55	60.93268	0.7232906	2.781447	62
ILMN_2464955	1110033C18Rik	98.08021	0.00534188	4.293392	47	99.05186	0.003205128	4.371404	47	87.47883	0.06517094	3.852104	49	92.27563	0.01388889	3.934309	43	97.11176	0.004273504	3.854041	61	88.26819	0.06410257	3.617895	51	64.1678	0.08867522	3.4618	46	72.09792	0.001068376	3.523238	51	67.42184	0.00534188	2.845402	54	63.40809	0.05982906	2.930509	46	62.53332	0.267094	2.296875	45	71.12732	0.1923077	2.780495	53	74.29894	0.1025641	3.650024	53	69.64996	0.3034188	2.746702	49	78.15953	0.07692308	2.798633	54	82.67353	0.01175214	3.716848	52	75.83595	0.05021368	4.06227	50	76.62495	0.1207265	3.103258	52	87.87566	0.007478632	4.221942	38	96.06918	0	4.660117	52	97.16685	0	5.144075	36	83.86758	0.009615385	3.562802	45	73.16245	0.1025641	3.350919	57
ILMN_2648134	1110033F04Rik	90.97746	0.05769231	5.000651	31	90.19085	0.0491453	3.790213	29	74.27812	0.6239316	3.698807	30	82.32409	0.2606838	4.562062	34	94.16093	0.01175214	5.287236	46	80.06745	0.3696581	4.184796	34	58.624	0.3547009	3.306356	42	63.55052	0.06410257	3.039189	43	63.42503	0.04273504	3.167216	34	63.86356	0.0534188	3.564144	35	60.90682	0.3643162	2.13231	26	68.36393	0.2970085	3.718421	35	67.48355	0.4017094	2.992095	53	61.2667	0.7286325	2.728887	26	71.2588	0.3365385	3.239214	42	69.41662	0.3717949	3.916888	37	60.62793	0.6720086	2.896941	44	75.67188	0.1474359	5.035603	27	80.41573	0.0758547	3.809818	46	72.82302	0.4102564	4.074161	25	77.21953	0.08974359	3.574303	40	66.27125	0.6089743	3.128497	32	64.18238	0.551282	5.069006	31
ILMN_2694430	1110033K02Rik	101.1597	0.002136752	4.638875	42	99.78827	0.003205128	3.817327	44	103.3702	0	4.233151	59	89.08269	0.04700855	4.002003	43	100.9867	0.003205128	5.013015	41	119.5518	0	5.433317	44	80.37067	0	4.448562	40	84.40136	0	3.900418	43	65.17526	0.02029915	3.320071	42	95.38371	0	3.998855	43	80.1139	0	3.620861	44	85.11552	0.003205128	4.283118	45	90.36071	0.001068376	3.367873	62	82.44816	0.004273504	3.578518	48	89.63901	0	3.292627	60	96.17287	0	4.431085	57	99.1127	0	3.835607	59	82.20924	0.02564103	3.88965	54	93.35374	0	4.363455	48	90.15131	0.001068376	4.265313	45	78.26908	0.07051282	3.889768	34	88.94442	0.002136752	4.241546	44	87.0525	0.001068376	4.768142	40
ILMN_2714928	1110033K02Rik	83.24863	0.2745726	3.45207	44	80.0897	0.3931624	3.609484	42	82.3017	0.2275641	4.091548	51	87.91573	0.06623932	3.638099	50	80.87185	0.301282	3.553338	48	76.85125	0.5502137	2.103929	48	72.67547	0.002136752	3.268232	41	61.37089	0.1239316	2.568368	48	57.47217	0.2938034	2.044098	51	65.06557	0.02777778	2.350148	59	65.76418	0.1036325	3.414139	38	64.58961	0.5032051	2.375316	61	72.73928	0.1581197	2.591005	57	76.49575	0.05662393	3.279276	57	75.05267	0.1784188	3.295389	42	70.88277	0.2938034	3.138513	62	65.44624	0.4273504	2.776297	47	78.01968	0.0940171	4.203962	49	76.47607	0.1901709	3.292244	49	78.36432	0.1185897	2.756679	57	79.10645	0.05235043	3.332411	54	76.59401	0.0982906	3.737079	47	76.75016	0.02991453	2.669178	52
ILMN_2476881	1110033L15Rik	76.87613	0.6025641	3.40696	44	75.73131	0.6431624	3.67426	45	83.27221	0.1891026	3.975042	38	75.0564	0.6303419	2.872005	57	72.88735	0.7318376	3.322188	33	74.46667	0.6720086	3.103771	49	60.22095	0.2521368	2.814771	41	55.42487	0.5128205	2.275761	44	52.11854	0.6955128	2.703305	43	57.28342	0.3482906	2.624757	23	63.13351	0.2361111	2.867677	43	66.03238	0.4166667	3.780507	43	65.48563	0.5010684	2.754237	48	72.71983	0.1602564	2.70786	57	63.95929	0.7136752	2.767246	42	64.89253	0.6068376	2.703456	52	64.41772	0.4807692	3.211166	39	74.885	0.1816239	3.720191	51	76.10948	0.207265	3.50843	52	76.69009	0.1805556	3.495353	43	63.17578	0.7692308	3.882926	33	66.37641	0.6014957	2.722609	46	65.14459	0.4818376	3.636063	42
ILMN_1257255	1110033M05Rik	77.12657	0.590812	2.508493	62	72.97324	0.767094	2.612071	51	83.54585	0.1784188	3.990657	47	77.58882	0.5074787	2.591559	62	71.69349	0.784188	3.065454	43	74.51122	0.6688034	2.521794	55	53.62727	0.724359	2.336453	58	66.05406	0.0224359	2.923192	48	51.18316	0.7574787	2.020086	46	53.31488	0.6538461	2.026057	54	57.61903	0.5811966	2.256657	55	69.53955	0.2489316	3.013088	58	63.36773	0.6111111	2.327917	66	66.62276	0.4711539	2.517087	65	67.69696	0.5106838	2.891502	61	69.57822	0.3621795	2.617998	61	60.40677	0.6773504	2.604179	59	71.67757	0.3472222	3.313514	60	71.06339	0.4711539	3.190765	56	72.77522	0.4123932	2.914594	55	73.43659	0.2318376	3.659947	47	67.34715	0.5566239	2.691683	51	62.87116	0.6196581	2.199022	50
ILMN_1252597	1110033M05Rik	86.47516	0.150641	4.157101	43	90.89172	0.03846154	4.809572	42	74.36998	0.6217949	3.726221	27	83.72613	0.2029915	4.833578	30	94.72369	0.01068376	4.617997	40	95.16689	0.007478632	5.581441	40	78.24847	0	3.352351	52	72.35137	0.001068376	3.057156	53	65.14288	0.02136752	2.431117	39	77.26588	0	4.049532	40	78.68246	0	2.53145	59	80.07591	0.01709402	3.140762	57	83.76188	0.008547009	5.098488	44	86.39033	0.001068376	4.367733	48	99.11697	0	4.95462	53	87.20904	0.001068376	5.181959	39	90.85316	0	3.494154	47	76.88524	0.116453	4.609385	41	72.88894	0.3621795	3.461389	45	84.02217	0.0267094	3.574374	38	71.00379	0.340812	3.768438	32	78.20291	0.06303419	4.186314	34	83.54319	0.002136752	4.295252	42
ILMN_1248948	1110033O09Rik	81.69319	0.3589744	4.16139	34	74.83138	0.6869658	4.275976	22	84.30027	0.1549145	3.238564	51	82.18	0.267094	3.488727	44	82.83482	0.2136752	4.303382	40	81.13484	0.323718	3.387471	44	58.71643	0.3482906	2.604137	38	57.86154	0.3141026	3.07314	42	57.92261	0.2574786	2.198719	39	60.37925	0.1720085	2.571498	38	65.17194	0.1217949	3.308318	44	67.42416	0.3450855	3.358182	51	71.92452	0.1901709	3.584307	38	72.70379	0.1623932	3.495973	29	70.66833	0.366453	2.584912	40	67.9909	0.4444444	2.752441	45	61.53009	0.6207265	2.966959	31	73.75667	0.232906	3.517002	40	73.6368	0.3162393	3.912446	37	74.83328	0.2852564	3.82676	44	80.62199	0.03418804	4.974818	36	73.9034	0.1805556	3.068889	42	66.38495	0.409188	3.497605	38
ILMN_2972929	1110034A24Rik	87.56052	0.1196581	6.871879	22	84.76398	0.1880342	4.340518	29	77.94218	0.4476496	3.841962	40	91.37923	0.02350427	4.014649	43	91.73797	0.0224359	5.008351	36	89.85643	0.03739316	4.616736	42	71.21356	0.00534188	3.757537	40	65.03619	0.03418804	2.462034	34	62.85322	0.05448718	2.530504	45	64.44304	0.03525641	2.648691	54	75.00999	0.003205128	4.7243	31	74.04099	0.1036325	3.406753	30	72.58405	0.1623932	2.905198	51	74.49332	0.1111111	2.574353	46	81.01492	0.03418804	4.171493	47	76.60735	0.08867522	3.91018	24	77.19642	0.02991453	3.804765	41	84.08192	0.02029915	4.345826	37	78.41422	0.1324786	3.910805	38	73.26503	0.3771368	4.151384	39	76.64835	0.09722222	3.921212	34	75.69666	0.1239316	3.980607	38	64.15154	0.5555556	3.787843	39
ILMN_1229416	1110034A24Rik	81.41281	0.3803419	3.466603	50	66.37187	0.9294872	3.874223	31	70.18339	0.8034188	3.540359	48	63.74504	0.957265	2.149257	39	75.61133	0.6121795	3.686618	39	74.55945	0.6655983	3.486141	45	62.20741	0.1517094	2.745495	53	65.57598	0.02564103	3.429573	40	50.94109	0.7777778	2.345338	45	58.62951	0.258547	2.580561	47	65.34894	0.116453	2.720387	52	69.97057	0.2211538	3.201848	56	63.044	0.6303419	3.04681	48	68.22273	0.3856838	3.246569	55	63.60055	0.7254273	2.186506	54	71.78867	0.2564103	3.180765	56	68.46209	0.2799145	3.371891	46	65.368	0.7136752	3.300405	40	58.19542	0.9647436	1.931758	52	69.38023	0.599359	3.582055	54	67.27697	0.5747863	3.504866	48	65.95261	0.6303419	3.188529	41	59.52876	0.7831197	2.635292	43
ILMN_1250467	1110034B05Rik	83.82861	0.2489316	5.720885	34	74.18777	0.7190171	3.447966	39	78.84122	0.3985043	4.125497	41	73.40903	0.7008547	3.524147	36	78.97949	0.417735	3.216977	43	80.88069	0.3311966	4.143514	28	63.56824	0.1047009	3.209252	41	56.79444	0.4070513	2.899361	37	61.32755	0.08867522	3.128085	37	52.93513	0.6741453	1.777358	45	59.68154	0.4604701	2.666479	41	53.26168	0.9145299	2.363389	35	73.27888	0.142094	3.604604	47	71.5132	0.2168803	3.12405	47	73.59622	0.2254273	4.110468	32	63.45221	0.667735	3.092802	41	60.99524	0.6517094	2.519342	55	63.10927	0.8119658	3.879347	27	72.72229	0.375	3.675236	33	70.08077	0.5576923	2.498305	30	73.3617	0.2339744	5.634559	27	69.00993	0.457265	4.477921	23	59.66341	0.7809829	2.376863	39
ILMN_1228053	1110034G24Rik	75.03244	0.6891026	3.212516	51	82.40218	0.2863248	4.391886	45	81.67931	0.258547	3.4824	40	75.89564	0.590812	2.899809	44	83.91185	0.1720085	2.902774	36	81.85667	0.2873932	3.419071	43	60.8514	0.207265	3.226416	45	64.08144	0.05021368	3.270097	41	60.17878	0.1324786	3.116629	40	56.91409	0.3771368	2.63651	43	61.60415	0.3215812	2.28602	57	73.33679	0.1292735	2.911043	55	73.18967	0.1463675	2.894782	44	72.12283	0.1933761	3.353709	53	69.68363	0.4134615	2.734655	50	71.7535	0.2574786	3.117127	58	67.47608	0.3226496	4.023466	39	55.95866	0.9690171	2.925202	30	72.96183	0.357906	4.687473	45	68.66953	0.6495727	2.853178	42	71.15939	0.3344017	3.376138	41	62.62065	0.7916667	3.634441	43	68.22985	0.2991453	3.873161	52
ILMN_1233522	1110034O24Rik	282.8383	0	18.96208	40	273.4283	0	18.48443	50	288.1156	0	20.94045	41	254.6746	0	15.59419	47	359.3311	0	22.76593	43	471.7322	0	25.84871	45	264.7387	0	15.99863	46	434.9702	0	17.36652	50	270.4374	0	14.28006	56	304.5378	0	17.66856	38	277.2161	0	13.40481	52	332.7151	0	17.08784	49	287.2422	0	17.09329	38	420.8009	0	22.13571	40	388.8652	0	30.19785	39	375.5577	0	19.35676	52	544.1781	0	32.15414	41	263.608	0	17.42761	45	227.0021	0	16.10328	40	311.014	0	24.40726	39	262.7231	0	19.65284	43	233.6684	0	12.28673	55	235.2933	0	14.73111	29
ILMN_2506537	1110035H17Rik	93.46933	0.02564103	4.409937	50	95.28777	0.01068376	4.520133	38	88.36182	0.05021368	3.706429	49	102.1973	0.001068376	5.172439	33	85.10619	0.133547	3.304375	35	101.1977	0.001068376	3.848228	51	68.51138	0.02029915	3.100839	44	64.79778	0.04166667	2.713324	58	63.88034	0.03952992	2.695851	50	70.65161	0.001068376	4.196994	35	76.37615	0.002136752	3.126117	44	76.76684	0.04380342	3.055083	50	91.624	0.001068376	4.465279	38	74.58504	0.107906	2.570779	50	79.48531	0.0491453	3.648022	50	78.0368	0.06303419	3.125529	52	71.05136	0.1698718	3.145829	50	78.25002	0.08974359	4.101089	41	81.02012	0.0673077	3.089306	44	89.15892	0.002136752	4.022562	44	79.03838	0.05235043	3.511838	48	82.34284	0.01388889	4.735321	34	82.16132	0.002136752	4.731754	39
ILMN_2422360	1110036D12Rik	124.1425	0	10.81547	33	93.32136	0.01495726	4.490677	37	83.99994	0.1645299	3.632603	49	113.4669	0	6.085252	35	100.5052	0.003205128	5.050883	43	104.186	0.001068376	4.560175	53	98.79362	0	4.120682	46	99.38339	0	4.935953	57	84.14141	0	3.985026	45	106.9349	0	5.320728	59	129.7025	0	6.056986	49	133.4987	0	5.517064	71	117.9774	0	5.568089	58	130.1537	0	5.55998	63	107.9936	0	5.141094	49	109.0709	0	5.33404	55	125.3275	0	6.865922	57	104.4105	0	4.599154	43	101.6064	0	6.819985	37	112.4115	0	6.850282	47	125.2282	0	10.1681	35	110.2307	0	7.371695	39	124.1939	0	6.348942	64
ILMN_1231457	1110036O03Rik	139.3083	0	7.436009	35	140.0959	0	7.560848	37	101.7324	0.002136752	6.590479	32	126.9817	0	4.828231	27	98.56968	0.004273504	5.854461	31	95.34315	0.007478632	4.793578	35	120.0771	0	3.733981	31	165.2598	0	8.089443	44	128.6338	0	4.388126	41	118.9159	0	10.0872	26	132.5644	0	6.680131	37	152.9021	0	7.026062	47	175.1616	0	8.212826	59	90.48088	0.001068376	4.47189	42	104.0774	0	4.532912	29	112.4432	0	5.319726	38	87.20554	0.001068376	3.61774	45	145.3066	0	9.454977	28	110.7179	0	5.358646	29	148.9493	0	11.05087	35	140.2405	0	9.636304	35	114.6127	0	6.361109	28	113.2799	0	6.041761	32
ILMN_1242212	1110037F02Rik	111.0993	0	5.453082	45	91.25479	0.03632479	4.49892	46	102.2678	0	5.368758	47	100.4894	0.001068376	4.257481	59	95.16016	0.007478632	3.965966	57	111.1818	0	5.039307	50	88.63235	0	3.560432	57	93.116	0	3.538081	60	74.90213	0	3.065319	51	91.6733	0	3.682767	55	91.25983	0	2.992965	58	95.11073	0	3.458121	59	90.63421	0.001068376	3.365539	61	93.24892	0	2.588225	69	104.5162	0	3.330988	65	92.49513	0	4.154957	54	111.6653	0	5.743432	53	107.6248	0	5.153898	40	95.9016	0	4.052171	56	110.7947	0	6.121316	42	110.405	0	7.2495	45	98.21249	0	4.116232	48	91.3604	0	4.857769	44
ILMN_1223282	1110037F02Rik	100.6467	0.002136752	4.142381	55	97.21322	0.00534188	4.021005	42	99.11344	0.002136752	3.363413	45	86.24993	0.1057692	2.994304	37	112.7285	0	4.738242	45	108.5842	0	5.169719	44	85.79531	0	4.045846	41	77.68673	0	3.56886	46	75.28638	0	2.070047	63	78.18153	0	2.637147	50	81.58558	0	3.227478	45	99.73641	0	4.430161	50	91.98465	0	3.997208	67	91.19029	0.001068376	4.282964	47	95.87859	0	3.950894	52	97.59723	0	4.001495	51	91.98469	0	3.676324	45	86.93679	0.008547009	3.925981	47	88.03299	0.007478632	3.553686	58	91.27285	0	4.459984	44	77.65746	0.08226496	3.540084	40	84.91819	0.007478632	3.052432	49	83.50197	0.002136752	4.533619	45
ILMN_1233498	1110037J23Rik	74.23274	0.715812	3.470531	43	75.42673	0.659188	3.562	49	75.96057	0.5470086	2.416904	49	78.16597	0.4786325	3.723266	41	70.2541	0.8354701	3.798768	32	75.02219	0.6346154	2.78803	43	55.56402	0.5918803	2.565269	45	53.38947	0.6570513	2.079338	62	53.97139	0.5544872	2.429468	51	50.51284	0.8162393	2.655544	53	50.61277	0.9155983	2.781872	36	60.74247	0.6923077	2.595387	46	62.66818	0.6602564	2.956935	50	65.28532	0.5491453	2.472714	46	66.45566	0.5844017	2.442047	68	71.58507	0.2606838	3.377005	47	61.58814	0.6196581	2.148398	73	72.12018	0.3247863	3.495915	47	72.61965	0.3814103	3.129175	49	61.84204	0.909188	2.628866	43	62.62954	0.7916667	2.727496	37	72.38028	0.2628205	2.246499	43	63.76529	0.5790598	3.371154	43
ILMN_1223577	1110037P13Rik	80.48841	0.4230769	2.939287	49	71.55026	0.8119658	4.12453	45	74.481	0.6185898	3.526001	47	74.57115	0.6442308	2.972082	46	77.73235	0.4861111	3.576814	39	69.48926	0.8504273	3.144335	40	60.80418	0.2104701	3.351872	40	49.54007	0.8792735	1.878583	52	51.62333	0.7232906	2.283845	42	55.41379	0.5053419	2.814776	46	55.25577	0.7467949	3.048174	42	61.60419	0.6527778	3.176126	48	57.73947	0.8482906	2.786212	48	62.25574	0.6901709	2.402357	47	58.19242	0.8974359	1.760507	42	60.05891	0.801282	2.973249	55	72.17633	0.142094	3.001466	51	69.35673	0.4861111	3.11115	45	73.88808	0.3044872	3.666219	41	68.80348	0.6356838	2.618032	40	64.98691	0.6901709	2.986528	48	64.79734	0.6933761	2.946833	43	52.25512	0.9508547	1.908391	32
ILMN_2714787	1110038B12Rik	169.4348	0	8.068078	45	137.0545	0	4.867642	50	165.4097	0	7.788222	45	207.2392	0	10.24004	48	219.6548	0	10.79397	37	234.8517	0	10.02709	53	151.7693	0	5.639809	49	185.98	0	7.682333	46	159.3817	0	4.538341	52	151.154	0	6.764702	53	174.5092	0	5.802496	43	175.2007	0	6.507933	58	163.0181	0	6.060245	48	248.1405	0	9.526787	62	217.5932	0	9.481093	54	208.831	0	11.26403	39	243.0931	0	12.96097	44	148.4182	0	8.719991	37	115.5704	0	6.713373	39	133.8717	0	6.803643	46	144.5851	0	7.14117	44	143.7531	0	7.872015	39	139.3743	0	6.606987	44
ILMN_3000080	1110038D17Rik	265.9111	0	14.76578	36	223.4722	0	16.1258	31	168.77	0	8.537528	33	212.1882	0	12.48067	36	173.8404	0	8.467256	40	270.6145	0	24.2509	26	232.8683	0	7.070557	48	207.4037	0	8.717813	39	184.1235	0	6.403758	45	206.8497	0	10.92829	36	180.0831	0	6.320668	41	197.2264	0	7.433594	49	199.5233	0	10.16188	37	174.6374	0	6.189993	52	201.0665	0	8.429483	39	203.7363	0	8.555086	39	233.7358	0	10.58965	44	185.5403	0	7.713778	45	175.7604	0	8.803459	32	210.8089	0	16.1132	30	168.6926	0	8.365813	41	179.263	0	7.927102	38	170.6073	0	7.324509	40
ILMN_2653900	1110038D17Rik	70.08329	0.8707265	3.916515	41	76.37801	0.6047009	4.146595	38	74.4836	0.6185898	3.385439	36	86.80523	0.08867522	5.249976	35	68.37449	0.8728632	2.730408	45	82.01499	0.2788461	4.41725	36	56.58506	0.5277778	3.300032	39	59.78704	0.1912393	3.528853	35	53.43114	0.5929487	3.564355	28	50.38691	0.8205128	2.423671	35	55.96656	0.707265	2.67522	30	60.28255	0.7168803	2.724244	36	60.45113	0.7606838	3.643039	40	63.70727	0.6153846	3.160491	42	68.67471	0.4604701	2.582295	47	73.86301	0.167735	3.55265	34	53.01097	0.8952991	2.209059	45	69.49074	0.4764957	3.675073	41	61.68487	0.9059829	3.215683	29	66.16956	0.7478632	3.555674	34	67.9848	0.5202991	4.26827	24	67.20782	0.5630342	3.352558	24	64.69067	0.5128205	3.577785	20
ILMN_2629375	1110038F14Rik	89.02734	0.08653846	3.638508	46	86.04376	0.1538462	3.555984	48	90.34534	0.02457265	5.443423	38	84.06834	0.1848291	4.395113	33	93.40144	0.01388889	6.574966	30	107.389	0	5.133581	42	70.89966	0.007478632	3.489509	35	75.75491	0	3.545917	46	66.84113	0.006410256	3.039827	39	73.9213	0	3.353861	37	77.79932	0	4.351751	28	74.75497	0.07478633	4.593611	37	77.69165	0.03632479	3.793156	43	86.63462	0.001068376	5.332544	30	79.85567	0.04380342	3.964485	31	75.83479	0.1025641	3.667019	34	81.37618	0.008547009	2.789705	42	87.28388	0.007478632	6.029972	33	87.15532	0.009615385	4.614171	28	90.05212	0.001068376	5.542489	32	85.7879	0.004273504	3.95701	41	74.94289	0.1527778	4.051749	33	76.02516	0.04166667	6.221999	37
ILMN_2863437	1110038F14Rik	106.2033	0.001068376	7.302635	35	96.95671	0.00534188	5.55862	33	100.8318	0.002136752	6.597492	31	93.00185	0.007478632	7.123827	26	116.6475	0	8.910264	26	120.5807	0	9.561727	29	105.4743	0	6.881978	33	119.4209	0	6.869627	35	99.52395	0	4.974645	31	117.2718	0	7.953058	38	113.0305	0	7.10829	26	111.6991	0	7.03792	29	110.986	0	6.702116	41	102.6078	0	7.191065	23	100.9827	0	7.0766	26	93.60215	0	4.731796	27	125.6574	0	9.316226	34	89.79176	0.002136752	6.069567	32	96.11422	0	10.49624	19	87.39101	0.004273504	5.619013	15	106.9098	0	7.598578	46	100.0525	0	7.267098	31	89.28472	0.001068376	7.187874	27
ILMN_1233220	1110038G02Rik	120.8648	0	5.369915	54	122.6353	0	6.466245	38	101.6497	0.002136752	6.826	47	100.9706	0.001068376	5.441765	43	106.5188	0	5.444368	38	100.5808	0.001068376	4.178756	52	102.2496	0	3.650778	51	97.87831	0	3.57374	49	95.83488	0	3.613621	47	84.51747	0	4.250311	43	90.14165	0	3.240632	53	108.9781	0	4.83181	53	109.6391	0	6.06448	48	92.41477	0.001068376	4.22598	57	95.78383	0	4.117023	48	92.67738	0	3.808779	54	107.9241	0	5.01159	47	128.8468	0	5.869327	51	107.0974	0	4.157828	59	110.9531	0	6.114172	40	101.7763	0	4.430922	40	96.76574	0	3.802282	49	102.8796	0	4.447723	42
ILMN_2790512	1110039B18Rik	216.269	0	13.52076	39	199.0525	0	12.83425	42	178.7557	0	12.08025	51	216.3297	0	13.99549	47	201.8029	0	11.11003	47	236.2986	0	13.24992	35	163.5124	0	6.465704	56	195.7495	0	9.055021	41	178.2791	0	7.733909	39	183.0006	0	7.565279	47	194.3658	0	7.954667	39	184.6612	0	8.340346	47	144.9944	0	6.234969	65	198.3128	0	7.678895	47	245.65	0	12.53457	43	194.1417	0	9.040689	55	225.5838	0	13.4053	45	227.5064	0	9.911679	51	174.9019	0	9.549097	34	204.8542	0	12.38785	38	163.8643	0	10.52416	44	154.6131	0	8.470096	45	171.2469	0	9.097868	45
ILMN_2739128	1110039B18Rik	102.1797	0.002136752	5.273369	37	97.87509	0.003205128	5.832029	27	101.6641	0.002136752	4.166305	36	126.7052	0	5.648278	38	108.5391	0	6.817706	22	113.2876	0	5.724808	36	87.25333	0	4.694507	27	83.43912	0	3.718121	36	75.26871	0	3.404075	29	89.066	0	4.077474	40	81.33473	0	3.152787	37	84.92089	0.003205128	3.934438	45	84.00777	0.006410256	3.795846	45	89.98241	0.001068376	3.124773	32	97.95951	0	4.798392	42	96.72204	0	3.432628	30	86.39075	0.001068376	3.630381	38	86.84399	0.008547009	5.815174	27	105.4965	0	6.533197	34	87.28868	0.007478632	4.432029	23	88.96091	0.001068376	7.284144	27	83.5504	0.009615385	5.037901	34	85.69095	0.001068376	5.449347	36
ILMN_2513451	1110046J11Rik	197.3404	0	8.961906	51	235.4831	0	9.63032	49	184.0073	0	8.347284	43	371.8365	0	17.28744	43	221.7879	0	8.051986	39	334.7449	0	13.05587	36	324.7409	0	12.49723	40	179.1194	0	5.058496	56	264.257	0	6.377603	36	274.4541	0	8.856297	50	293.7012	0	9.644629	52	256.9926	0	7.699086	56	282.0687	0	12.58894	48	224.6757	0	8.073936	58	262.1583	0	10.08037	53	215.3954	0	8.931006	49	239.7972	0	7.872486	46	208.6395	0	10.0741	39	262.4311	0	11.14109	45	364.7657	0	24.21158	42	255.41	0	15.50163	47	252.7544	0	13.70851	51	277.5796	0	12.6907	44
ILMN_2664522	1110048D14Rik	100.4542	0.002136752	6.805302	40	82.27464	0.2895299	5.695087	26	88.22292	0.05235043	4.509	39	91.77134	0.02029915	4.331247	33	91.11964	0.02457265	5.001504	31	90.32364	0.03098291	5.026136	25	68.20637	0.02457265	4.780745	30	72.27271	0.001068376	3.418297	36	72.54936	0	4.142838	25	73.36518	0	3.814142	36	73.89336	0.003205128	3.742029	30	82.77524	0.009615385	4.236254	43	75.99513	0.06303419	3.804318	32	78.46783	0.03311966	3.460056	38	80.58	0.03632479	3.027878	31	76.62212	0.08867522	4.887955	31	82.98687	0.00534188	5.206405	38	76.00416	0.1378205	5.393361	29	78.27856	0.1346154	3.51323	27	93.99754	0	5.847959	34	79.48161	0.04594017	4.051167	41	81.51605	0.0224359	4.892138	37	72.71268	0.116453	4.067133	46
ILMN_3159695	1110049B09Rik	65.58469	0.9551282	4.050786	36	58.56094	0.9861111	2.761752	49	70.79926	0.7873932	4.038615	41	68.12369	0.8910257	2.917733	34	60.58585	0.9775641	3.087047	23	59.82364	0.9711539	2.831739	39	49.23246	0.9166667	2.39811	39	51.974	0.758547	2.617375	37	42.968	0.9839743	2.811785	32	48.47566	0.8888889	2.211683	43	44.07696	0.9893162	2.293865	30	48.8313	0.9700854	2.458736	45	47.16988	0.9807692	2.1037	44	49.45275	0.9732906	2.316772	39	48.82649	0.9882479	2.405949	45	47.0154	0.9903846	2.435241	45	46.59099	0.9775641	2.390078	41	54.05878	0.9850428	3.319274	35	59.15138	0.9561966	2.900285	33	59.88009	0.9444444	3.137886	39	54.85122	0.9647436	2.877614	32	50.2789	0.9925213	2.278825	30	45.96803	0.9935898	2.315788	32
ILMN_2616045	1110049B09Rik	76.44697	0.6185898	3.98408	43	73.97173	0.7275641	3.553135	54	68.20792	0.8739316	3.193062	54	72.05671	0.7628205	3.132454	41	74.98504	0.650641	3.977784	36	78.20646	0.4754274	3.693643	38	57.7209	0.4273504	2.317147	34	50.38259	0.8418803	2.271757	54	54.13248	0.5384616	2.168782	53	52.62399	0.6955128	2.64109	42	55.42569	0.7403846	2.329276	44	67.95212	0.3162393	2.476176	55	68.50497	0.3344017	2.379577	48	67.87638	0.4017094	2.72961	52	69.89996	0.4059829	2.534576	55	70.08856	0.332265	2.000156	46	67.49993	0.3215812	2.936944	63	70.40051	0.4220085	3.848252	43	65.7915	0.7606838	3.44945	43	69.54022	0.5833333	3.058926	47	65.12871	0.6826923	3.13904	34	64.65417	0.6997863	2.591351	41	65.58445	0.457265	2.530747	38
ILMN_3080273	1110049B09Rik	72.92634	0.7724359	3.041161	39	73.827	0.7339743	3.447744	42	69.71233	0.8173077	2.585886	47	81.19733	0.3002137	3.85534	44	70.80405	0.8194444	3.035376	48	75.9322	0.5918803	2.830892	44	51.1519	0.8525641	2.517673	39	51.15601	0.8141026	2.46604	43	56.76159	0.3514957	2.020179	57	50.17949	0.8258547	2.162534	40	55.63791	0.7264957	2.441014	42	61.18621	0.6709402	2.732082	52	63.64852	0.5972222	2.630388	42	69.23061	0.3290598	3.026239	60	65.21739	0.6410257	2.755279	54	70.78242	0.3023504	3.715099	47	56.15131	0.8247863	2.087083	47	72.12202	0.3247863	4.334351	35	67.75525	0.667735	2.702149	44	72.9082	0.4038461	3.804323	41	66.31792	0.6228632	3.390201	36	72.20613	0.2713675	3.695969	39	63.57062	0.5886752	3.160434	44
ILMN_1221838	1110049F12Rik	81.59069	0.3685897	4.396741	37	76.80308	0.5801282	3.502701	32	74.30468	0.6228632	3.37656	43	70.94132	0.8108974	2.958085	37	80.99865	0.2948718	4.536211	24	81.26872	0.3183761	5.424854	20	61.26205	0.1869658	2.433883	39	56.84695	0.4038461	2.821743	27	63.62873	0.04059829	4.105452	31	59.09467	0.2307692	2.715482	37	62.82391	0.2532051	2.654029	30	68.64651	0.2884615	2.776521	40	75.31936	0.0715812	2.987458	52	69.74334	0.2959402	3.119678	43	72.21202	0.2852564	3.388572	42	69.72395	0.3547009	3.315051	52	70.08768	0.1965812	4.664888	32	83.55949	0.02136752	4.591832	31	65.38384	0.784188	2.873217	28	78.75432	0.1057692	4.434581	34	67.14276	0.582265	3.292304	30	68.53953	0.4903846	3.265064	38	67.52054	0.3397436	3.618794	36
ILMN_1255697	1110049F12Rik	179.809	0	11.86926	40	163.2684	0	11.81283	40	134.1897	0	7.102151	45	139.1919	0	9.681891	24	174.0014	0	11.13982	39	200.9345	0	13.2885	48	174.7315	0	10.06755	40	215.5072	0	8.679861	40	159.7753	0	8.427238	34	167.0551	0	6.266555	46	158.4709	0	8.255797	34	195.3439	0	8.594263	54	178.8631	0	10.52223	45	143.9229	0	8.030269	34	173.7621	0	10.43036	41	158.5524	0	6.273112	46	209.0363	0	9.704532	58	176.5177	0	8.717514	51	135.5797	0	8.631466	31	171.4851	0	13.35204	38	130.5094	0	8.492726	24	120.0384	0	6.285267	36	146.7179	0	7.944622	30
ILMN_2461077	1110049L02Rik	72.92026	0.7724359	2.950959	48	79.88454	0.409188	3.860578	46	73.30909	0.6773504	3.060205	44	79.27748	0.3995726	3.361569	54	71.17146	0.8055556	3.259269	43	84.03268	0.1997863	3.582315	54	56.20147	0.5534188	3.078853	47	53.1585	0.6752137	3.148845	42	54.23423	0.534188	3.160517	44	54.73367	0.5438034	2.510117	51	63.40305	0.2254273	2.648514	58	71.98591	0.1634615	4.454387	35	65.03886	0.517094	3.385746	47	59.45298	0.7938034	2.631745	54	70.61452	0.3707265	2.622072	53	70.34806	0.3194444	2.522152	60	60.26307	0.6816239	3.061908	44	55.25928	0.974359	3.120365	35	61.52406	0.9102564	2.883454	38	62.46677	0.8878205	2.43012	47	62.50619	0.801282	2.53247	34	61.05261	0.8354701	2.741835	34	64.38226	0.534188	2.012406	49
ILMN_2543459	1110049N09Rik	97.07392	0.007478632	4.370797	39	97.288	0.004273504	4.880088	42	88.71761	0.0448718	4.909228	31	101.8985	0.001068376	4.460094	45	94.71993	0.01068376	3.526777	43	98.79536	0.001068376	4.076007	33	75.85756	0	2.674099	59	74.68963	0	2.301715	44	78.00126	0	3.194818	52	73.76466	0	2.743948	51	70.15895	0.01068376	2.957292	59	83.39522	0.00534188	3.638506	42	94.07434	0	3.937037	57	91.33991	0.001068376	4.23007	55	90.49664	0	3.346646	47	92.55797	0	4.369839	46	88.87573	0	3.412135	57	95.54829	0	5.266893	36	84.33565	0.02350427	4.644761	31	85.79018	0.01282051	3.25598	43	88.76591	0.001068376	5.659472	37	79.78786	0.03525641	4.674771	42	80.2167	0.004273504	3.791266	43
ILMN_2577567	1110050B14Rik	79.76741	0.4540598	3.794398	50	74.90301	0.6805556	3.270471	42	66.50735	0.9059829	3.39975	38	68.14341	0.8910257	2.983782	37	75.93452	0.6004273	3.103916	46	72.74153	0.7467949	3.450241	39	56.76292	0.5128205	3.300951	45	59.45001	0.2190171	2.365945	44	60.10556	0.1346154	2.934308	53	52.71429	0.6901709	2.220754	44	57.58746	0.582265	1.791363	61	75.22991	0.06196581	3.806363	48	69.5973	0.2777778	3.917486	43	73.71417	0.1260684	3.444686	57	65.77087	0.6207265	2.903505	45	72.72565	0.2147436	2.178874	72	62.37617	0.5779914	3.026319	57	66.15697	0.6794872	3.806087	38	66.37374	0.7361111	2.632335	47	69.55026	0.5833333	2.651338	56	62.46943	0.8023504	3.108687	37	66.56456	0.5940171	2.719844	44	58.36352	0.823718	2.194141	52
ILMN_2711312	1110051M20Rik	70.17935	0.8653846	3.610698	36	72.21023	0.7895299	3.562496	37	76.06564	0.5459402	3.610817	43	71.10804	0.8044872	3.167009	43	69.51337	0.8418803	3.477058	37	64.98206	0.9241453	3.220034	40	51.77843	0.8290598	2.565269	46	56.01022	0.465812	3.60662	44	56.45269	0.3760684	3.208837	31	49.75467	0.8429487	2.487484	36	54.32141	0.8066239	2.713632	34	61.07138	0.6752137	3.222822	44	74.15345	0.1068376	3.686065	39	55.80107	0.8867521	2.874976	31	65.82888	0.6185898	3.360767	33	55.8884	0.9113248	2.902522	34	58.75443	0.7457265	2.499298	43	71.76231	0.3418804	4.915752	30	67.93863	0.6485043	3.02503	32	69.45467	0.5918803	5.164078	21	61.39679	0.840812	1.952361	34	63.83561	0.7275641	3.46314	33	64.00532	0.5651709	3.584267	41
ILMN_2493415	1110051M20Rik	81.64399	0.3632479	4.488863	47	78.96187	0.4668804	4.825937	40	73.17017	0.6848291	3.263499	32	75.60341	0.6047009	3.469269	49	84.51346	0.1474359	4.0114	37	80.48597	0.3536325	3.574894	46	56.65313	0.5160257	2.758125	37	59.1445	0.2371795	2.999171	51	59.66243	0.1570513	2.53527	59	57.71281	0.3173077	2.847672	50	68.29275	0.03846154	3.091625	37	66.63924	0.3846154	3.012602	66	69.1218	0.2991453	2.534425	67	70.59789	0.2532051	3.285296	50	76.50896	0.1207265	3.415449	57	66.90617	0.4946581	2.784827	61	71.52726	0.1538462	2.607141	58	62.60402	0.8311966	3.52043	37	67.13349	0.7040598	4.072207	37	64.61068	0.8205128	2.932202	34	65.43041	0.667735	2.9701	43	68.18352	0.508547	3.873629	43	61.298	0.7061966	3.015791	53
ILMN_2588007	1110051N18Rik	75.53451	0.6655983	3.628441	42	71.35126	0.8183761	2.561219	42	79.74024	0.3557692	3.184531	60	76.35344	0.5619658	4.185698	41	78.1934	0.4561966	2.977872	30	77.3728	0.5235043	3.291447	44	59.15812	0.3183761	3.167065	41	54.06749	0.6132479	2.469417	54	52.86264	0.6378205	2.186667	48	58.02416	0.2948718	2.772598	52	62.40684	0.2724359	2.514213	42	58.36577	0.7980769	2.145357	55	62.32184	0.676282	2.795239	47	65.12436	0.5534188	2.900156	65	67.43167	0.5192308	2.880451	56	68.97247	0.3963675	3.150841	53	63.71284	0.5106838	2.874509	56	66.55412	0.6634616	3.093344	35	75.73672	0.2190171	3.237804	45	69.27769	0.6025641	2.863181	44	69.48207	0.4369658	3.093764	37	64.61817	0.7019231	3.054498	43	62.20332	0.6527778	2.778363	45
ILMN_1256422	1110054B14Rik	80.47552	0.4230769	3.617775	52	79.39012	0.4423077	3.586512	51	81.0573	0.2895299	2.897122	49	80.31393	0.3482906	3.461882	56	83.59875	0.1826923	4.009103	41	81.60873	0.3002137	3.014675	40	55.19408	0.6217949	2.756892	52	56.6618	0.417735	3.019273	52	56.20154	0.392094	2.6514	46	52.02575	0.732906	2.316921	51	68.64088	0.03205128	3.598153	50	67.52926	0.3418804	2.652953	68	69.39987	0.2916667	3.22225	58	65.8053	0.5160257	3.040097	54	66.30584	0.590812	2.622486	58	70.86269	0.2959402	2.788249	62	67.83458	0.3066239	2.220942	80	72.66717	0.2905983	3.361217	40	74.22237	0.2820513	2.267367	46	74.22286	0.3247863	3.26872	52	70.96023	0.3429487	3.012556	54	70.16948	0.3782051	3.132539	42	64.20638	0.5502137	2.951936	44
ILMN_2515726	1110054H05Rik	91.22018	0.05448718	4.051637	53	91.98345	0.02777778	5.054951	46	85.30256	0.1260684	3.579099	37	93.253	0.007478632	6.171894	34	84.81138	0.142094	3.576977	33	88.88	0.05021368	4.113106	43	69.79519	0.01175214	4.199059	45	70.88707	0.001068376	3.327063	36	68.59973	0.003205128	3.097751	46	60.86783	0.1474359	2.358256	48	72.75811	0.003205128	2.607216	46	73.22447	0.1303419	3.112456	54	73.8203	0.1228632	3.38256	54	74.47546	0.1111111	3.631488	44	79.50747	0.0491453	3.072297	44	87.87035	0.001068376	3.203781	57	90.14826	0	4.692546	45	72.64262	0.292735	3.438357	43	69.5742	0.5523504	3.246857	48	76.74034	0.1805556	3.615373	40	73.79138	0.2094017	3.67101	36	74.6893	0.1602564	3.332834	29	67.77429	0.3226496	3.130751	55
ILMN_2983565	1110054O05Rik	59.95009	0.991453	3.526505	23	72.73239	0.7745727	5.43344	27	68.16463	0.8739316	4.078331	19	62.3344	0.9679487	4.037186	23	66.29369	0.9134616	4.392035	32	68.82224	0.8696581	3.296962	39	52.77003	0.7724359	4.283935	26	45.75067	0.9604701	2.961969	36	47.7039	0.9049146	2.914081	28	47.16312	0.9284188	2.749521	37	51.20685	0.9017094	2.257929	39	48.72436	0.9711539	3.105024	25	52.71835	0.9391026	3.702277	30	49.36295	0.9732906	2.342572	42	48.39797	0.9893162	2.557988	36	57.85763	0.8717949	3.483639	32	52.42758	0.9113248	3.256483	41	57.28496	0.9540598	3.174887	36	65.53349	0.7702991	4.015059	27	49.92171	0.9967949	1.767657	20	57.3386	0.9391026	3.56191	24	59.44151	0.8878205	4.465227	24	50.41545	0.9732906	3.094718	32
ILMN_1233708	1110054O05Rik	78.38737	0.5277778	3.25556	57	80.88499	0.3568376	3.298856	51	83.68639	0.1741453	3.391495	57	72.32124	0.75	2.478209	44	77.23466	0.5224359	3.126823	38	83.64867	0.2126068	3.195063	51	52.57149	0.7788461	2.514457	65	58.19859	0.2916667	2.914355	56	60.60522	0.1175214	2.953121	53	51.96772	0.7361111	2.092345	39	56.92986	0.6442308	2.003604	55	59.16961	0.767094	2.179728	51	67.6632	0.3910256	2.273631	67	65.32908	0.542735	2.862221	51	68.09657	0.4871795	2.828312	58	68.74857	0.4102564	2.69848	44	69.43505	0.2307692	3.214004	53	69.14871	0.5021368	3.191726	45	66.57922	0.7264957	3.306809	46	70.09286	0.5576923	2.383729	48	72.94692	0.2510684	3.389354	50	72.59853	0.2489316	2.593086	57	65.92574	0.4391026	2.681679	59
ILMN_1247864	1110054O05Rik	99.96834	0.002136752	4.455662	62	89.91357	0.05448718	3.264401	48	107.2693	0	3.793741	61	95.69007	0.004273504	3.133589	60	97.20095	0.004273504	3.687433	50	113.8193	0	5.162704	43	73.96822	0.001068376	2.656074	54	83.9712	0	2.55272	52	66.8807	0.006410256	3.017713	48	72.52284	0	3.234208	44	70.03596	0.01068376	2.750172	61	76.88448	0.04166667	2.595312	70	77.31142	0.03846154	2.561014	48	84.94507	0.001068376	2.396443	66	87.93253	0.001068376	3.144172	50	90.70871	0.001068376	3.367396	67	82.56711	0.006410256	2.932713	62	94.76679	0	4.377997	49	84.49064	0.02136752	3.087335	51	88.38142	0.002136752	3.19308	52	81.04397	0.02884615	2.920624	49	87.26563	0.004273504	3.422974	58	82.30688	0.002136752	4.409008	50
ILMN_1220589	1110054O05Rik	65.63308	0.9551282	3.222045	19	82.99471	0.2638889	6.031493	25	71.80356	0.7446581	2.999769	28	78.38422	0.4647436	4.769696	30	82.19862	0.2489316	3.695916	29	89.18627	0.04594017	4.870736	30	62.68506	0.133547	3.958056	37	61.06316	0.1378205	2.85518	43	63.64879	0.04059829	3.980571	31	65.18851	0.02564103	3.796721	29	58.00633	0.5555556	2.851286	32	70.05704	0.2179487	3.344737	42	71.38591	0.2104701	3.13009	48	80.80924	0.01068376	4.100467	38	76.69193	0.1143162	4.211384	33	75.37486	0.1207265	3.84675	38	71.07648	0.1698718	3.016124	35	70.51479	0.4166667	4.035299	36	65.24284	0.7873932	4.134838	26	71.24352	0.4946581	3.573373	28	71.7997	0.2959402	4.31635	30	73.66969	0.1944444	3.118806	36	74.53486	0.07051282	3.910467	42
ILMN_2732033	1110054P19Rik	78.76488	0.5096154	3.586606	44	78.15559	0.4978632	4.844365	35	71.84677	0.7446581	4.075348	46	72.35147	0.7489316	3.786725	44	74.48976	0.667735	3.747234	40	73.67048	0.7094017	2.625639	51	53.98919	0.6997863	2.191439	45	61.24683	0.1303419	3.797698	34	51.53019	0.7264957	1.606008	53	53.99732	0.599359	2.76185	52	57.20185	0.6175213	2.461772	42	61.87156	0.6367521	2.466679	53	68.28432	0.3461539	3.45887	42	66.37587	0.4861111	2.512079	37	71.04796	0.3482906	3.223838	45	70.83555	0.2980769	3.328231	40	67.5066	0.3215812	4.648578	42	63.63065	0.792735	3.418546	43	68.82843	0.5982906	3.797349	42	59.28778	0.9529914	2.917275	43	59.86914	0.8856838	2.809688	30	64.28854	0.7136752	3.370789	39	61.81408	0.6709402	3.891218	37
ILMN_1227693	1110055N21Rik	135.346	0	10.05387	42	121.6123	0	9.402129	36	118.459	0	5.621389	42	121.025	0	7.825464	45	127.2376	0	7.678614	38	136.427	0	7.286828	41	129.7	0	8.279009	47	149.4023	0	5.374214	51	103.0308	0	5.933092	50	116.6953	0	7.685938	40	125.5048	0	5.986866	51	137.0692	0	6.391541	50	120.3014	0	5.68048	51	118.4634	0	8.787777	32	139.8577	0	7.676506	48	133.6007	0	7.799531	45	196.2225	0	11.5245	46	130.1803	0	9.27192	29	101.6858	0	5.13321	40	157.2479	0	16.98942	31	114.9305	0	9.20784	32	111.073	0	8.337358	39	105.8665	0	8.267995	34
ILMN_2756686	1110057K04Rik	163.4798	0	8.579045	39	145.659	0	9.910026	28	121.624	0	11.14431	26	147.5309	0	7.657679	40	158.9751	0	11.17389	38	186.9778	0	10.81577	34	186.7357	0	8.720808	42	188.6971	0	11.01337	34	144.3813	0	8.581336	36	164.5066	0	8.101774	35	162.0892	0	10.83895	41	173.455	0	7.880743	50	160.6129	0	8.588661	36	189.1089	0	7.691833	49	206.5133	0	14.60829	33	161.6294	0	8.663504	32	177.9619	0	8.695698	48	197.3882	0	11.73636	34	152.7535	0	8.172957	40	148.4337	0	13.38159	34	136.0004	0	7.999272	42	140.5273	0	9.479843	36	122.1244	0	10.18625	31
ILMN_2967362	1110057K04Rik	209.0734	0	14.43098	27	277.8538	0	14.35119	33	203.5508	0	10.92652	39	253.6715	0	19.40561	30	239.3745	0	14.09589	31	338.4477	0	17.35032	21	239.4191	0	11.53505	31	246.8093	0	14.27447	23	213.9047	0	8.877457	27	197.9754	0	6.413039	31	230.2599	0	6.536857	43	247.0016	0	13.74537	32	220.2635	0	11.1671	27	206.8379	0	11.03731	23	321.443	0	12.06803	38	275.9908	0	11.08488	38	215.9553	0	11.23188	36	202.9084	0	10.57215	34	205.8	0	15.79666	26	253.5666	0	12.94473	29	203.7049	0	11.02887	31	217.9221	0	8.59425	37	178.0051	0	11.41952	32
ILMN_2633457	1110057K04Rik	200.836	0	12.68118	36	209.6339	0	14.49104	29	130.265	0	6.008955	39	210.6293	0	9.258369	39	155.5574	0	8.304911	34	183.0241	0	10.57845	32	209.5235	0	6.722474	55	157.2272	0	6.051157	34	107.5181	0	4.177811	40	136.401	0	5.28339	49	125.2497	0	3.668888	32	130.1068	0	6.870972	28	156.2902	0	7.398442	38	161.8044	0	5.702358	48	158.879	0	5.525445	42	151.0546	0	5.636515	48	151.3992	0	6.610128	44	152.3967	0	7.293654	50	166.9715	0	8.106422	41	172.8737	0	10.38106	39	191.352	0	9.808022	39	192.162	0	8.929316	44	154.7752	0	15.4557	30
ILMN_2486010	1110057P08Rik	91.50796	0.05128205	4.147367	51	82.16924	0.2938034	3.130563	55	81.45427	0.2692308	3.361559	51	82.58615	0.2478632	4.029413	47	82.44654	0.2371795	3.4965	39	83.5145	0.2200855	3.593559	34	56.83191	0.5053419	2.127115	38	50.71042	0.8290598	2.909154	38	50.9922	0.7735043	1.814023	54	59.6492	0.2051282	2.558553	44	66.72421	0.06837607	2.539116	62	64.61562	0.5010684	3.270451	51	71.21629	0.2179487	3.453781	53	69.97857	0.2820513	3.028185	42	75.68068	0.1581197	3.488633	46	75.04651	0.1282051	2.803658	42	73.92709	0.09081197	3.282333	44	72.13766	0.3226496	3.954373	44	79.89137	0.08333334	3.714303	46	77.15769	0.1634615	3.675144	41	69.05716	0.4594017	3.372273	35	74.26006	0.1741453	3.238316	44	66.26252	0.417735	2.916724	45
ILMN_2679428	1110058L19Rik	193.5306	0	10.26424	38	204.0163	0	10.11762	49	178.9672	0	10.07255	44	191.3193	0	9.830614	41	206.1548	0	9.418244	43	235.031	0	10.06863	48	185.6022	0	7.1092	35	212.887	0	7.722133	39	181.219	0	6.865379	39	187.8462	0	6.849142	36	184.7303	0	8.244703	34	235.3149	0	9.623878	40	203.2871	0	6.696759	45	234.5712	0	8.782449	45	196.8625	0	6.361392	30	196.0145	0	9.281392	46	224.9076	0	8.221881	60	207.8434	0	9.084848	35	184.1022	0	11.1157	41	211.711	0	12.48991	32	164.5745	0	9.051429	36	177.1694	0	10.46055	34	177.004	0	6.380094	42
ILMN_2661628	1110059E24Rik	78.92353	0.5	3.516488	32	85.65385	0.1602564	4.713186	36	71.12147	0.7724359	3.515145	26	76.98179	0.5331197	2.867142	40	80.75	0.3098291	4.151251	37	74.8304	0.650641	3.21675	39	54.00601	0.6997863	2.634247	36	56.51571	0.4305556	3.284463	38	56.36158	0.383547	2.568816	40	56.0751	0.4433761	2.601203	40	57.52329	0.5876068	3.054847	42	62.18713	0.6217949	3.135087	40	68.31036	0.3440171	3.127547	46	66.33066	0.4882479	3.640031	41	59.64277	0.8685898	2.843087	24	62.37463	0.7200854	2.687696	38	63.19949	0.5309829	3.714994	37	59.86581	0.9070513	3.180616	29	67.59286	0.6773504	2.927158	36	67.93068	0.6826923	3.85463	33	68.04461	0.5192308	3.40355	33	72.61758	0.2478632	5.047033	26	69.42022	0.2393162	2.909994	49
ILMN_2846731	1110059E24Rik	183.7034	0	13.33917	30	133.1913	0	10.24782	24	159.0784	0	11.94843	41	137.9252	0	10.32928	34	171.4883	0	8.705554	47	179.6977	0	13.04896	26	131.9647	0	7.020195	45	164.7398	0	9.861887	34	120.0404	0	5.292119	49	125.4597	0	7.385957	53	121.0777	0	6.121557	43	156.8695	0	6.953301	46	151.0898	0	7.754236	47	165.069	0	7.566381	46	182.2556	0	11.95422	44	180.9475	0	8.257799	47	185.0953	0	10.71517	56	123.683	0	8.358269	38	106.79	0	5.901673	31	166.63	0	13.69286	30	147.3078	0	12.42716	28	135.4378	0	8.986348	36	128.4462	0	7.869003	41
ILMN_2473692	1110059G02Rik	133.4166	0	7.543811	34	158.7462	0	8.307305	42	116.3461	0	5.760465	47	132.4511	0	8.043309	37	124.4921	0	6.601265	35	193.4015	0	9.579609	38	296.8769	0	14.6691	27	191.7676	0	7.305868	50	199.3263	0	13.96464	38	224.3492	0	8.051778	47	222.8522	0	10.00933	41	193.4935	0	8.934064	49	205.7405	0	9.558987	55	129.8849	0	5.114233	63	120.6643	0	5.373332	53	141.7871	0	5.088222	56	138.7743	0	7.353368	48	158.4884	0	11.0712	40	225.8365	0	15.11915	37	190.0515	0	15.40111	37	152.9695	0	9.682228	37	163.8634	0	8.482029	39	169.6448	0	8.016385	51
ILMN_2825260	1110059G10Rik	85.11903	0.2008547	5.223883	38	87.32353	0.1153846	3.826532	39	83.5608	0.1773504	3.592009	34	80.50458	0.3290598	3.511586	36	83.24434	0.1965812	3.491605	36	83.799	0.2083333	4.120789	40	65.62336	0.05235043	3.655322	36	65.31051	0.02991453	3.26524	47	57.24773	0.3130342	2.492017	35	62.7915	0.07478633	2.514434	33	67.81911	0.04700855	3.094343	34	73.49812	0.1196581	2.958662	39	65.37461	0.5042735	3.597775	35	66.97379	0.4401709	3.150189	35	75.62003	0.1581197	3.260337	44	76.73741	0.08547009	3.554736	36	76.34921	0.04594017	3.566175	52	75.71533	0.1452992	4.474257	29	78.3972	0.1324786	3.911772	42	75.24454	0.2702991	5.055769	25	71.53974	0.3141026	4.643605	24	68.74741	0.4775641	4.313893	34	73.28158	0.1004274	3.235957	42
ILMN_2652470	1110059H15Rik	79.40969	0.4647436	3.687542	40	81.08483	0.3429487	3.953231	42	88.75178	0.0448718	4.69635	37	86.84987	0.08760684	3.291967	39	82.13387	0.2489316	4.521934	39	92.6168	0.01709402	5.099071	37	59.52511	0.2938034	2.276375	55	52.63592	0.7211539	3.011354	54	57.39552	0.301282	2.64838	54	60.75567	0.1517094	2.840353	42	69.49119	0.01709402	3.033934	37	73.58092	0.1185897	3.588192	56	77.49417	0.03846154	2.880718	52	75.54446	0.07264958	3.561507	53	85.25295	0.006410256	3.32047	43	79.80984	0.03952992	5.069386	42	75.61836	0.0534188	3.354346	50	71.36216	0.3643162	4.232627	35	65.82181	0.7596154	2.968525	43	75.06692	0.2799145	3.742763	43	61.3582	0.8418803	3.085962	39	73.02454	0.2286325	4.057337	34	74.30581	0.0758547	3.330656	46
ILMN_1231588	1110059M19Rik	84.35762	0.2339744	4.233765	44	85.72763	0.159188	2.743707	38	83.31803	0.1837607	3.608107	50	92.22874	0.01388889	4.400792	44	86.14735	0.1047009	3.487755	34	81.05863	0.3258547	4.095131	37	64.89134	0.0715812	3.169636	47	59.95581	0.1869658	3.127776	44	60.6959	0.1132479	2.651132	43	59.67419	0.2040598	2.605649	41	71.71805	0.003205128	3.004519	55	71.08279	0.1923077	3.18269	56	65.87035	0.4797009	2.599182	58	75.31659	0.08653846	2.770857	57	68.91543	0.4497863	2.73856	43	78.43339	0.0534188	3.827441	53	75.63829	0.0534188	2.706994	63	77.11981	0.1121795	4.226129	48	69.94472	0.5309829	3.198845	46	76.08036	0.2126068	2.749569	45	69.61116	0.4305556	2.28267	39	77.16672	0.08440171	3.394622	46	68.03392	0.3119658	3.889722	38
ILMN_2679823	1110059P08Rik	78.98598	0.4935897	3.994543	41	74.61847	0.698718	5.043187	36	81.92249	0.2446581	5.267116	37	74.86598	0.6367521	4.629066	28	76.42022	0.5747863	3.988852	29	86.65385	0.1057692	3.624033	38	62.16562	0.1527778	3.722869	35	52.49928	0.7297009	2.779704	43	54.38855	0.5192308	2.812903	37	58.84455	0.2446581	3.413056	36	56.0532	0.7019231	2.758305	46	65.90148	0.4220085	2.669898	49	72.3381	0.1741453	3.688996	46	65.48842	0.5363248	2.364018	47	65.30496	0.6399572	2.594263	34	71.21327	0.2799145	3.177055	40	68.00396	0.2980769	3.57895	47	62.58809	0.8311966	3.515704	31	61.16299	0.9220086	3.32629	23	71.80012	0.4626068	3.413374	40	67.16383	0.5811966	3.117242	42	64.84743	0.6901709	2.743099	21	68.05379	0.3119658	3.219711	31
ILMN_1249162	1110062G22Rik	91.01367	0.05662393	4.935773	40	82.2802	0.2895299	4.205032	47	86.0151	0.1025641	2.992338	57	84.55202	0.167735	3.468742	43	72.43458	0.7532051	3.48925	36	79.38879	0.4059829	2.588774	46	57.09767	0.4861111	2.360056	33	62.38364	0.09508547	2.715233	48	56.32021	0.3856838	2.804601	46	57.6017	0.3215812	1.866576	47	61.19503	0.3472222	2.558158	54	68.50253	0.292735	2.714763	40	63.33683	0.6132479	2.484388	50	69.41157	0.3162393	3.188043	58	74.25242	0.2029915	2.895079	58	63.56887	0.6613248	2.789661	47	66.757	0.3600427	3.82447	45	68.69249	0.5363248	3.494134	42	78.27913	0.1346154	4.232091	45	77.7833	0.1431624	3.377285	43	69.14654	0.4551282	2.931313	37	75.4369	0.1324786	3.137	46	69.44277	0.2382479	3.38676	46
ILMN_2476742	1110062M06Rik	79.79603	0.4519231	2.663501	52	74.12842	0.7211539	3.0415	54	77.3674	0.482906	3.426666	44	71.86567	0.7735043	2.436626	45	77.183	0.5245727	3.464406	36	72.33136	0.7564102	2.786659	48	62.28544	0.1463675	2.872097	51	62.14621	0.1025641	2.499235	45	57.47447	0.2938034	2.100347	50	58.62456	0.2596154	2.220988	49	63.37567	0.2254273	2.700887	51	69.49024	0.2489316	3.246484	42	70.96722	0.2318376	3.457046	51	67.44827	0.4188034	2.476398	49	69.76841	0.409188	2.805511	47	69.45274	0.3717949	2.717082	55	71.00517	0.1698718	2.508546	64	65.57264	0.7051282	3.356695	44	72.96347	0.357906	4.020266	44	79.44144	0.08974359	3.462027	39	69.08907	0.4594017	3.469813	48	59.49763	0.8867521	3.211598	35	62.62072	0.6282051	3.56464	39
ILMN_2473450	1110064P04Rik	75.17616	0.6858974	3.613645	56	78.04748	0.5064102	3.069417	49	77.09254	0.4946581	3.293428	54	81.28881	0.2959402	2.954379	59	72.1464	0.7628205	2.693521	44	74.10947	0.6891026	3.282593	37	58.67861	0.349359	2.075007	56	56.19251	0.4540598	2.618496	50	53.47564	0.590812	2.206674	61	49.52404	0.8514957	1.767475	55	61.328	0.3418804	2.515909	53	65.80049	0.4273504	2.454692	50	64.77839	0.5352564	2.295485	69	63.85466	0.6121795	2.745111	63	69.91629	0.4059829	2.333075	53	63.2076	0.6752137	2.379877	60	63.60554	0.5160257	2.95906	57	67.88197	0.5833333	2.848681	48	79.11847	0.1111111	3.364418	51	68.6273	0.6527778	3.413254	46	76.29268	0.1089744	4.115362	58	68.19051	0.508547	2.75577	51	64.99982	0.4935897	3.733859	54
ILMN_2477432	1110065P20Rik	100.6387	0.002136752	4.787187	47	92.44121	0.02136752	3.44195	53	78.1367	0.4348291	3.589346	43	88.27017	0.06089744	3.989447	51	101.0744	0.003205128	5.243875	42	89.84959	0.03739316	3.634253	45	81.20655	0	2.673129	53	76.92429	0	3.326673	44	76.12065	0	3.51327	42	74.86758	0	3.317868	43	68.85099	0.02884615	2.592193	51	79.52489	0.01923077	3.3358	55	80.59973	0.01923077	3.939541	48	72.45259	0.1741453	2.293144	66	82.49002	0.01388889	2.991657	64	87.65445	0.001068376	3.15973	58	79.11341	0.02029915	2.837387	68	84.49864	0.01602564	4.53868	48	90.3725	0.001068376	3.959448	55	88.86317	0.002136752	3.896934	58	83.90886	0.01175214	4.173882	50	85.27074	0.006410256	3.938962	43	80.76493	0.003205128	3.505876	49
ILMN_1220320	1110065P20Rik	86.5672	0.1495727	5.596208	33	71.1265	0.8215812	2.919055	31	89.43359	0.03952992	3.890579	48	82.03345	0.2713675	3.446262	49	81.6896	0.2692308	3.022754	46	82.62117	0.2521368	3.731029	44	69.34519	0.01388889	2.775357	52	62.18007	0.1025641	2.512533	59	66.32707	0.01068376	3.658695	49	63.99632	0.04807692	2.900309	48	65.26199	0.1196581	3.02025	44	70.02119	0.2179487	3.424202	53	72.67537	0.159188	3.701827	47	68.26274	0.3824786	3.062896	55	75.75861	0.1559829	3.184028	52	69.11565	0.3899573	3.654457	42	71.69586	0.1485043	2.473768	62	73.16733	0.2649573	3.654225	36	73.41409	0.3290598	3.312698	40	84.49657	0.0224359	5.566753	40	71.01687	0.3386752	3.626607	39	71.9353	0.2799145	3.649762	38	69.77516	0.2232906	3.181353	55
ILMN_2514723	1110067B18Rik	108.0805	0	4.895124	34	95.66056	0.008547009	3.415258	47	87.77347	0.05982906	4.033714	43	90.05524	0.03418804	5.063544	31	103.1956	0	4.135276	50	118.2589	0	4.977951	50	112.756	0	5.428595	49	130.4414	0	4.324067	47	102.9359	0	3.270277	50	99.98182	0	3.509826	47	116.2544	0	5.929763	40	118.6591	0	4.51048	50	109.9549	0	4.165191	50	102.543	0	5.252838	42	117.4117	0	3.851491	49	116.849	0	4.815391	44	122.1983	0	5.652843	64	101.5694	0	5.132735	35	92.48691	0	4.485086	41	91.43832	0	4.905774	36	97.50137	0	4.270895	38	88.32376	0.002136752	4.784819	38	90.0747	0.001068376	4.603528	49
ILMN_1252881	1110067D22Rik	79.39305	0.4647436	4.146949	43	73.06305	0.7649572	4.049066	34	71.26484	0.7660257	3.217713	37	78.00149	0.4850427	3.703995	44	75.75005	0.6057692	3.973039	43	75.21603	0.6271368	3.657909	45	55.20194	0.6207265	2.686158	39	57.09104	0.3856838	2.916307	43	61.09428	0.09722222	2.70562	40	54.75155	0.542735	2.786897	36	56.16188	0.6923077	2.906524	34	71.60109	0.1773504	3.188074	39	64.93427	0.525641	2.898314	49	68.60332	0.3643162	3.124441	50	68.28418	0.4786325	2.867446	38	63.91792	0.6463675	2.812094	33	64.79038	0.4604701	3.826393	41	58.80164	0.9273504	3.018182	44	67.79996	0.6655983	3.818943	38	70.07719	0.5587607	4.748415	32	66.47224	0.6132479	3.718297	41	63.7824	0.7297009	3.447743	38	56.33662	0.8846154	2.656673	48
ILMN_1222356	1110067D22Rik	119.784	0	6.589689	36	103.2416	0.002136752	5.93212	44	108.9755	0	5.474604	32	87.65286	0.06837607	5.246503	32	113.6328	0	6.360373	28	109.1271	0	5.6043	21	96.69571	0	3.536141	45	140.0289	0	6.827363	37	85.51547	0	4.232651	43	86.41428	0	6.172242	28	67.1358	0.06196581	3.00241	30	119.8059	0	7.003402	39	132.2824	0	6.542977	48	109.9243	0	6.852997	36	99.48526	0	5.82514	45	107.7976	0	6.059013	32	108.0208	0	5.593287	37	119.1984	0	7.833714	45	95.03158	0	6.726248	30	105.5422	0	6.622088	35	82.4758	0.01495726	5.315608	31	99.08726	0	5.664735	32	70.57018	0.1933761	4.184341	32
ILMN_2543514	1110068E08Rik	115.032	0	8.52053	39	82.77857	0.2745726	4.028178	35	115.6644	0	5.288676	49	103.2072	0.001068376	5.339887	40	109.0019	0	6.214513	46	115.4225	0	4.863165	45	96.69878	0	3.254268	36	105.6689	0	3.117806	58	95.95848	0	4.143839	47	88.51778	0	3.871701	54	101.6032	0	3.760706	47	110.6665	0	5.144892	51	108.4863	0	4.747983	53	99.28009	0	5.498397	44	106.0391	0	4.846036	60	117.8131	0	4.464879	49	119.7239	0	4.669926	54	91.36062	0.002136752	5.213484	40	93.04759	0	4.822141	36	85.98823	0.01282051	4.351447	42	103.1437	0	7.430151	24	97.68172	0	5.512453	43	92.54704	0	5.1142	37
ILMN_1235646	1110069O07Rik	68.42421	0.9155983	3.20209	31	78.39857	0.4850427	3.058663	43	72.12807	0.7286325	3.383793	36	74.17543	0.6655983	3.183387	48	75.00278	0.650641	3.0858	40	81.8172	0.2905983	4.940461	28	60.78485	0.2104701	3.208796	39	49.50744	0.8803419	1.992001	36	54.03037	0.5491453	2.571725	56	50.05112	0.8290598	2.039117	46	54.23565	0.8108974	2.444721	42	65.23685	0.4583333	2.932439	52	66.25245	0.4668804	3.203581	37	64.57717	0.5811966	2.6661	64	64.09867	0.707265	2.562189	50	65.85812	0.5555556	2.879082	42	62.13573	0.5918803	2.260869	65	64.16941	0.7660257	3.967888	36	66.39015	0.7361111	2.775016	35	58.30815	0.9615384	2.700234	44	65.28504	0.6741453	3.780583	39	59.9479	0.8739316	2.04623	39	59.91765	0.7713675	2.533538	41
ILMN_2581972	1110070O15Rik	84.54208	0.2211538	4.691256	36	92.88511	0.01709402	4.811841	42	88.92865	0.04380342	3.474467	38	104.6261	0	5.759424	36	98.1858	0.004273504	4.487761	40	96.28561	0.006410256	4.10624	47	81.70939	0	4.130155	31	77.18586	0	4.321032	41	69.6552	0.001068376	2.833588	46	74.89354	0	3.949014	41	78.37504	0	2.56014	47	77.06232	0.04059829	3.764069	43	90.81131	0.001068376	3.484416	54	80.7506	0.01068376	3.035574	57	81.85215	0.02136752	3.202757	49	87.81453	0.001068376	3.33727	51	87.96114	0.001068376	3.728742	58	92.55371	0.001068376	5.315471	31	84.45498	0.0224359	4.443828	46	85.62454	0.01388889	5.197752	35	80.4995	0.03418804	3.541687	45	76.35913	0.1047009	3.635494	42	79.34676	0.007478632	3.42192	51
ILMN_2590894	1190002A17Rik	82.86196	0.2970085	4.141145	29	79.5554	0.4337607	3.749484	41	85.57087	0.1217949	4.037755	39	81.97277	0.2724359	4.142084	35	84.87267	0.1399573	4.653106	30	89.72703	0.04059829	3.678382	35	56.70702	0.5128205	2.427627	46	51.9129	0.7649572	2.605746	30	61.89236	0.07264958	2.541026	50	59.76057	0.2019231	2.927766	41	56.84807	0.6474359	2.086755	35	71.58006	0.1773504	3.06441	59	78.59856	0.02991453	4.058076	39	74.08208	0.1217949	3.499644	40	75.04889	0.1784188	2.758395	47	76.90596	0.08119658	3.595111	42	67.61279	0.3183761	3.665902	30	80.48299	0.05128205	4.580911	35	84.56419	0.02029915	3.406432	40	85.14735	0.01602564	5.952076	28	74.43667	0.1805556	3.625146	36	83.02821	0.01175214	4.145253	32	76.8597	0.02991453	3.064554	46
ILMN_2417686	1190002A23Rik	83.14805	0.2852564	4.509201	44	81.07507	0.3429487	4.446337	32	71.84097	0.7446581	3.005844	45	89.73947	0.03632479	4.611412	46	80.22721	0.3461539	3.645368	50	89.29239	0.0448718	3.869677	49	57.64862	0.4326923	2.377982	46	55.2649	0.5299146	2.208639	52	56.38517	0.3814103	3.417288	40	61.96152	0.09722222	2.94324	44	65.79776	0.1025641	2.211132	51	74.2618	0.09615385	2.737185	56	70.81194	0.2339744	2.921686	54	74.373	0.1143162	3.107596	59	73.44334	0.2318376	3.546298	54	81.3725	0.01602564	3.129391	46	70.29721	0.1848291	3.242136	51	81.93877	0.02777778	3.63149	50	77.62551	0.1495727	3.533415	46	68.2153	0.667735	3.10404	48	69.34279	0.4444444	3.248114	36	65.06837	0.6709402	3.297053	37	70.71925	0.1869658	2.56586	57
ILMN_2427096	1190002F15Rik	95.03679	0.01602564	5.570788	47	83.84354	0.2264957	3.76785	30	93.04604	0.01175214	3.787184	54	84.94322	0.1431624	3.339553	43	91.33451	0.02350427	4.041326	31	92.62627	0.01709402	3.003763	45	66.73272	0.04273504	3.419756	42	76.83936	0	3.960118	50	64.53646	0.0267094	3.342513	26	66.78414	0.01495726	2.610413	51	72.65096	0.003205128	3.272967	43	85.55175	0.003205128	3.819718	47	81.29315	0.01602564	3.483308	51	83.93799	0.004273504	3.291387	47	88.43722	0	3.460318	55	87.3949	0.001068376	4.397308	58	87.54244	0.001068376	4.380882	44	83.13632	0.02136752	4.177721	37	72.50169	0.3899573	3.257087	45	73.22675	0.3803419	3.041422	42	80.26437	0.03846154	4.162959	41	71.77933	0.284188	3.385316	38	68.8337	0.2702991	3.270735	33
ILMN_2593774	1190002H23Rik	99.3872	0.003205128	4.379374	31	132.4821	0	6.765152	33	104.5572	0	4.983237	39	94.04585	0.007478632	3.552775	38	101.2123	0.003205128	4.676192	30	111.8659	0	4.786401	32	161.7354	0	4.957209	38	165.587	0	7.135228	45	138.3193	0	5.251823	46	159.0397	0	5.75336	42	131.8323	0	4.980201	21	124.5045	0	6.824547	44	138.8705	0	7.533518	39	97.52522	0	4.511324	36	105.7341	0	4.736887	34	90.28104	0.001068376	3.968174	33	108.6971	0	4.479257	57	152.2104	0	9.088531	29	153.8138	0	6.873494	49	143.0975	0	6.496019	42	142.6332	0	8.291115	31	119.365	0	5.857672	38	106.519	0	5.50047	45
ILMN_2524691	1190002N15Rik	100.3862	0.002136752	4.757869	49	110.1766	0	5.435092	45	94.63002	0.008547009	4.075639	48	90.20072	0.03311966	4.138027	41	103.4098	0	4.980164	41	114.247	0	5.792765	36	100.3254	0	3.574137	46	122.6429	0	4.007129	34	95.1074	0	4.023527	44	92.33272	0	3.320033	58	87.35668	0	2.6987	54	108.834	0	5.040046	52	118.0933	0	5.862456	40	96.97778	0	3.474017	50	97.12309	0	5.295273	37	106.7812	0	3.885078	50	101.4996	0	4.283033	60	90.58798	0.002136752	4.81084	47	100.2592	0	4.599425	50	119.787	0	7.720937	41	86.90081	0.002136752	4.297952	42	89.34455	0.002136752	4.879588	46	93.12757	0	3.956536	47
ILMN_3162133	1190002N15Rik	85.39828	0.1923077	4.685348	34	88.07864	0.0940171	3.92248	26	84.39386	0.1485043	4.955321	23	69.21663	0.8643162	2.341828	32	70.73936	0.8205128	3.076318	26	76.65765	0.5651709	3.420307	28	62.16401	0.1527778	2.869582	28	60.02888	0.1816239	2.779776	28	60.00622	0.1431624	3.922956	26	67.02991	0.01175214	4.853673	31	61.18855	0.3472222	2.916135	33	71.40038	0.1848291	3.655944	34	71.42309	0.2083333	3.325986	34	72.02066	0.198718	3.041203	37	79.2557	0.05021368	4.786065	39	71.95092	0.2489316	3.647199	34	72.07095	0.142094	4.081402	31	88.04395	0.004273504	5.356346	39	83.03349	0.03418804	3.853129	39	77.84527	0.1431624	2.731924	39	72.95618	0.2510684	3.984444	38	81.62415	0.02136752	3.297479	35	77.03419	0.02991453	4.060006	34
ILMN_2472566	1190002N15Rik	77.10775	0.5918803	3.902307	34	71.71705	0.8066239	3.087588	51	74.24747	0.6260684	2.97082	50	75.43	0.6175213	2.672414	54	68.02438	0.8771368	2.441055	43	73.80783	0.6997863	2.305139	54	53.90211	0.7061966	2.377096	47	49.69083	0.8707265	2.226128	50	49.4543	0.8482906	2.098492	49	55.76363	0.4722222	2.478992	55	54.73462	0.7745727	2.238982	49	68.25711	0.3044872	4.205024	39	63.94406	0.582265	2.790931	60	61.05711	0.7350428	2.398096	47	62.33242	0.7745727	2.723889	41	63.89001	0.6474359	3.038396	50	57.18495	0.7938034	3.212339	43	63.37533	0.8055556	2.733332	50	74.02319	0.2991453	3.339725	37	64.69675	0.8173077	2.82813	55	57.81946	0.9305556	2.315785	44	67.06432	0.5705128	3.189209	53	61.16831	0.7094017	2.25602	40
ILMN_2734924	1190003J15Rik	287.6541	0	16.55969	32	122.1635	0	5.234143	39	357.8208	0	21.43201	32	315.9318	0	19.62793	31	335.0971	0	18.1108	28	309.1502	0	20.99876	29	113.6448	0	3.997653	47	195.3967	0	8.813761	26	134.4546	0	5.751101	29	149.3506	0	5.259931	47	94.66945	0	4.701669	29	243.4032	0	9.655124	36	155.2232	0	6.758491	41	259.3579	0	11.19267	36	335.3616	0	17.50328	24	279.4973	0	12.91324	28	466.6982	0	25.1445	33	162.0934	0	11.7721	25	95.80819	0	6.547848	21	145.3551	0	9.059841	23	128.5034	0	6.54535	32	130.9108	0	5.632021	40	122.6112	0	9.125648	34
ILMN_2493688	1190003K10Rik	76.79797	0.6047009	3.491431	71	81.90273	0.3034188	2.822729	51	71.2766	0.7649572	3.911899	39	80.03566	0.3632479	3.236559	46	74.20055	0.6805556	2.61788	53	72.09616	0.7617521	2.538244	58	48.87099	0.9209402	2.077235	54	54.6363	0.573718	2.534971	62	49.05464	0.8717949	2.361924	55	53.8898	0.607906	2.189915	56	55.12957	0.7532051	2.307793	47	64.9994	0.4764957	3.269995	64	62.02654	0.6912393	2.739977	66	60.78201	0.7446581	2.160681	46	63.39968	0.732906	3.112448	58	65.95524	0.5502137	2.325238	62	63.80124	0.5053419	3.523726	50	65.0741	0.7254273	2.616905	57	64.283	0.8365384	3.087612	49	63.38639	0.8696581	3.25768	42	68.45013	0.4935897	2.691106	53	65.87264	0.6346154	2.575811	53	58.8908	0.801282	1.932623	44
ILMN_2638473	1190003M12Rik	3244.573	0	316.8459	27	294.861	0	24.14902	29	542.433	0	65.97386	31	1282.146	0	158.046	27	1389.888	0	115.3606	42	1732.793	0	161.0732	30	622.5567	0	35.42315	30	1629.982	0	90.98083	37	369.9849	0	25.5561	38	556.6398	0	34.08491	30	1131.284	0	89.33466	36	2429.439	0	223.6198	41	925.4397	0	81.04993	43	1479.958	0	138.4531	34	1586.882	0	158.9046	37	1506.642	0	109.7719	49	2214.165	0	259.3977	33	1358.182	0	134.8435	36	360.7226	0	38.17369	32	728.6025	0	95.58291	35	533.0995	0	70.82925	31	419.6815	0	44.98537	35	341.9136	0	41.03049	29
ILMN_2856588	1190003M12Rik	14843.04	0	583.2071	40	1117.585	0	63.12895	39	4223.668	0	149.5235	39	8685.989	0	293.0153	42	7373.904	0	261.4545	32	8673.332	0	406.2419	34	733.9031	0	24.21219	34	2544.879	0	65.73944	45	508.9577	0	19.97601	32	744.6581	0	33.85411	29	1523.084	0	60.1597	32	4864.929	0	144.0939	34	2166.161	0	84.37149	42	3313.595	0	77.06594	56	5705.241	0	196.6788	44	4249.226	0	128.6077	35	8766.794	0	337.3788	33	4046.868	0	125.4114	39	753.8397	0	19.99774	21	1652.196	0	77.6458	27	1592.514	0	85.13607	32	1156.757	0	50.4465	27	682.4517	0	44.11555	31
ILMN_2481279	1190004M23Rik	77.84101	0.5673077	4.201095	47	63.27999	0.9647436	2.122189	41	70.02702	0.8087607	3.586546	42	70.88926	0.8130342	3.790457	34	67.61417	0.8846154	3.489692	34	64.8632	0.9241453	2.912026	39	55.5572	0.5929487	3.577489	46	51.55821	0.7884616	3.066795	31	50.16122	0.8076923	2.809556	44	55.31514	0.508547	2.835467	48	58.34383	0.5395299	2.384809	51	65.70824	0.4316239	3.912292	43	58.57238	0.8344017	2.499934	40	58.41133	0.8215812	2.934153	35	56.32289	0.9337607	2.127352	54	64.34464	0.6271368	3.159308	46	57.34909	0.7905983	3.091023	46	66.13282	0.6805556	4.580719	32	54.4879	0.9850428	1.926175	47	58.45905	0.9615384	2.782662	34	54.72134	0.9647436	2.008064	33	59.34869	0.8899572	3.301983	30	54.47932	0.9220086	2.924189	34
ILMN_2963792	1190005F20Rik	167.6553	0	8.02133	34	142.3083	0	9.600469	27	161.931	0	12.49353	28	139.6566	0	7.078192	36	187.82	0	11.66716	31	208.0226	0	10.4387	38	146.793	0	5.714276	44	164.1107	0	5.049241	48	129.2572	0	4.969142	52	134.3631	0	5.440773	55	130.203	0	6.026566	42	136.8118	0	4.924042	50	134.3467	0	4.959272	45	165.331	0	6.748702	51	188.173	0	7.736306	51	173.1988	0	7.096457	44	187.3342	0	9.78029	39	145.5111	0	8.219737	35	150.5848	0	6.634525	40	160.4772	0	8.301471	40	130.9434	0	7.42976	36	131.7429	0	6.51425	47	130.831	0	6.922994	36
ILMN_1225861	1190005F20Rik	93.9448	0.02136752	4.049843	46	101.4586	0.002136752	5.490572	41	98.36966	0.002136752	4.503345	52	89.74691	0.03632479	3.925323	45	100.2855	0.003205128	4.948611	38	115.383	0	5.009085	44	72.67727	0.002136752	2.67346	52	84.67839	0	2.955006	67	76.95844	0	2.722523	74	72.13851	0	3.51232	46	76.62174	0.002136752	2.582619	58	82.15684	0.01175214	3.050342	58	87.51946	0.004273504	3.522618	59	90.60272	0.001068376	2.776974	60	98.16567	0	3.86167	60	92.96256	0	3.406229	66	76.60796	0.04059829	3.368342	54	86.46096	0.01068376	3.867142	46	88.06013	0.007478632	4.644546	52	79.10766	0.09722222	3.935383	36	86.35154	0.002136752	3.765379	43	87.03506	0.004273504	4.158291	53	86.80888	0.001068376	3.797207	49
ILMN_2699367	1190005I06Rik	93.27349	0.02777778	4.439082	47	91.79394	0.03098291	5.473148	38	85.73749	0.1132479	4.022355	46	78.69577	0.4369658	3.012232	32	76.30759	0.5854701	3.558398	34	85.81858	0.1292735	3.44969	26	64.08654	0.08974359	3.103032	49	63.02395	0.08012821	3.019001	42	59.18415	0.1752137	2.750579	35	62.85801	0.07371795	3.229441	35	57.88237	0.5641026	2.231023	41	74.0208	0.1036325	5.880964	23	76.11425	0.06196581	3.980112	36	67.26009	0.4294872	3.062679	48	69.06065	0.4423077	2.975323	41	68.33972	0.4284188	3.161767	40	64.42716	0.4807692	3.685977	36	79.9922	0.05876068	2.982942	32	79.61617	0.09081197	4.048501	34	80.03794	0.08119658	3.179282	39	78.70618	0.06089744	4.014255	35	78.06326	0.0673077	3.616811	37	72.45061	0.1228632	4.599678	24
ILMN_2483405	1190005N23Rik	93.53246	0.02457265	4.212691	51	85.19148	0.1720085	4.027482	45	89.80874	0.03205128	4.016517	44	84.21835	0.1773504	3.361199	54	86.13089	0.1057692	3.702031	47	93.67229	0.01388889	3.433355	46	73.35973	0.001068376	3.00884	65	73.3693	0	3.329881	57	69.85165	0.001068376	2.456574	55	67.52705	0.01068376	3.009352	56	81.83267	0	2.966061	54	76.58775	0.04594017	2.842369	62	76.29603	0.05769231	3.093931	67	80.6505	0.01068376	3.212223	59	81.67822	0.02457265	2.647686	67	81.62489	0.01282051	3.481289	53	91.24133	0	4.905898	57	77.23677	0.1111111	3.242389	46	82.96651	0.03632479	4.598335	39	85.91624	0.01282051	5.205974	40	81.24347	0.02884615	3.923966	49	72.32154	0.2660256	2.854952	50	81.55524	0.003205128	3.567987	45
ILMN_2893564	1190007F08Rik	108.9609	0	3.80404	45	109.0984	0	5.965474	41	84.58112	0.1452992	4.776818	42	97.40912	0.002136752	4.275021	40	93.91588	0.01282051	5.138881	28	97.19382	0.003205128	4.932398	38	86.25222	0	3.044899	44	96.12318	0	3.355505	45	93.39549	0	3.90764	39	101.0788	0	4.842351	46	94.83988	0	4.230084	45	99.32925	0	5.376733	34	107.8505	0	4.428003	48	70.71566	0.2489316	3.31219	45	88.93967	0	3.30581	50	75.61635	0.1132479	2.994061	50	80.35048	0.01495726	3.957377	49	114.6746	0	4.368494	38	112.843	0	4.830081	43	100.4573	0	5.072963	41	95.24443	0	5.182564	30	91.3213	0.001068376	4.40689	28	85.63197	0.001068376	6.019135	32
ILMN_2543507	1190007I07Rik	80.04138	0.4337607	3.64523	44	87.86744	0.1004274	4.038679	63	85.32243	0.1260684	3.072758	36	88.75325	0.0534188	4.672061	54	92.34104	0.02136752	6.291119	35	89.01008	0.0491453	4.145449	48	73.86019	0.001068376	3.792311	52	75.92748	0	3.307405	44	70.23318	0.001068376	3.243618	43	67.36552	0.01068376	3.145372	52	81.89999	0	4.200059	49	85.62881	0.003205128	3.835192	57	85.34802	0.006410256	4.765121	53	91.60569	0.001068376	4.951052	43	72.6888	0.2681624	2.591401	55	75.60963	0.1132479	3.188363	48	95.46243	0	4.881566	55	84.28447	0.02029915	4.818151	45	80.58275	0.07478633	3.443272	48	95.95679	0	5.740288	42	75.62979	0.1271368	4.883008	36	71.99465	0.2788461	3.950447	43	78.31994	0.01495726	2.784791	49
ILMN_2577598	1190008K20Rik	67.40942	0.9305556	3.861843	38	68.15826	0.8963675	3.571439	34	63.59462	0.9636752	3.073968	55	62.03822	0.9679487	2.701284	34	67.58952	0.8846154	3.282241	47	68.25771	0.8846154	3.657284	50	50.96892	0.857906	2.832644	54	55.96955	0.4679487	3.141798	41	49.69545	0.832265	2.416821	75	42.03965	0.9903846	1.750299	51	46.18312	0.9732906	2.208565	43	48.74101	0.9711539	2.627968	47	45.77579	0.9882479	1.891195	49	51.31698	0.957265	1.969815	50	56.18591	0.9348291	2.347555	49	57.69608	0.8760684	2.482352	56	51.22319	0.9273504	2.244864	57	60.57832	0.8942308	2.659215	56	62.50679	0.8899572	2.93097	61	57.72017	0.9711539	2.4661	35	52.95178	0.9764957	2.411247	43	53.74144	0.9722222	2.350483	55	49.3743	0.9797009	2.511562	43
ILMN_1259596	1190009E20Rik	220.4752	0	7.759161	63	227.6704	0	8.226539	40	169.3109	0	6.057297	56	191.1314	0	10.13179	59	199.4148	0	9.833777	41	216.0928	0	7.198404	52	207.7253	0	8.97296	46	226.9216	0	7.912634	47	184.2555	0	6.133396	63	199.0312	0	6.514552	45	189.1961	0	6.497761	70	214.8559	0	6.736021	62	205.3424	0	7.278127	56	138.4163	0	3.871696	49	185.5682	0	5.187904	81	176.382	0	6.332566	53	209.0419	0	8.330725	60	207.0777	0	7.58003	55	211.0195	0	9.057681	45	244.8598	0	16.73082	45	180.1253	0	6.433454	76	180.4173	0	7.755649	44	186.4082	0	9.158134	55
ILMN_1254673	1190012C08Rik	101.1892	0.002136752	5.323289	45	90.62873	0.04166667	4.933388	45	93.81426	0.01175214	4.646993	44	87.8764	0.06623932	3.511348	41	101.0788	0.003205128	5.471258	42	99.50558	0.001068376	4.662743	46	75.26272	0.001068376	3.298137	40	64.93243	0.03952992	2.862534	39	64.34327	0.02991453	2.578432	42	61.35355	0.1239316	2.469353	41	70.06117	0.01068376	2.472223	57	80.98244	0.01388889	3.900306	48	75.67941	0.06837607	4.089133	33	82.79647	0.004273504	2.899076	59	80.53163	0.03632479	3.190534	49	83.26585	0.008547009	4.157803	43	87.10963	0.001068376	3.468964	53	74.8798	0.1816239	3.671872	40	82.59832	0.04273504	3.810763	36	91.71956	0	5.028401	32	80.20441	0.03952992	4.764082	38	74.95267	0.1527778	2.827571	49	74.46786	0.0715812	2.671517	55
ILMN_2795854	1190017O12Rik	509.3797	0	38.19218	42	618.9173	0	47.50476	27	397.4792	0	23.85616	40	393.8143	0	32.79066	19	454.7293	0	26.15901	30	615.153	0	33.64593	30	558.8228	0	22.40907	37	589.4437	0	21.03415	36	527.1854	0	14.35136	48	497.5252	0	17.73088	43	543.4028	0	18.42666	27	518.7278	0	20.34025	44	517.6497	0	27.85003	48	416.9049	0	13.84192	43	429.9308	0	22.8867	32	456.3637	0	18.58188	43	451.3963	0	24.12549	35	516.4564	0	22.61143	41	477.8738	0	28.56448	30	538.6327	0	28.45769	34	375.5234	0	25.24094	27	410.724	0	21.329	30	480.6792	0	35.87609	34
ILMN_1238046	1190020E20Rik	77.04446	0.5972222	2.790244	51	74.22841	0.7179487	3.354416	41	70.88043	0.784188	3.846059	32	80.76109	0.3151709	3.769866	51	70.79538	0.8194444	3.220775	38	72.79097	0.7467949	2.899768	39	54.53071	0.6666667	2.735058	51	59.72322	0.1976496	3.106034	48	54.58134	0.5064102	2.318819	56	51.02396	0.792735	2.333439	49	62.13398	0.2863248	3.185245	44	65.91859	0.4220085	3.198188	53	65.99963	0.4754274	3.205662	62	65.70333	0.5213675	2.484247	71	69.42134	0.4241453	2.673529	56	68.34798	0.4273504	2.826245	54	64.64809	0.4668804	3.507987	44	70.79632	0.3974359	3.589732	45	74.7819	0.2564103	4.037179	42	72.76154	0.4134615	2.591726	65	62.68677	0.7873932	2.610334	49	72.74181	0.2403846	3.3603	49	71.18379	0.1613248	3.413165	36
ILMN_1217003	1190020J12Rik	237.6658	0	11.84419	34	150.4368	0	6.098688	41	322.7964	0	14.47655	35	175.5213	0	8.926539	32	303.7126	0	15.19821	35	216.0695	0	7.790593	42	137.6792	0	4.048709	23	462.1152	0	14.83371	32	213.1685	0	5.91886	42	232.8023	0	5.886647	38	95.62495	0	3.986839	30	356.324	0	11.73025	35	387.3178	0	16.36536	37	242.2708	0	6.696939	52	183.679	0	5.889379	41	175.4866	0	6.221963	36	431.7013	0	16.83338	46	322.0206	0	13.34277	38	137.3211	0	6.052488	40	143.2852	0	5.829082	41	203.275	0	8.476298	34	180.1657	0	8.102202	27	203.3983	0	10.19559	34
ILMN_1230347	1190028D05Rik	83.8454	0.2489316	4.329671	42	78.97588	0.465812	4.030071	46	71.99306	0.7371795	3.271358	47	74.87817	0.6367521	2.619931	62	80.14883	0.3514957	3.376739	50	77.88696	0.4957265	2.610776	56	66.61297	0.04380342	3.21134	47	53.96119	0.6207265	2.409665	38	60.13533	0.1346154	2.415736	47	54.03553	0.5982906	2.136284	56	68.72732	0.02991453	3.460637	43	61.23856	0.6645299	2.733022	48	65.98162	0.4764957	3.596651	51	70.15492	0.2777778	2.742144	59	68.44075	0.4732906	2.434321	56	73.39466	0.1901709	3.482908	52	63.41558	0.5192308	3.451021	48	63.69183	0.7884616	2.942255	47	55.83735	0.9818376	3.762007	32	68.7168	0.6452991	2.964358	46	69.04803	0.4604701	4.544841	34	67.71908	0.534188	3.848129	39	59.41255	0.7884616	2.297559	49
ILMN_1253503	1190028F09	99.59785	0.002136752	5.025346	42	89.63018	0.05769231	4.063794	45	119.257	0	6.608235	38	96.49223	0.003205128	4.291843	40	97.60461	0.004273504	5.544478	39	116.4725	0	6.879206	30	91.80724	0	3.397652	47	111.5929	0	4.568577	35	91.35525	0	3.732883	53	92.70629	0	3.719944	38	83.10816	0	3.087939	47	96.97919	0	4.17105	48	101.8239	0	5.057012	50	87.18156	0.001068376	3.179372	56	104.748	0	3.808178	61	106.4456	0	4.728662	35	111.3138	0	5.37408	61	97.12878	0	3.158846	44	90.00974	0.003205128	4.625248	37	93.18482	0	3.610161	41	96.84836	0	6.152009	24	90.1888	0.001068376	4.768757	50	84.04484	0.002136752	4.286711	40
ILMN_1219820	1200002N14Rik	95.63422	0.01388889	4.746178	28	120.3864	0	6.099297	32	105.3604	0	4.775578	30	105.7363	0	4.709517	34	108.6087	0	4.818795	38	130.2446	0	8.124605	22	90.96178	0	4.476799	35	105.6353	0	5.241975	39	77.69428	0	2.380939	40	103.5437	0	5.100492	44	91.5351	0	3.786568	39	87.62847	0.002136752	4.061945	39	81.33345	0.01495726	4.072918	29	111.2764	0	4.458329	53	120.8105	0	5.287463	44	112.145	0	3.443935	50	124.4608	0	6.129138	49	102.0029	0	4.913554	48	98.3456	0	7.222751	30	126.2465	0	4.976996	44	103.9689	0	4.953824	44	102.8879	0	4.938558	32	103.674	0	4.493818	40
ILMN_1223051	1200003C05Rik	151.1407	0	7.214213	27	133.68	0	5.675292	33	131.0262	0	7.187117	40	172.7199	0	10.0619	28	160.4821	0	8.291567	41	143.8293	0	8.04007	31	120.1149	0	3.974603	36	144.669	0	6.051083	49	127.1534	0	4.092498	46	104.2178	0	4.493448	32	105.0548	0	3.332433	41	126.3308	0	5.27082	41	145.6585	0	5.362268	29	130.1607	0	4.972383	33	138.8828	0	5.1983	38	132.3562	0	5.067391	49	133.4146	0	6.222043	39	139.2566	0	7.878381	28	128.127	0	7.740314	41	128.9524	0	6.512377	36	121.4708	0	5.917028	44	118.9852	0	6.57587	34	121.063	0	5.487909	37
ILMN_2734290	1200003C05Rik	266.0398	0	15.85142	39	197.2379	0	12.25354	36	163.3903	0	9.746488	27	207.7565	0	13.61707	36	213.5214	0	11.94512	39	258.0769	0	13.10397	41	263.8189	0	12.51686	41	293.8689	0	9.086452	52	239.4896	0	8.163707	36	249.4586	0	15.31934	36	228.9589	0	12.11178	35	283.9154	0	11.97318	39	263.1521	0	11.5121	51	253.0001	0	14.55691	46	232.4177	0	12.61775	36	228.3986	0	8.881974	49	285.6336	0	14.60008	45	243.6199	0	14.20702	42	246.5744	0	19.50271	29	250.6713	0	22.73174	35	224.4731	0	15.60818	35	233.3652	0	13.85527	39	202.1285	0	13.15111	53
ILMN_2943319	1200003C05Rik	259.6208	0	9.517238	39	265.048	0	9.894499	27	259.1755	0	15.51467	35	276.4747	0	9.682796	42	275.254	0	15.9669	24	315.1781	0	12.92667	35	227.719	0	10.92994	27	242.7155	0	8.46837	29	221.4346	0	8.921108	40	200.5162	0	7.037019	30	187.5423	0	6.120893	46	244.4446	0	7.108346	36	251.5689	0	8.738688	38	305.5155	0	10.80656	36	266.8153	0	10.35469	35	252.2722	0	10.64951	40	262.7942	0	7.791362	39	251.2448	0	6.775532	37	228.9291	0	8.654332	34	225.1314	0	8.301762	32	195.4387	0	6.592328	33	211.2242	0	5.932779	48	230.621	0	12.83374	24
ILMN_1236653	1200003E11Rik	77.14429	0.590812	3.89092	50	75.63834	0.6527778	3.607527	41	71.12907	0.7724359	3.730299	42	80.65716	0.3215812	4.920072	34	74.40961	0.6698718	3.503554	39	68.34339	0.883547	2.681368	46	50.87575	0.8621795	1.753803	32	52.85733	0.7051282	2.401659	54	49.27897	0.8621795	1.735709	40	51.88716	0.7446581	2.55759	46	57.58121	0.582265	2.482213	41	63.99737	0.5320513	3.772626	38	62.46331	0.6688034	3.215993	42	62.8265	0.6655983	3.132843	50	64.61369	0.6837607	2.723806	44	65.90113	0.5544872	2.968647	45	62.59017	0.5641026	3.98836	32	62.91294	0.8194444	3.363657	43	69.3476	0.5683761	3.913644	39	59.86327	0.9444444	2.543122	49	63.35857	0.7649572	3.063695	48	55.66285	0.9519231	2.084687	50	60.90344	0.7232906	3.127691	39
ILMN_2557436	1200003I07Rik	61.338	0.9893162	3.552121	29	59.2675	0.9861111	2.398309	44	63.59533	0.9636752	2.139231	48	57.44826	0.9893162	2.155869	48	60.79916	0.974359	3.40454	41	54.18382	0.9925213	3.132958	32	48.45238	0.9305556	3.334752	33	41.49186	0.9925213	2.23965	49	43.06723	0.9818376	1.893902	42	46.28168	0.9412393	1.807553	54	46.82253	0.9679487	1.942337	42	49.49236	0.9615384	2.036874	54	52.87479	0.9369658	2.85827	54	53.54179	0.9220086	2.356872	50	59.17635	0.8771368	3.170997	43	51.81968	0.9583333	2.722401	51	42.49174	0.9935898	2.001768	34	59.04773	0.917735	2.612311	41	52.43375	0.9925213	2.036359	48	54.2401	0.9850428	2.068539	45	55.85109	0.9540598	2.430839	50	51.87212	0.9850428	1.930749	36	50.58323	0.9700854	2.444609	43
ILMN_3135697	1200003I07Rik	134.0787	0	9.655946	37	122.7761	0	9.048998	24	102.0585	0.001068376	6.953656	38	133.9819	0	13.84763	17	114.6181	0	6.765445	30	135.0974	0	9.017315	27	121.3173	0	5.40701	34	135.6944	0	8.140883	24	104.9276	0	5.194122	43	118.0747	0	6.225205	35	114.7377	0	4.639812	46	121.6359	0	6.85238	33	119.4168	0	5.42403	43	101.5207	0	6.799154	33	126.5449	0	6.664526	40	125.928	0	6.210432	37	148.4044	0	9.803669	32	123.4937	0	9.316951	26	113.3121	0	6.860676	27	157.0285	0	13.29894	29	103.594	0	4.831233	17	118.1247	0	8.153611	29	107.7443	0	6.76063	27
ILMN_2636069	1200003I07Rik	69.13042	0.8942308	3.527131	43	62.39474	0.9700854	3.266524	42	56.66808	0.9935898	3.035395	41	68.7736	0.8739316	2.893342	40	68.41879	0.8717949	5.137499	24	62.38234	0.9508547	3.126639	32	48.06353	0.9380342	2.338631	35	47.88324	0.9198718	2.628308	40	43.36098	0.9786325	2.159371	35	46.27774	0.9412393	2.580507	54	48.99396	0.948718	2.254987	45	45.98495	0.9839743	2.536731	44	52.33119	0.9433761	3.184083	43	45.24805	0.9946581	2.681777	40	53.38818	0.9615384	2.04464	52	54.0209	0.9358974	2.040769	62	45.91143	0.9818376	2.782909	37	58.30832	0.9326923	2.486502	59	57.4569	0.9690171	2.629421	46	62.47903	0.8878205	2.866787	40	56.31801	0.9519231	3.428416	35	50.53422	0.991453	2.109772	39	52.25307	0.9508547	2.938958	32
ILMN_2755544	1200003I07Rik	75.41605	0.6720086	3.758728	50	72.58015	0.7777778	4.303027	39	74.58256	0.6121795	2.785307	48	79.33929	0.3963675	3.769014	44	79.59753	0.383547	3.660844	40	81.47979	0.3055556	3.339878	38	66.26494	0.04700855	3.364033	47	58.2623	0.2905983	2.801993	41	61.89386	0.07264958	3.651715	37	56.95335	0.3728632	2.53147	41	62.63587	0.258547	2.736253	54	69.70783	0.2435897	3.399951	44	73.31303	0.142094	2.803411	51	69.70282	0.2980769	3.410824	42	72.57907	0.2713675	3.167496	50	65.70197	0.5662393	2.71649	60	74.9231	0.06303419	3.767508	52	66.6728	0.6613248	2.367444	39	64.41391	0.8279914	2.904676	49	74.07951	0.3376068	3.250036	52	69.39629	0.4401709	2.995565	46	65.327	0.6581197	2.999365	35	60.75494	0.7339743	4.257113	42
ILMN_2738310	1200003I07Rik	91.03893	0.05662393	4.466504	45	87.33205	0.1153846	3.692832	54	81.47203	0.2681624	3.491977	52	88.07008	0.06196581	3.174176	54	75.7215	0.607906	3.634462	37	89.67933	0.04273504	3.144179	54	67.62657	0.02991453	2.59409	47	60.48869	0.159188	2.612773	43	64.59248	0.02457265	2.755524	53	62.53037	0.08119658	2.228299	67	71.06569	0.007478632	3.005258	48	75.47375	0.05769231	2.918104	57	72.4594	0.167735	2.72742	54	75.50922	0.07478633	3.189215	40	79.97668	0.04059829	3.04919	45	79.17319	0.0448718	3.613121	49	81.13945	0.009615385	3.922791	52	65.86674	0.6955128	2.685808	56	74.10152	0.292735	3.590661	39	69.05737	0.6175213	2.789474	40	80.08219	0.04166667	4.852917	45	75.64194	0.1260684	3.536946	58	75.9299	0.04273504	3.602345	45
ILMN_1254390	1200003I07Rik	91.589	0.04807692	3.842969	64	90.45815	0.04700855	3.82966	52	77.09248	0.4946581	3.365937	45	86.88548	0.08760684	3.723742	52	88.63775	0.05021368	3.114625	41	96.18789	0.007478632	3.696841	48	65.77893	0.05128205	2.338263	54	71.49548	0.001068376	2.41667	56	61.80103	0.0758547	2.233321	45	67.90623	0.009615385	2.223704	60	67.12028	0.06196581	2.401172	62	72.46799	0.1452992	2.862946	75	77.56776	0.03739316	2.721519	77	73.3673	0.1367521	3.291222	39	79.53976	0.0491453	3.150171	54	79.60402	0.04059829	3.171232	62	76.92041	0.03632479	2.816837	58	79.47482	0.06517094	4.075439	43	91.94871	0	4.590595	45	89.4555	0.002136752	4.037195	54	76.39967	0.1047009	2.920438	51	76.15318	0.1100427	3.435557	45	72.82109	0.1121795	4.12407	53
ILMN_1221466	1200003N10Rik	74.57011	0.7051282	2.905517	35	78.29688	0.4903846	4.279556	43	71.98135	0.7371795	3.336103	42	68.78631	0.8739316	2.552291	49	73.21931	0.7211539	4.175533	37	75.06788	0.633547	3.550909	37	54.76815	0.6463675	2.512468	43	53.43451	0.6559829	2.522715	57	51.51189	0.7286325	2.111921	54	59.04622	0.2339744	2.528952	46	59.35655	0.4754274	3.314336	40	60.55707	0.6997863	2.709425	52	60.35563	0.7606838	3.065696	51	64.34292	0.5918803	2.198016	54	61.35826	0.8162393	2.82186	50	61.40555	0.7574787	2.746942	51	63.45148	0.5192308	3.420815	39	62.05495	0.8514957	2.475688	39	72.54916	0.3867521	4.5036	35	65.97024	0.7553419	3.317154	34	64.73361	0.6944444	2.579091	48	71.41319	0.2980769	4.196826	37	68.20024	0.301282	3.557254	47
ILMN_2661226	1200007C13Rik	75.7659	0.6559829	3.80547	45	76.95004	0.5715812	3.622864	39	80.29462	0.3247863	4.084223	37	78.70861	0.4358974	4.108823	42	71.69465	0.784188	3.459428	45	71.55499	0.7852564	3.962544	37	50.99786	0.8557692	2.560347	40	57.53381	0.3461539	3.385519	38	56.22741	0.392094	3.516596	36	54.36107	0.5811966	2.656073	41	59.63454	0.4636752	2.627479	31	60.62115	0.6965812	3.081426	47	73.42032	0.1399573	4.862214	36	66.4541	0.4797009	2.776453	45	67.37376	0.5245727	2.07115	45	67.72855	0.4604701	3.373632	44	66.88363	0.3568376	3.636541	37	63.79927	0.7863248	3.171095	46	71.54963	0.4423077	3.784484	43	69.91807	0.5694444	3.747091	38	62.77148	0.7873932	3.389997	36	65.98467	0.6260684	3.411562	40	67.68022	0.3279915	2.916774	29
ILMN_2574051	1200008A14Rik	83.92122	0.2467949	2.904386	51	80.32082	0.3803419	4.109556	39	84.8936	0.1378205	4.291953	52	85.44555	0.1292735	4.533693	41	71.93283	0.7681624	3.05513	43	82.19126	0.2692308	3.600701	35	57.81942	0.4188034	2.219816	41	57.09872	0.3846154	2.167333	52	56.6454	0.3589744	3.159711	48	62.03173	0.09615385	3.081406	39	67.03638	0.06303419	2.90545	47	74.51744	0.08333334	3.216092	50	75.12528	0.0758547	2.722352	64	82.20521	0.00534188	3.04588	52	73.91352	0.2136752	2.697176	49	70.07418	0.332265	3.508109	42	73.44289	0.1036325	3.024888	61	73.93188	0.2286325	3.043373	48	73.32451	0.3365385	3.768987	42	73.54333	0.3621795	3.113433	36	73.93495	0.2040598	3.894595	38	72.83189	0.2382479	2.936357	50	63.29313	0.599359	2.184641	58
ILMN_2585112	1200008A14Rik	98.62146	0.00534188	4.535917	50	84.36307	0.207265	4.234577	42	85.97551	0.1047009	3.910771	44	84.08521	0.1848291	3.170331	47	86.20934	0.1025641	3.156723	50	89.44453	0.0448718	4.313002	53	63.15124	0.1153846	2.72297	48	59.58511	0.2061966	2.525137	53	56.83836	0.3450855	2.551563	62	58.3652	0.2745726	2.654705	46	70.29948	0.009615385	2.556837	57	72.57359	0.1442308	2.752992	60	76.7654	0.04807692	3.121487	59	76.25745	0.05876068	2.761645	58	74.69016	0.1869658	3.21449	44	71.42407	0.267094	2.397926	64	74.01711	0.08440171	3.112501	59	72.97875	0.2724359	3.302221	46	71.48335	0.4476496	3.676717	43	80.16795	0.08012821	2.744449	54	72.18488	0.2820513	3.551292	49	79.45257	0.03952992	3.935828	41	67.50319	0.3418804	2.674328	47
ILMN_1226193	1200008N06Rik	80.49155	0.4230769	3.192603	50	76.83212	0.5790598	3.633004	38	90.83307	0.01709402	5.179477	39	75.47624	0.6143162	3.49393	34	80.32685	0.340812	3.419278	38	100.9988	0.001068376	5.408906	31	62.76651	0.1303419	2.695467	47	64.19389	0.04807692	3.08069	44	61.98237	0.07051282	2.509471	43	59.21122	0.2200855	2.752001	45	62.76681	0.2542735	3.446146	35	76.09888	0.05128205	4.61398	42	78.4139	0.03311966	3.820935	52	77.85642	0.03632479	3.416484	47	72.45068	0.2788461	3.107575	42	72.28268	0.2350427	3.329624	47	72.66077	0.1271368	3.350957	71	66.93374	0.6442308	3.714902	27	74.48542	0.2681624	4.137993	37	68.10873	0.6741453	3.386922	27	74.14683	0.1944444	4.204	39	65.48825	0.650641	3.143628	34	68.76185	0.2735043	3.131755	42
ILMN_1255564	1200009F10Rik	76.32122	0.6260684	3.444423	28	71.33345	0.8183761	3.32478	26	81.97747	0.2435897	4.084746	49	86.19057	0.1057692	5.381222	29	78.035	0.4679487	3.062957	29	85.37054	0.1410256	3.204222	40	59.15263	0.3183761	2.862225	49	59.20342	0.2307692	4.789265	26	66.90949	0.006410256	5.355723	27	60.76525	0.1517094	2.851822	40	69.6284	0.01495726	2.876363	32	70.67068	0.2008547	3.338536	42	69.16964	0.2980769	3.863255	28	70.46962	0.2606838	3.19918	43	72.86753	0.2606838	2.896633	41	73.73493	0.1730769	3.4882	37	66.09554	0.392094	4.010822	37	72.50864	0.2991453	3.9955	35	70.14713	0.5160257	4.802978	39	83.38039	0.03205128	6.188046	22	77.91924	0.08012821	4.803578	32	73.28506	0.2126068	3.923865	35	70.68433	0.1880342	1.779758	32
ILMN_2740207	1200009I06Rik	85.8767	0.167735	3.893425	33	78.52676	0.4818376	4.793442	27	101.8615	0.001068376	5.223362	23	85.44016	0.1292735	4.733082	28	101.6039	0.001068376	6.367575	22	117.8413	0	6.529944	30	58.25861	0.3782051	3.274042	34	58.56701	0.2713675	2.76851	34	62.72322	0.05555556	2.788324	44	63.86656	0.0534188	3.091208	35	84.01763	0	4.674026	34	69.18844	0.2638889	2.752684	31	76.81281	0.04700855	3.858911	35	102.6421	0	4.664681	37	89.17753	0	4.568456	33	78.43899	0.0534188	4.288377	42	107.9304	0	6.705056	39	75.87881	0.142094	2.907084	34	76.96819	0.1741453	4.458888	38	98.95435	0	5.18994	36	74.40697	0.1805556	4.58285	28	78.72514	0.05876068	4.377843	25	69.5401	0.2339744	3.524327	31
ILMN_1248750	1200009I06Rik	73.26811	0.7660257	3.791996	33	83.48277	0.241453	4.139413	19	85.93909	0.1047009	4.774619	21	74.87644	0.6367521	3.149242	31	76.51731	0.5705128	3.731498	21	84.72621	0.1645299	3.433938	37	55.31439	0.6111111	3.285757	32	61.23811	0.1303419	4.235965	20	55.57024	0.4358974	2.734896	37	64.57438	0.03418804	4.153143	22	55.90046	0.7094017	3.493546	26	64.7487	0.4935897	3.597572	36	71.59129	0.2019231	4.137127	31	67.73244	0.4123932	3.244951	33	68.01608	0.4935897	3.706091	38	73.27305	0.1997863	3.407903	37	63.35985	0.5235043	6.32308	22	60.80119	0.8878205	2.406721	29	62.39528	0.8931624	3.600582	30	77.37851	0.1581197	4.674343	29	69.14391	0.4561966	3.58728	24	70.0719	0.383547	3.215619	38	70.22704	0.2008547	4.893838	25
ILMN_2615431	1200009O22Rik	107.518	0	6.720973	29	120.6254	0	7.790721	30	96.95313	0.00534188	4.024944	35	105.6525	0	6.283049	30	112.556	0	9.347922	22	108.4544	0	8.055846	20	101.0216	0	4.567869	35	98.11852	0	5.009491	25	98.43676	0	4.433527	29	106.0735	0	5.787327	21	109.2113	0	4.742406	38	112.7968	0	4.976248	35	110.0007	0	4.151766	37	86.97399	0.001068376	4.446632	27	107.9982	0	4.770369	36	101.4485	0	4.189408	36	100.9421	0	4.971507	31	111.9912	0	7.219464	28	99.23605	0	4.602061	34	125.5569	0	7.9373	25	110.7212	0	7.267334	29	107.6886	0	4.426255	32	116.4323	0	5.49201	41
ILMN_2567274	1200011A11Rik	85.33502	0.1944444	3.926738	51	76.77251	0.5801282	3.835549	48	78.67677	0.4049145	2.996372	48	79.95038	0.3653846	3.712855	57	67.94588	0.8782051	3.347104	42	78.09464	0.4807692	3.004258	50	57.40321	0.4626068	2.801773	41	54.47023	0.5876068	2.575324	51	55.51196	0.4433761	2.86432	45	55.07751	0.5235043	2.688178	45	65.83796	0.1025641	2.985566	51	67.43938	0.3440171	2.371378	63	62.56527	0.6645299	1.993888	53	68.18567	0.3878205	2.981086	63	72.07108	0.2905983	2.855727	54	69.52218	0.3653846	2.845681	56	66.44732	0.3739316	3.569352	47	61.85781	0.857906	3.703077	39	65.81125	0.7606838	3.258236	37	74.84136	0.2852564	3.337467	46	70.69538	0.3611111	3.516011	40	69.89276	0.3899573	3.345899	50	75.8282	0.04594017	3.002142	40
ILMN_1238691	1200011I18Rik	88.53481	0.09935898	5.143355	38	78.24331	0.4946581	3.519342	38	72.9938	0.6955128	3.200128	37	85.87829	0.1185897	3.525061	42	83.20595	0.1976496	3.76224	35	83.65134	0.2115385	2.706053	33	58.62278	0.3547009	2.668922	45	61.32692	0.1271368	3.736605	36	55.9039	0.4113248	3.223855	33	62.23693	0.08974359	2.756139	46	59.5348	0.4679487	2.786047	37	68.63446	0.2884615	3.529198	44	65.21315	0.5096154	3.324983	44	72.37664	0.1773504	2.873832	45	65.02151	0.6613248	2.643018	51	56.53281	0.9017094	2.753952	33	65.12693	0.4412393	3.379802	43	78.97729	0.07478633	3.837884	42	70.88666	0.4786325	2.898183	42	73.11956	0.3878205	2.967612	51	71.35591	0.323718	2.692797	43	73.738	0.1923077	4.270958	40	71.22695	0.159188	3.502109	30
ILMN_2696126	1200011M11Rik	85.73461	0.1752137	3.762692	32	75.35708	0.6645299	3.493135	32	74.13837	0.6303419	2.700854	40	71.48062	0.7873932	2.3524	39	70.10463	0.8365384	3.656532	30	75.96256	0.5918803	4.322092	32	56.96632	0.4957265	3.04819	36	57.5779	0.3429487	3.702935	29	48.51835	0.8878205	3.09675	27	48.50335	0.8888889	2.933996	35	56.50505	0.6741453	2.658368	42	65.92654	0.4220085	2.83696	54	67.35919	0.4070513	3.46486	39	58.10117	0.8290598	2.607775	51	62.73501	0.7532051	2.419566	42	66.61866	0.5149572	3.12938	40	61.41269	0.6260684	2.434248	30	58.00378	0.9391026	2.140447	32	78.40303	0.1324786	3.672181	30	69.42435	0.5961539	2.8177	46	62.89912	0.7820513	3.479549	19	71.07872	0.3141026	3.372882	35	60.37749	0.7521368	3.495399	30
ILMN_3105117	1200011M11Rik	74.93257	0.6901709	4.162287	34	76.01498	0.6185898	5.872024	29	78.80911	0.400641	5.477231	29	73.38001	0.7029914	5.216981	21	70.4636	0.8279914	3.425251	35	70.59276	0.8141026	3.604475	32	56.32351	0.5459402	3.051811	32	60.99153	0.1399573	4.215104	35	54.18872	0.5384616	3.042342	38	59.96578	0.1891026	3.293035	34	56.01545	0.7051282	3.316448	23	55.87318	0.8632479	3.049024	34	65.09621	0.5160257	4.616569	25	59.1843	0.8002137	3.58167	33	64.85557	0.6709402	3.726739	43	64.1464	0.633547	2.595253	49	62.71595	0.5576923	2.897368	40	73.61686	0.2382479	5.416742	27	71.33808	0.4551282	4.560165	33	58.65036	0.9615384	2.856829	40	64.90858	0.6923077	4.079871	26	77.49677	0.0758547	5.05477	25	54.14589	0.9305556	3.639179	35
ILMN_3031706	1200011M11Rik	73.12788	0.7660257	4.05558	34	84.72832	0.1891026	3.906238	28	70.09338	0.8066239	3.029688	34	77.60519	0.5074787	4.413341	29	77.23037	0.5224359	3.854744	47	81.90215	0.2831196	4.828934	32	58.10287	0.392094	3.30053	32	55.03521	0.5438034	3.202675	34	56.06086	0.4027778	3.27601	29	66.43555	0.01602564	3.713823	28	67.0311	0.06303419	4.032461	35	68.25613	0.3044872	3.613585	30	75.29987	0.0715812	4.360602	30	65.55807	0.5352564	3.087154	38	69.38954	0.4273504	2.886229	40	69.21782	0.3846154	3.684101	28	65.06727	0.4455128	3.794858	34	75.32513	0.1634615	6.13789	25	60.87825	0.926282	2.464744	33	71.42916	0.482906	4.71714	29	74.83876	0.1613248	3.10931	21	76.85332	0.09294872	4.694333	28	68.52514	0.2852564	3.976137	31
ILMN_2679477	1200011O22Rik	96.63289	0.008547009	6.221717	26	86.7486	0.1367521	5.997876	29	91.59974	0.01495726	6.253501	39	92.16997	0.01388889	6.315863	35	110.8114	0	6.433094	32	108.3412	0	5.170282	34	73.05495	0.001068376	2.715108	42	87.22298	0	4.906705	33	75.70551	0	3.577437	45	73.28215	0	3.495173	32	67.92323	0.04594017	3.661897	28	86.86552	0.003205128	3.529389	41	77.16756	0.04273504	4.938249	29	86.79251	0.001068376	4.830264	31	98.84106	0	5.339821	32	83.25392	0.008547009	4.835098	34	97.2295	0	4.737501	36	89.61369	0.003205128	4.143813	34	82.6413	0.04166667	4.690258	30	88.32365	0.002136752	4.740918	35	83.88132	0.01175214	5.222262	30	83.31502	0.009615385	3.71918	40	75.29935	0.0534188	3.909859	37
ILMN_1245384	1200012P04Rik	94.58213	0.01709402	4.786328	41	100.9866	0.002136752	4.240658	55	92.95492	0.01175214	5.981519	42	104.6027	0	5.25895	48	99.86505	0.003205128	4.422804	46	106.9192	0	4.202241	44	88.62478	0	3.566233	51	90.70735	0	3.584376	49	79.63387	0	3.479039	45	82.43032	0	3.250054	52	86.74659	0	2.759057	56	82.80267	0.009615385	3.661734	55	84.44064	0.006410256	4.428188	52	100.8264	0	5.467845	47	109.6584	0	6.580697	44	99.15596	0	3.87922	53	97.36456	0	5.072444	45	71.32895	0.3653846	3.078862	43	80.82226	0.06944445	3.497236	41	89.81033	0.001068376	4.152905	43	82.80157	0.01388889	4.700047	32	81.96864	0.01923077	4.938964	39	79.03146	0.01068376	4.371262	36
ILMN_2933887	1200013B08Rik	78.67403	0.5138889	4.983776	36	93.08108	0.01602564	5.247352	34	107.1565	0	6.436386	34	95.30452	0.006410256	6.515996	24	110.092	0	9.499995	23	102.0236	0.001068376	4.68503	28	63.94497	0.09081197	4.350897	30	65.20477	0.03311966	3.161005	27	75.30985	0	3.16844	24	105.2267	0	6.703636	40	72.95578	0.003205128	3.92479	24	66.12794	0.4070513	4.167333	24	64.76658	0.5352564	4.280195	26	104.5387	0	6.829756	33	122.9159	0	6.868739	32	137.9809	0	7.412806	44	117.6081	0	8.695174	28	75.20755	0.1698718	4.479921	18	66.1702	0.7446581	3.335532	31	155.197	0	11.0317	21	119.4093	0	11.4424	20	108.0964	0	6.561434	26	96.96503	0	6.931923	19
ILMN_1245704	1200013F24Rik	60.94077	0.9903846	2.773092	40	57.41755	0.991453	2.75677	36	63.72929	0.9626068	2.50413	42	53.40582	0.9957265	2.572484	39	66.19251	0.9145299	3.412332	50	57.29212	0.9861111	3.236369	35	43.31533	0.991453	2.56579	41	43.21801	0.9861111	2.072583	42	43.76928	0.9775641	2.276592	40	43.91415	0.9786325	1.937615	38	41.71834	0.9967949	2.193953	35	49.92134	0.9583333	2.821715	44	49.57907	0.9700854	2.236818	54	51.0579	0.9594017	2.331009	53	58.49134	0.892094	2.947171	37	48.68364	0.9797009	2.63988	43	40.98203	0.9935898	2.088849	33	59.15759	0.9155983	3.86508	38	59.90043	0.9401709	3.597976	34	58.14824	0.9668803	2.950561	46	53.19301	0.974359	2.507356	43	52.52416	0.9839743	2.081572	33	52.25897	0.9508547	2.836015	37
ILMN_2623480	1200014J11Rik	193.1233	0	8.281168	40	163.3812	0	6.958245	34	192.7135	0	11.46008	34	205.1982	0	8.862315	33	215.3683	0	6.576624	39	211.9504	0	9.165009	40	136.8498	0	5.663541	40	166.1769	0	6.731723	42	115.642	0	3.964159	35	129.7443	0	4.754762	36	108.5046	0	4.100035	30	161.1847	0	5.225441	57	167.7802	0	7.587537	48	152.3361	0	6.756446	48	202.2454	0	5.441309	43	188.5687	0	7.138258	51	187.4081	0	8.085973	35	142.8818	0	6.236732	36	119.5	0	6.105002	30	159.3465	0	7.666206	35	145.6985	0	7.788653	33	139.6556	0	5.391394	35	133.3023	0	4.021996	25
ILMN_2613750	1200014M14Rik	81.4392	0.3792735	3.960991	45	81.52478	0.3290598	3.843695	36	75.05984	0.590812	3.746819	35	82.12254	0.2692308	3.371141	44	75.29448	0.6356838	4.006431	33	72.51434	0.75	3.256781	41	49.41586	0.9134616	2.795672	42	59.24688	0.2286325	2.704136	33	51.33559	0.7425213	2.23251	43	50.51389	0.8162393	2.656238	40	61.25332	0.3440171	3.516287	42	62.85228	0.5844017	3.292476	33	70.09805	0.2606838	4.526237	41	68.82539	0.3536325	3.435765	40	64.06974	0.7104701	2.673456	37	59.75237	0.8130342	2.582353	42	60.8805	0.6623932	2.709897	44	71.17535	0.3760684	4.116409	45	73.72515	0.3119658	3.759215	43	74.00203	0.3440171	3.478641	31	64.86835	0.6923077	2.552399	32	66.49887	0.5950854	2.986371	33	64.29967	0.5416667	3.784318	40
ILMN_1260469	1200014P05Rik	75.77985	0.6559829	4.035616	45	73.89739	0.7339743	3.423136	43	77.29173	0.4850427	3.710735	51	73.18776	0.7136752	2.636952	49	73.12945	0.7254273	3.38482	35	74.6843	0.6623932	3.324458	43	57.67093	0.4294872	2.584969	46	53.05767	0.6901709	2.120483	49	56.32355	0.3856838	2.212509	44	53.49148	0.6410257	2.737772	51	59.35113	0.4754274	2.366823	48	64.97273	0.4797009	2.606906	46	66.85112	0.4369658	3.0551	42	61.07789	0.7339743	2.956188	41	70.72304	0.366453	2.769529	43	64.53076	0.6217949	2.609809	39	65.38301	0.4273504	2.842678	47	66.57267	0.6634616	3.729609	38	70.52901	0.4957265	4.061308	39	71.57632	0.474359	2.993416	55	72.28625	0.2767094	3.069706	42	77.54935	0.0758547	3.365405	41	63.99411	0.5651709	2.985564	51
ILMN_2753515	1200015F23Rik	90.48933	0.0673077	4.174291	41	93.22787	0.01602564	4.3953	52	88.11182	0.0534188	3.96001	58	86.88828	0.08760684	3.518208	57	84.2449	0.1581197	4.303949	41	98.59071	0.001068376	4.704636	41	66.40018	0.04594017	3.052241	45	65.20982	0.03311966	2.691931	50	65.81018	0.01495726	2.47041	64	66.30972	0.01709402	2.448709	69	76.98152	0.001068376	3.081084	40	82.75847	0.009615385	3.773665	63	74.76398	0.08867522	2.564841	79	103.8846	0	4.524104	42	98.05666	0	4.76911	53	92.73846	0	3.968379	66	94.15855	0	4.431164	65	80.67953	0.0491453	3.666726	48	82.79864	0.04059829	4.729885	39	76.72893	0.1805556	4.287319	31	84.34952	0.01068376	3.637032	51	73.90298	0.1805556	2.635951	51	80.34549	0.003205128	2.585575	52
ILMN_3150536	1200015F23Rik	229.9683	0	11.56985	42	157.955	0	10.90678	26	237.6911	0	14.7659	37	201.3289	0	10.69281	36	295.4074	0	15.07165	36	384.1278	0	29.65723	30	175.4299	0	8.205903	37	225.8463	0	6.7044	43	171.8323	0	6.74249	30	193.9776	0	6.877161	46	230.6617	0	7.72087	39	221.2916	0	11.41882	34	209.6377	0	9.255413	35	377.9561	0	22.8156	39	294.9597	0	17.61119	42	325.4182	0	14.3668	43	332.3586	0	17.9941	42	215.7123	0	11.78948	41	174.6427	0	7.312577	45	243.92	0	15.17918	41	211.6066	0	12.77425	36	187.0453	0	13.98323	35	212.3974	0	11.53555	38
ILMN_3071764	1200015F23Rik	169.4557	0	6.390991	54	143.5105	0	6.981518	40	187.0433	0	11.21551	30	160.5536	0	6.962587	35	212.4986	0	10.72937	33	234.1858	0	11.6156	24	132.6373	0	3.679718	38	147.3596	0	4.686338	43	132.889	0	7.896819	34	115.2128	0	5.202487	38	135.8764	0	5.461634	37	130.1821	0	4.934058	40	133.2518	0	5.423709	43	242.2077	0	8.31601	39	186.9987	0	8.047715	37	191.9055	0	6.610431	57	174.2473	0	8.40747	51	131.2023	0	5.794137	38	122.2885	0	6.161851	36	180.2469	0	8.318744	37	154.8629	0	7.574445	27	132.4734	0	5.181087	32	119.9445	0	4.7562	41
ILMN_2591158	1200015N20Rik	97.24483	0.007478632	4.992522	38	85.60472	0.1613248	3.394734	45	89.87035	0.03205128	4.023713	57	90.35055	0.03205128	3.915691	40	93.72285	0.01282051	5.180816	35	81.21603	0.3194444	4.028638	40	70.50868	0.009615385	2.603948	46	66.69273	0.01709402	2.179819	41	62.59878	0.05662393	2.294224	53	72.77794	0	2.840876	60	65.76163	0.1036325	2.89143	43	96.55753	0	4.384524	46	92.08104	0	4.086435	53	76.32281	0.05876068	2.088136	53	84.42676	0.008547009	3.187346	53	84.74316	0.00534188	4.12369	55	84.08065	0.003205128	3.185835	70	71.9166	0.3344017	3.279289	39	82.55617	0.04273504	3.870139	44	78.76285	0.1057692	4.544948	31	86.40437	0.002136752	3.858859	48	82.49108	0.01282051	3.715535	48	77.79523	0.02029915	3.068226	43
ILMN_2548361	1200015P04Rik	99.80042	0.002136752	4.94697	47	89.88666	0.05555556	3.962276	44	101.5634	0.002136752	4.692794	41	84.6284	0.1645299	4.039722	44	87.02203	0.08012821	4.637701	30	88.47217	0.05769231	4.796421	37	56.71708	0.5128205	2.369462	32	58.68256	0.2628205	2.013489	42	62.61613	0.05662393	3.036958	50	62.56265	0.08119658	2.655108	51	69.02273	0.02457265	3.545669	43	72.68266	0.1410256	3.992616	51	83.77201	0.008547009	3.728911	53	69.23683	0.3290598	2.704393	43	85.50938	0.006410256	3.38331	47	79.28575	0.04273504	4.565553	42	77.17405	0.02991453	3.939826	39	80.63907	0.0491453	5.530163	35	78.56663	0.1292735	5.726323	30	85.15208	0.01602564	3.851711	53	83.61237	0.01175214	4.927511	37	79.32164	0.04273504	3.781319	43	68.81725	0.2702991	3.697289	40
ILMN_2798079	1200016B10Rik	108.001	0	6.056324	32	116.5219	0	5.400464	32	98.48917	0.002136752	6.167197	24	114.1297	0	7.258794	32	115.6216	0	5.329556	28	131.3427	0	6.268085	36	104.3627	0	4.794894	38	111.0525	0	5.020506	35	83.60375	0	2.770997	41	79.46904	0	3.606234	33	85.24945	0	2.55111	39	116.3946	0	5.413043	42	103.4282	0	3.97824	46	123.8422	0	5.684207	41	102.9109	0	4.153029	43	108.8704	0	5.403966	34	107.1994	0	4.635236	47	116.1625	0	7.338156	34	134.5974	0	6.521337	31	116.1391	0	7.145495	39	103.4692	0	6.251912	30	102.1419	0	4.949346	42	90.46041	0.001068376	3.313962	29
ILMN_1236716	1200016B10Rik	203.2816	0	9.291791	38	222.452	0	16.33475	25	155.0458	0	7.011024	36	209.5604	0	8.090332	46	232.1136	0	13.03865	29	268.1619	0	12.95616	30	193.3553	0	6.852519	47	200.2069	0	6.450246	34	158.1383	0	4.933603	41	165.8126	0	6.443639	26	146.1383	0	5.390801	28	171.6475	0	7.195714	46	170.4675	0	6.522768	41	195.5507	0	5.543211	27	190.6606	0	6.222571	50	183.4804	0	5.293746	47	194.8159	0	6.825707	45	162.9925	0	6.158063	55	213.8788	0	10.48626	41	184.5264	0	10.41356	39	161.4237	0	8.938869	30	173.9016	0	7.15009	48	181.1031	0	7.765368	35
ILMN_2631656	1200016B10Rik	78.86176	0.5042735	3.363474	34	90.65805	0.04166667	4.78609	32	81.86452	0.2489316	3.358328	30	79.51527	0.3856838	5.944017	31	83.69489	0.1784188	3.507625	33	79.59015	0.392094	3.024173	40	55.11903	0.6271368	3.491283	29	53.68312	0.6378205	2.64965	35	55.40325	0.4508547	2.501217	34	53.6306	0.6271368	2.584242	40	57.87646	0.5641026	3.272475	43	60.59431	0.6976496	3.391918	41	63.3574	0.6132479	2.43956	42	70.32191	0.267094	3.11202	48	65.94308	0.6111111	3.817078	27	64.25093	0.6314102	2.707634	47	67.66338	0.3173077	2.991951	38	70.03699	0.4433761	3.893248	36	67.27019	0.6912393	3.130736	45	70.98664	0.5096154	3.546498	35	68.99184	0.4647436	3.689037	29	67.75644	0.5331197	2.422456	31	68.98409	0.2617521	3.280249	35
ILMN_2773298	1200016C12Rik	83.21658	0.2767094	4.02778	61	79.97354	0.4027778	2.970893	62	83.11891	0.1955128	3.411534	57	80.49352	0.332265	3.523187	62	88.04668	0.06303419	2.921572	61	78.04639	0.4861111	2.965268	55	57.20876	0.4786325	1.791581	57	60.57313	0.1570513	2.244062	67	66.02317	0.01495726	3.08579	44	70.78142	0.001068376	2.510605	66	59.74974	0.4561966	2.252463	51	66.81786	0.375	2.675545	56	75.33175	0.0715812	2.832169	63	71.81831	0.2061966	2.55792	77	65.32503	0.6388889	2.592216	57	72.12886	0.2403846	3.167841	67	64.9612	0.4540598	2.577102	55	75.79481	0.1442308	2.828433	60	71.56799	0.4412393	2.689403	69	75.20461	0.2724359	3.288361	58	72.35168	0.275641	3.163942	41	74.29485	0.1741453	2.405753	45	71.87714	0.1388889	3.434722	56
ILMN_1235616	1200016D23Rik	106.2595	0.001068376	6.320659	32	93.71248	0.01495726	3.853348	29	95.96674	0.006410256	3.725316	40	98.99065	0.002136752	4.321074	34	89.29529	0.04273504	3.952213	29	100.6639	0.001068376	5.137353	29	72.19862	0.00534188	3.861029	42	70.24039	0.003205128	3.713604	33	60.67612	0.116453	3.375982	34	75.74719	0	4.357924	33	72.52819	0.003205128	3.165855	29	75.14265	0.06517094	4.221457	36	86.26197	0.00534188	5.468397	32	86.87603	0.001068376	3.542717	43	94.15432	0	4.631054	46	78.23619	0.05876068	4.039799	50	89.96387	0	4.467861	45	93.07615	0.001068376	4.972951	40	84.74802	0.01923077	4.288799	41	77.50124	0.1527778	4.568541	25	77.47602	0.08760684	3.889735	29	87.28305	0.004273504	4.60956	26	83.17577	0.002136752	4.368095	32
ILMN_2476733	1200016E24Rik	77.92146	0.5619658	4.37586	32	100.5046	0.002136752	5.47705	52	86.77715	0.08760684	5.23696	32	97.18108	0.003205128	4.939404	40	93.18783	0.01602564	3.796724	36	105.8604	0.001068376	5.710245	56	132.1222	0	6.59595	44	123.758	0	6.287539	42	127.2874	0	6.202348	48	156.2538	0	11.88746	43	130.6213	0	7.136486	37	121.8924	0	8.818586	42	107.1444	0	6.229109	51	100.6015	0	4.211723	49	120.5058	0	6.276171	60	119.0873	0	6.218961	46	117.8622	0	7.06941	47	123.8669	0	10.4073	46	106.164	0	7.002701	42	81.05032	0.06303419	6.349643	26	100.0157	0	7.844073	33	106.1428	0	7.697183	48	104.8118	0	7.286169	40
ILMN_1222685	1200016G03Rik	85.26841	0.1965812	4.894913	37	62.3392	0.9700854	2.81593	35	77.68636	0.4636752	4.514636	39	77.13569	0.5277778	3.503357	34	72.42355	0.7542735	3.160175	40	66.9588	0.9017094	2.744957	45	52.95735	0.7617521	2.659786	34	67.18452	0.01388889	4.494595	40	54.38544	0.5192308	2.449727	45	63.35642	0.05982906	3.449944	54	60.35388	0.4113248	2.721861	45	68.12101	0.3098291	2.927637	53	67.84753	0.3792735	3.127346	49	66.75049	0.4583333	3.096852	46	63.96666	0.7126068	2.916118	48	66.73852	0.5064102	3.29025	48	61.05229	0.650641	2.303864	63	65.08398	0.724359	3.487872	35	65.94469	0.7542735	3.280889	32	64.74139	0.8162393	2.769401	49	64.02939	0.7254273	3.996393	37	62.66869	0.7905983	3.320576	34	62.41998	0.6388889	3.430268	34
ILMN_1230285	1200016L19Rik	79.61743	0.4615385	4.122815	53	74.12267	0.7211539	4.000304	37	66.73972	0.9017094	3.102494	47	83.1961	0.2179487	3.760155	37	75.97269	0.6004273	2.498172	54	75.79692	0.5982906	2.546704	49	56.3438	0.5459402	2.533237	47	61.13211	0.1324786	3.381387	49	56.0071	0.4081196	2.65724	47	61.64758	0.1132479	3.34209	44	61.83174	0.3108974	2.219982	53	75.37625	0.05982906	3.728961	42	66.41245	0.4604701	2.699644	55	64.82658	0.5694444	3.156676	58	67.20645	0.5384616	3.070795	48	72.94595	0.2094017	2.910517	70	63.09932	0.5373932	3.352824	54	61.45948	0.875	2.886097	49	64.60893	0.8141026	2.758389	48	62.52369	0.8867521	2.806284	41	59.74076	0.8867521	2.64458	41	67.5436	0.542735	2.685039	46	66.90215	0.3782051	3.12284	46
ILMN_2545999	1200017F15Rik	91.455	0.05235043	4.146683	52	85.28371	0.1720085	3.580355	54	86.85435	0.08333334	4.049074	46	79.2067	0.4081196	3.285006	46	85.45599	0.1196581	4.098584	39	83.40746	0.2232906	3.461748	49	60.75086	0.215812	2.205762	58	58.88224	0.2489316	2.475364	53	57.81115	0.2638889	2.773342	46	58.30171	0.2788461	2.858955	48	66.94383	0.06517094	3.296655	56	69.89948	0.2264957	2.605807	57	76.14905	0.06196581	3.81171	44	72.6378	0.1666667	3.43553	56	72.93902	0.2564103	3.230892	49	81.74257	0.01282051	4.105298	56	75.67211	0.05235043	3.448622	54	69.72385	0.4626068	3.114687	44	66.31431	0.7393162	3.663377	48	71.45943	0.4797009	3.3568	48	72.3672	0.275641	2.815361	46	60.33364	0.8611111	3.615042	34	63.91811	0.5683761	2.42434	61
ILMN_1217040	1300001I01Rik	131.3233	0	8.225821	33	109.4691	0	5.496434	25	113.1126	0	7.452346	33	109.7256	0	7.927208	37	116.7417	0	9.147503	24	128.102	0	7.73979	30	147.387	0	9.914499	33	142.5266	0	9.447803	30	122.7657	0	7.952851	36	138.9678	0	8.132239	39	140.7886	0	5.893162	47	153.8611	0	7.272779	40	125.6524	0	7.112278	33	118.5518	0	5.279357	49	110.1186	0	5.8349	42	121.3711	0	6.4107	39	160.5422	0	9.669001	49	128.3268	0	12.30055	31	111.7864	0	9.086303	28	146.3896	0	12.7268	44	118.4686	0	10.00817	21	101.168	0	5.163761	28	137.8636	0	11.41563	31
ILMN_2438234	1300002E11Rik	88.62074	0.09508547	4.481087	43	79.77691	0.4166667	3.931827	44	81.72337	0.2553419	3.494469	31	81.57671	0.2884615	4.0017	46	84.83369	0.142094	3.701807	46	76.78925	0.5555556	3.598817	32	57.64633	0.4337607	3.186886	36	54.80763	0.5641026	3.064524	40	56.12566	0.3985043	2.102145	61	64.28648	0.03952992	2.487474	56	60.17249	0.4273504	2.712177	33	66.43977	0.3931624	2.696337	49	69.41971	0.2895299	3.317687	39	65.39471	0.5405983	3.15624	55	73.89244	0.2147436	2.919722	45	70.44382	0.3173077	2.929233	62	63.95144	0.5	3.110246	44	73.32851	0.2574786	3.894913	36	70.40342	0.5021368	3.202584	39	81.90093	0.04594017	3.339818	46	68.27174	0.5021368	3.270777	31	73.81406	0.1880342	4.923101	41	68.62841	0.2788461	3.470277	40
ILMN_1228127	1300002K09Rik	74.38763	0.7115384	3.267435	56	75.15475	0.6720086	3.232179	56	70.27274	0.7991453	2.724294	54	76.80011	0.5438034	3.262904	51	70.44402	0.8290598	2.91301	44	72.30415	0.7574787	2.698225	48	53.24622	0.7457265	2.91379	42	50.65612	0.8311966	2.035913	63	54.83994	0.4861111	2.821541	47	54.75407	0.542735	2.761716	45	56.82868	0.6474359	2.747141	45	60.19867	0.7222222	1.983274	64	63.29553	0.616453	2.837956	50	59.89936	0.7745727	2.39935	48	67.2261	0.5373932	2.475311	55	61.43849	0.7574787	2.199699	66	62.84585	0.5480769	2.60871	61	68.85624	0.5245727	2.807735	47	65.029	0.7970086	3.297065	45	61.61938	0.9134616	2.803004	48	69.24158	0.4508547	2.992528	46	64.64613	0.6997863	2.749033	45	62.23294	0.6527778	2.569998	55
ILMN_2697164	1300003B13Rik	86.80691	0.142094	3.814404	44	82.18779	0.2938034	4.080019	29	87.71886	0.05982906	4.113381	45	89.02962	0.04807692	3.2632	41	86.94189	0.08012821	4.628818	36	91.10001	0.02457265	3.941978	42	61.28185	0.1869658	4.163434	33	59.16023	0.2371795	3.244002	36	67.12779	0.00534188	3.612922	43	63.01528	0.06837607	3.201797	48	66.6801	0.07051282	3.098176	33	72.68073	0.1410256	3.134357	44	84.19526	0.006410256	3.249946	47	86.57848	0.001068376	3.5327	46	82.36172	0.01388889	3.638353	38	78.97629	0.04700855	3.551249	41	85.93387	0.001068376	4.724158	38	79.51012	0.06517094	4.306866	41	82.26112	0.04594017	5.002459	40	84.1906	0.02350427	3.513687	42	76.03786	0.116453	3.696095	26	74.52089	0.167735	4.154192	33	71.89611	0.1388889	2.835365	51
ILMN_1242074	1300003O07Rik	75.8499	0.6538461	3.619449	48	76.15539	0.6111111	3.577276	50	72.40641	0.7222222	2.708907	50	78.31925	0.4700855	3.509654	39	75.04862	0.6495727	3.481498	49	70.66836	0.8130342	2.74641	61	55.91277	0.5694444	2.303371	60	55.99935	0.465812	2.551749	47	55.29368	0.4679487	2.690061	45	52.0888	0.7297009	2.220092	51	53.27135	0.8536325	1.955965	58	58.78044	0.7820513	2.375766	44	59.40226	0.8034188	2.410879	67	58.5765	0.8162393	2.201647	56	62.86383	0.7467949	2.56832	65	63.80471	0.6495727	2.106112	52	69.2367	0.2403846	2.865887	57	65.3916	0.7126068	3.707381	41	67.49986	0.6784188	3.352119	42	72.95764	0.4027778	2.542089	50	66.56868	0.6100428	3.100604	49	70.68352	0.340812	3.856745	43	62.49634	0.6356838	2.347966	56
ILMN_1234329	1300006C19Rik	110.8696	0	5.838128	48	119.5289	0	5.919737	50	117.07	0	4.865937	41	115.8571	0	7.573493	40	118.2702	0	4.872679	48	146.6898	0	5.86307	51	90.71494	0	4.04107	56	111.2656	0	4.958313	53	87.88304	0	4.228177	46	90.97392	0	3.327836	55	76.96036	0.001068376	2.384061	47	100.8269	0	4.450551	46	99.70093	0	3.553529	58	130.1413	0	5.841973	51	117.4101	0	4.057693	39	106.8501	0	4.838555	46	129.3366	0	5.123733	55	113.9365	0	6.565075	33	87.26191	0.008547009	5.016552	32	102.6499	0	4.633236	58	95.07951	0	5.202527	41	111.4177	0	5.132916	50	97.35143	0	4.346933	42
ILMN_1234692	1300007F04Rik	76.36797	0.6228632	3.472006	37	69.58075	0.857906	3.48145	42	74.2803	0.6239316	4.26452	35	68.39876	0.8867521	2.80146	35	64.45894	0.9412393	3.060596	33	62.56215	0.948718	4.082265	27	56.98823	0.4935897	2.57141	47	54.3194	0.5929487	2.722705	46	54.34359	0.525641	2.847213	33	55.65862	0.4861111	4.033463	42	53.92404	0.8311966	2.440669	34	69.43768	0.25	4.084584	30	73.86009	0.1175214	3.779542	41	58.36677	0.8247863	2.133619	37	66.87736	0.5608974	2.484628	42	71.06597	0.284188	4.483854	32	56.32966	0.8226496	3.934876	30	70.56607	0.4123932	2.79704	34	65.69283	0.7638889	3.346528	39	67.60838	0.6944444	3.528474	42	62.88845	0.7831197	3.154371	33	62.23236	0.7991453	3.268107	34	64.14334	0.5555556	3.235146	35
ILMN_2632839	1300007L22Rik	130.7819	0	8.095015	33	137.4951	0	8.612769	28	128.0938	0	7.906597	36	168.2082	0	8.804966	40	151.273	0	8.741535	40	182.632	0	12.5804	27	128.8528	0	3.973079	38	100.0168	0	4.260123	30	122.4258	0	4.389691	35	132.4469	0	6.114562	34	142.0895	0	5.360166	35	113.9552	0	6.305752	29	122.9514	0	7.32691	32	101.8061	0	3.595958	43	169.9311	0	7.583327	41	125.2536	0	5.825492	33	124.048	0	6.936775	28	122.1721	0	5.669416	34	123.1898	0	7.780547	35	120.2222	0	7.897456	31	128.9074	0	8.374804	32	139.1761	0	6.379342	41	129.7782	0	10.2869	22
ILMN_1249480	1300010F03Rik	115.5732	0	6.978679	43	112.9891	0	6.776531	36	92.70895	0.01175214	4.683809	52	96.25887	0.003205128	5.062506	45	96.73273	0.004273504	5.359752	40	97.51312	0.003205128	4.714023	53	119.7535	0	5.946694	50	108.352	0	4.693705	49	111.5045	0	3.873023	57	96.85801	0	3.214681	44	114.4389	0	5.378528	51	107.319	0	4.206858	63	116.9492	0	5.941157	41	104.9999	0	4.5681	50	95.91541	0	3.972769	63	104.5921	0	4.752704	46	113.5262	0	4.514562	50	93.5694	0.001068376	4.572751	39	120.2651	0	6.063493	48	111.9926	0	7.62021	59	98.66451	0	5.35597	40	98.28838	0	4.635651	45	114.7483	0	4.314423	46
ILMN_2688415	1300010F03Rik	130.735	0	6.842074	28	148.9161	0	7.281035	49	105.6767	0	4.887794	50	107.0957	0	3.848315	55	116.8979	0	5.164222	42	129.0709	0	5.928924	42	128.7386	0	5.046248	48	121.6324	0	3.738941	44	103.0485	0	3.470869	37	105.1919	0	3.642277	48	118.2754	0	3.599111	62	127.2825	0	5.658278	51	115.7012	0	3.629928	57	97.70209	0	4.51167	58	111.3865	0	4.089796	74	108.0764	0	3.911211	55	125.2646	0	6.30267	52	129.8688	0	6.059415	52	123.1299	0	5.617897	47	130.4844	0	6.023535	49	118.3934	0	5.975604	38	118.1179	0	4.312008	47	112.0756	0	5.679494	43
ILMN_1226962	1300010F03Rik	160.7398	0	6.364867	68	143.4701	0	6.045461	57	116.5056	0	4.937418	64	129.6421	0	6.936683	47	117.1178	0	4.218429	52	141.8898	0	5.065233	44	127.1431	0	3.961053	51	141.038	0	4.911043	50	125.6617	0	4.138971	43	122.3761	0	4.117733	48	128.9294	0	3.955658	54	141.7016	0	4.245329	68	147.4726	0	5.783397	60	117.7302	0	3.778563	64	121.8673	0	4.055918	68	133.7979	0	4.900707	60	141.9394	0	5.625294	53	132.7951	0	5.058539	61	142.8598	0	7.520897	56	146.5263	0	7.129472	51	133.9941	0	5.085524	48	115.1232	0	3.748659	60	128.6427	0	4.525362	66
ILMN_2646511	1300010F03Rik	83.08129	0.2905983	3.193591	51	80.75632	0.366453	3.843813	42	76.92828	0.5042735	3.450838	48	80.87698	0.3076923	4.207657	34	75.85094	0.6014957	3.798807	49	73.11845	0.7339743	3.747349	40	61.10538	0.1891026	2.656865	53	55.7328	0.4871795	2.452404	51	49.77227	0.8311966	2.431357	47	52.45101	0.7115384	2.472289	53	61.30596	0.3429487	2.192653	55	58.84974	0.7788461	2.747802	60	72.15728	0.1816239	3.125829	61	65.70447	0.5213675	2.540611	55	69.3106	0.4316239	2.527676	65	69.83607	0.3504274	2.713511	53	64.21124	0.4893162	2.938121	53	74.34435	0.2083333	3.748516	55	72.37585	0.3963675	3.014346	49	71.82334	0.4626068	3.198655	47	68.32085	0.5	2.543761	51	74.85226	0.1538462	2.747721	48	66.44042	0.4081196	2.668759	48
ILMN_2546004	1300010F03Rik	77.35577	0.582265	3.640245	41	71.00126	0.823718	3.824009	33	82.09907	0.2371795	3.440631	43	75.44862	0.6175213	2.77539	59	81.74557	0.2649573	3.497216	42	82.0013	0.2788461	3.575706	44	55.56684	0.5918803	3.304044	28	54.46562	0.5886752	2.633287	29	58.45605	0.2232906	3.664008	43	57.76788	0.3119658	3.540682	39	60.76222	0.3771368	2.584171	53	59.83261	0.741453	2.295296	46	59.90849	0.7809829	2.6949	44	63.89462	0.6111111	2.846215	53	67.02914	0.5544872	2.674817	52	66.13358	0.5384616	3.471265	47	62.72769	0.5576923	2.507427	39	61.49729	0.8739316	3.906104	36	72.96875	0.357906	3.638553	37	69.89402	0.5694444	3.534426	45	65.98161	0.6356838	3.39333	38	73.64584	0.1944444	3.544127	49	69.45901	0.2361111	3.234584	35
ILMN_1219587	1300010F03Rik	86.84843	0.1399573	4.813391	45	79.64615	0.426282	3.768021	45	86.16906	0.1004274	3.649806	40	74.22673	0.6634616	3.13889	47	76.15233	0.5918803	3.706329	42	74.79417	0.6549146	2.541288	60	56.99801	0.4935897	1.808266	57	55.35452	0.5245727	2.325229	43	53.84665	0.5619658	2.356684	51	53.92612	0.6047009	1.970729	49	54.58434	0.7852564	2.252818	45	61.41973	0.6549146	2.324279	50	61.8	0.7040598	2.707509	57	60.4725	0.7553419	2.625407	42	65.7626	0.6207265	2.892726	54	63.35765	0.6698718	3.237247	47	60.84856	0.6634616	2.634403	56	76.97813	0.1143162	4.736025	32	65.37184	0.784188	4.169963	31	70.34274	0.5416667	3.882637	40	67.5435	0.5555556	2.741011	47	69.94525	0.3867521	2.498258	47	65.91331	0.4391026	3.867213	49
ILMN_1225106	1300010M03Rik	77.78107	0.5705128	3.281877	39	80.0208	0.3985043	4.195767	41	76.26727	0.5373932	3.735937	38	74.90576	0.6367521	3.719595	49	89.32293	0.04273504	5.420844	28	77.24604	0.5309829	4.223759	34	60.89677	0.2040598	3.083643	31	56.35594	0.4401709	3.394007	30	60.3154	0.1292735	3.526132	36	54.97797	0.5320513	2.653635	37	59.3511	0.4754274	2.806636	46	68.35726	0.2970085	3.970162	37	68.46358	0.3354701	3.960489	33	79.74177	0.01923077	5.272031	33	71.24359	0.3365385	3.263486	36	68.27614	0.4284188	2.891038	40	67.40022	0.3301282	4.123868	41	69.21472	0.4967949	2.895018	41	72.74258	0.375	4.007701	31	71.01014	0.5074787	3.607016	32	65.60023	0.6538461	3.135287	33	71.54053	0.2959402	3.408177	39	66.87208	0.3814103	3.017523	28
ILMN_2514368	1300011L04Rik	97.15779	0.007478632	3.793597	47	84.03227	0.2168803	4.045138	37	72.26817	0.7264957	3.051381	42	83.10818	0.2190171	3.535765	58	85.61478	0.1175214	4.719221	38	83.75935	0.2094017	3.814544	42	81.70013	0	3.674464	52	69.56966	0.003205128	3.073364	51	65.72456	0.01602564	3.66173	38	67.9976	0.008547009	2.587765	39	72.10672	0.003205128	3.071216	50	85.6751	0.003205128	3.384017	56	87.41733	0.00534188	3.739972	49	70.89748	0.2446581	3.591461	53	78.98636	0.05662393	3.980337	51	67.19321	0.4818376	3.241272	52	80.44194	0.01495726	3.71843	62	74.45551	0.198718	3.862953	47	77.51113	0.1549145	3.496589	49	81.30792	0.05876068	4.573669	33	76.91851	0.09294872	4.439115	23	76.98181	0.08974359	4.361556	38	73.89773	0.08226496	3.994979	40
ILMN_1223612	1300012G16Rik	77.33264	0.582265	4.334908	29	85.74788	0.159188	6.083324	25	76.99765	0.4978632	3.572522	34	83.59425	0.2094017	3.465445	43	84.57939	0.1442308	5.19678	23	82.32869	0.2649573	4.314865	31	59.15763	0.3183761	3.227441	31	55.93899	0.4711539	2.726278	35	55.73396	0.4230769	2.877623	31	61.47345	0.1185897	4.574072	25	68.23782	0.03952992	3.858497	30	64.30969	0.5192308	4.179276	34	71.88396	0.1901709	3.597055	37	67.02961	0.4401709	3.000095	47	79.301	0.0491453	4.292422	29	77.5451	0.06944445	3.597429	38	65.17485	0.4412393	3.322395	34	70.53776	0.4155983	4.752127	28	72.92545	0.3589744	4.888131	26	74.9177	0.284188	4.000894	38	75.54868	0.1303419	5.0734	28	71.6981	0.2895299	3.951845	29	70.82825	0.1816239	4.245757	33
ILMN_1220546	1300013B24Rik	99.13567	0.003205128	4.642119	41	92.69994	0.01816239	4.184256	51	90.56898	0.02029915	4.042446	40	86.48026	0.0982906	3.749842	44	88.55668	0.05235043	2.730389	47	91.06257	0.02564103	3.480586	40	77.63219	0	3.046958	54	75.37104	0	2.767174	64	65.96223	0.01495726	2.912065	50	73.91297	0	2.859966	45	78.44211	0	2.731253	55	88.16463	0.002136752	3.549893	50	89.25644	0.002136752	3.285506	47	80.09642	0.01282051	2.935008	51	88.57166	0	2.773014	62	92.50214	0	3.912087	47	80.79069	0.01282051	3.081913	56	90.1048	0.002136752	3.748307	49	92.75942	0	4.418907	54	81.35427	0.05769231	3.405624	40	77.68156	0.08226496	4.053584	39	79.66799	0.03632479	2.599531	58	75.54235	0.05128205	3.326622	37
ILMN_2552416	1300013D05Rik	91.18312	0.05555556	4.01512	41	92.36662	0.02350427	4.059105	42	80.89057	0.2959402	3.513479	47	88.60252	0.05555556	3.869573	49	95.45739	0.007478632	4.644714	41	86.67569	0.1057692	3.94271	39	64.13018	0.08974359	2.420294	57	60.83355	0.1452992	3.256662	43	56.72982	0.3547009	2.468165	46	62.34531	0.08760684	2.780745	44	67.92132	0.04594017	2.743051	46	72.44299	0.1474359	3.159908	52	74.86883	0.08333334	2.876189	58	76.9144	0.05021368	3.011729	64	84.71864	0.006410256	3.222847	61	83.79594	0.006410256	3.225676	52	78.66956	0.02136752	3.059702	60	76.95325	0.1153846	5.522501	34	80.91628	0.06837607	3.684109	52	80.72957	0.06837607	4.690537	32	81.91447	0.01709402	4.497027	32	72.19971	0.2713675	2.37599	49	69.41225	0.2393162	3.217104	53
ILMN_1246673	1300013F15Rik	91.58451	0.04807692	2.625792	42	87.71066	0.1036325	5.085637	34	80.52971	0.3055556	2.775336	60	89.58263	0.03952992	4.447537	47	79.58416	0.3846154	2.665258	54	84.62737	0.1698718	3.818622	35	67.77933	0.02884615	2.750518	51	59.84019	0.1901709	2.047352	71	62.42955	0.05662393	2.588023	48	60.34139	0.1720085	2.245008	60	65.55907	0.1132479	2.228421	62	83.95362	0.004273504	3.769433	59	81.7327	0.01282051	3.948421	45	81.53173	0.008547009	3.878955	59	80.18683	0.03952992	3.424598	39	79.98008	0.03846154	3.633479	50	77.24023	0.02991453	3.470613	68	71.17259	0.3760684	3.122154	35	78.82698	0.1185897	3.876311	34	94.78098	0	4.613785	47	76.29897	0.1089744	2.817209	39	73.58608	0.1976496	3.339116	49	68.9024	0.2649573	2.622362	49
ILMN_2749842	1300013J15Rik	74.47643	0.7083333	3.631368	39	73.97607	0.7264957	4.279373	31	79.82226	0.3525641	3.817419	41	81.22829	0.3002137	5.341539	31	78.11577	0.4615385	3.748208	42	78.33131	0.465812	4.308892	39	47.85838	0.9444444	2.278694	35	60.39724	0.1645299	3.199797	49	60.17436	0.1324786	4.372384	29	56.03851	0.4465812	2.291571	55	63.13466	0.2361111	3.043434	28	71.12276	0.1923077	4.208795	38	60.72256	0.75	2.484561	42	61.8835	0.7126068	2.854215	35	67.1865	0.5405983	2.246494	39	71.85735	0.2521368	2.641335	49	65.34064	0.4284188	2.719814	33	63.22754	0.8087607	2.590169	35	66.4306	0.732906	2.369788	46	75.58411	0.2457265	3.002452	46	63.45861	0.758547	2.956742	29	63.87871	0.7264957	2.926782	43	61.87186	0.6666667	3.348801	49
ILMN_2849016	1300013J15Rik	113.6687	0	4.422344	51	82.69836	0.2745726	4.040567	34	82.37272	0.2254273	4.518637	34	82.09991	0.2702991	3.503479	38	79.10352	0.4081196	2.801414	50	86.27264	0.116453	3.803947	31	73.62008	0.001068376	3.798628	41	65.05335	0.03418804	2.80131	44	63.39365	0.04380342	2.689339	37	66.33121	0.01709402	3.529592	38	58.20695	0.5438034	2.483873	41	63.92815	0.5363248	3.65598	37	81.52756	0.01388889	4.587825	34	67.00375	0.4401709	2.859782	51	77.35558	0.1014957	3.083411	46	69.96752	0.3397436	2.000792	42	78.09794	0.02350427	4.621568	27	73.31948	0.258547	4.883485	29	79.80709	0.08760684	4.192846	37	132.848	0	8.458516	39	77.22666	0.08974359	3.877366	44	79.45464	0.03952992	3.277697	37	73.84841	0.08333334	2.481412	43
ILMN_1219591	1300014I06Rik	101.4868	0.002136752	4.198627	46	91.32378	0.03418804	3.085187	23	87.90404	0.05876068	3.403401	41	92.23306	0.01388889	5.396001	35	99.59781	0.003205128	3.853846	35	103.2651	0.001068376	5.467266	34	70.15789	0.01068376	2.861195	42	73.03045	0.001068376	3.1614	41	72.03922	0	3.115553	41	72.48618	0	2.91787	55	73.20271	0.003205128	3.199574	42	79.03223	0.02457265	3.200567	61	79.84932	0.02457265	3.117637	55	90.01705	0.001068376	3.614374	46	94.2823	0	3.721543	39	81.44452	0.01282051	3.077474	40	89.62818	0	5.135234	45	83.15367	0.02136752	3.591472	45	92.8559	0	6.432099	25	88.62992	0.002136752	3.922778	42	99.44834	0	5.880282	25	80.23318	0.03098291	3.513778	34	87.50896	0.001068376	4.078922	45
ILMN_2665860	1300015D01Rik	83.45661	0.2628205	3.155201	62	81.68499	0.3141026	4.715759	48	76.37687	0.534188	3.042677	50	86.26272	0.1057692	3.688877	47	77.46748	0.5032051	2.86798	46	74.72771	0.6602564	3.176068	52	60.76072	0.2147436	2.739517	52	59.92681	0.1891026	2.630127	55	50.13927	0.8087607	1.868741	57	52.89885	0.676282	1.887216	36	58.84415	0.4978632	2.336179	57	60.32407	0.7136752	2.49873	51	66.08574	0.4754274	3.981217	46	71.24258	0.2254273	2.957551	50	69.22056	0.4326923	2.756025	64	75.29954	0.1228632	4.100938	35	57.49211	0.7852564	2.92923	41	72.508	0.2991453	2.790785	43	75.93671	0.2168803	2.662038	59	77.33749	0.1602564	3.256336	42	67.28268	0.5747863	2.491465	48	73.63187	0.1955128	3.3277	45	65.64471	0.457265	2.858174	47
ILMN_3004177	1300017J02Rik	74.08916	0.7232906	4.415528	27	69.32292	0.8653846	3.208161	35	76.6676	0.5138889	5.19289	26	80.15478	0.3557692	5.036976	27	76.37734	0.5811966	5.055835	28	79.21913	0.4166667	4.252549	23	66.28252	0.04700855	4.885835	23	51.96275	0.7596154	3.100775	38	57.96722	0.2542735	4.957228	20	53.02113	0.6698718	2.671845	32	59.48796	0.4700855	3.065937	38	67.7494	0.3269231	3.61219	26	60.76247	0.7467949	3.493771	30	66.4648	0.4786325	2.809176	36	74.46642	0.1965812	4.369142	31	67.46131	0.4700855	2.426975	30	67.7852	0.3076923	3.822059	38	66.41228	0.6698718	3.780309	30	67.27896	0.6912393	3.690806	27	99.77042	0	7.921757	29	64.88421	0.6923077	3.368646	28	68.04192	0.5160257	3.383609	34	59.8064	0.7777778	2.990121	28
ILMN_2681984	1300018I05Rik	323.6514	0	11.75127	37	324.7932	0	14.50834	40	361.0512	0	23.91982	27	392.7566	0	22.52892	33	550.8015	0	36.92567	37	566.7643	0	23.15456	44	303.6379	0	11.63847	36	351.954	0	12.44446	36	291.9766	0	10.45576	42	288.1217	0	12.84444	39	303.1554	0	9.05932	42	314.4802	0	12.24652	49	288.1829	0	11.67393	45	522.0072	0	17.42242	35	576.4504	0	23.98215	39	519.1098	0	21.49172	35	484.5258	0	18.97886	38	330.2433	0	18.29104	35	257.9194	0	11.28077	39	372.5637	0	23.28493	28	271.9499	0	17.55707	33	334.2864	0	16.0813	35	265.3454	0	12.15938	35
ILMN_2654443	1300018I17Rik	80.57264	0.4198718	3.055944	45	86.78147	0.1346154	4.905621	45	83.83278	0.1698718	3.444211	44	85.10382	0.1399573	3.700304	34	89.66187	0.03952992	4.578559	33	88.00471	0.0715812	3.941185	39	65.65078	0.05128205	3.316375	35	71.59404	0.001068376	4.527749	27	65.76869	0.01495726	2.845877	53	60.93417	0.1474359	2.681531	41	62.13204	0.2863248	2.60829	57	73.39037	0.1228632	4.205204	44	75.99084	0.06303419	3.255841	56	70.24245	0.2692308	3.779165	44	82.08853	0.01709402	3.355604	41	79.67855	0.04059829	3.400471	44	74.18272	0.07692308	3.106562	43	64.78453	0.7339743	3.348115	33	72.42193	0.3931624	4.330349	39	72.48585	0.4252137	3.769957	48	70.45474	0.375	3.351073	43	61.99358	0.8066239	3.297536	28	65.17197	0.4807692	3.320338	39
ILMN_2687854	1300018J18Rik	142.1711	0	8.320606	32	183.9822	0	10.04218	38	139.9275	0	5.512815	53	134.2728	0	5.300698	49	142.5284	0	5.793351	42	153.4518	0	8.290558	35	129.9059	0	6.032626	41	132.5226	0	5.561357	45	117.669	0	5.24933	30	118.1973	0	4.596887	50	138.3021	0	4.297823	37	144.2624	0	6.084784	54	136.3701	0	7.30835	28	125.2538	0	3.999566	40	139.241	0	5.315747	44	155.3539	0	6.141276	47	132.9305	0	6.309633	40	135.6168	0	6.167245	40	149.6249	0	9.061593	30	141.1011	0	6.224667	34	131.8394	0	6.325386	33	121.7409	0	7.424348	25	136.3079	0	8.17883	41
ILMN_1216168	1500001A10Rik	74.52995	0.7061966	3.100514	31	79.1376	0.4551282	3.819561	34	73.04266	0.6955128	3.711413	30	84.09978	0.1837607	4.30106	29	69.65256	0.840812	4.458856	25	67.85599	0.8931624	2.685995	32	50.66749	0.8707265	2.135131	42	53.26006	0.6666667	2.784146	42	48.08901	0.9027778	3.148043	30	56.55579	0.4081196	3.233726	31	60.8897	0.3643162	2.897465	35	65.09229	0.4722222	2.953923	43	57.78567	0.8472222	4.260355	34	61.93804	0.7094017	2.479022	54	63.34197	0.7350428	2.870165	39	62.14355	0.7307692	2.866824	42	62.2356	0.5854701	4.381422	36	64.67873	0.7361111	3.535754	34	66.7412	0.7200854	3.791471	27	66.71107	0.7307692	2.799439	44	66.50074	0.6121795	3.195462	35	65.45601	0.6538461	3.930829	24	62.43583	0.6388889	3.168292	28
ILMN_2775213	1500001A10Rik	67.19701	0.9337607	3.844202	32	69.49864	0.8600428	5.601871	29	71.59438	0.7510684	4.059116	29	59.88795	0.9839743	2.190597	33	58.70424	0.9839743	3.472486	28	56.48265	0.9893162	2.95898	33	45.60731	0.9797009	2.763255	43	48.10665	0.9134616	3.527907	26	49.6453	0.832265	2.068409	41	44.91144	0.9700854	1.874468	35	50.52319	0.917735	2.611987	39	56.56615	0.8536325	3.574596	40	53.07329	0.9358974	3.322268	36	54.52072	0.9123932	3.614199	24	56.31762	0.9337607	2.856909	29	49.90925	0.9722222	2.032668	58	51.92712	0.9188034	2.798195	43	66.67499	0.6613248	4.558914	31	66.64484	0.7222222	3.575096	30	56.69052	0.9775641	2.770869	35	56.58283	0.9508547	3.135301	35	62.13675	0.8023504	2.958177	33	52.86418	0.9455128	3.33639	39
ILMN_1254948	1500001A10Rik	74.8661	0.6923077	3.59496	42	82.9241	0.2681624	4.571077	40	67.02367	0.8942308	3.269399	34	67.77122	0.8995727	3.419554	43	80.07866	0.3568376	3.325907	54	74.85349	0.6485043	2.326741	46	62.30483	0.1452992	2.675846	41	63.28514	0.07478633	2.881827	52	60.59439	0.1185897	2.879045	46	59.60474	0.207265	2.663391	49	62.5717	0.2649573	2.093777	52	67.89563	0.3183761	3.037187	55	69.09449	0.3002137	3.051452	55	62.09839	0.6965812	2.940954	49	71.15511	0.3418804	2.32735	51	70.93337	0.2863248	2.195155	54	66.84579	0.3568376	2.998044	53	61.84305	0.857906	3.089191	47	61.36324	0.9166667	4.179108	41	68.5821	0.6549146	3.144727	41	66.65713	0.6068376	3.651356	27	64.62214	0.7008547	4.414729	31	63.01073	0.6111111	3.060631	37
ILMN_2451115	1500001E21Rik	91.9838	0.04380342	5.309252	37	80.19373	0.3856838	3.473661	42	85.21684	0.1260684	3.240441	49	83.48621	0.2126068	2.88618	44	92.32034	0.02136752	4.328369	42	99.8743	0.001068376	4.65095	48	75.46941	0	2.626177	41	76.27964	0	3.627671	41	71.11829	0.001068376	2.244271	55	75.00349	0	3.481563	47	87.91051	0	3.296889	50	89.10069	0.001068376	3.895799	50	88.27865	0.003205128	5.236156	39	90.15307	0.001068376	3.89309	46	92.62081	0	3.512443	45	90.08432	0.001068376	3.727647	53	87.95706	0.001068376	3.920438	56	83.65967	0.02136752	3.788955	46	75.92474	0.2168803	2.774789	39	90.90915	0.001068376	3.91231	55	80.7525	0.03311966	4.123826	50	79.04182	0.04700855	2.551255	46	82.09615	0.002136752	3.380552	46
ILMN_2737374	1500001L15Rik	630.9763	0	39.49975	37	477.8395	0	26.30098	45	488.9686	0	35.02903	37	543.0576	0	27.03399	36	552.9359	0	31.56575	47	746.2898	0	64.98367	29	590.6292	0	18.73686	34	789.2482	0	29.00989	41	509.8929	0	18.34462	46	612.2056	0	25.57039	36	518.293	0	16.3181	31	599.9273	0	21.85839	40	571.9895	0	26.3047	53	557.7437	0	19.20806	37	690.0076	0	26.95648	42	586.6656	0	25.12636	35	781.2162	0	37.92444	40	530.4128	0	33.66043	33	508.9584	0	32.09235	37	598.5047	0	51.32264	39	453.3705	0	30.84812	35	425.6809	0	24.26353	34	446.1976	0	28.23185	26
ILMN_2984793	1500001M20Rik	145.4015	0	8.150507	31	125.84	0	7.012096	35	115.9088	0	8.524278	29	111.414	0	6.45314	36	116.5558	0	6.763544	42	128.7408	0	6.281059	33	94.36224	0	4.954864	40	120.6652	0	5.688706	38	102.3388	0	4.502784	38	113.5341	0	5.285394	36	93.16431	0	5.423121	26	111.1561	0	5.170952	35	112.7387	0	4.961563	34	104.0517	0	3.926911	44	115.2505	0	4.63675	44	116.8971	0	5.999942	50	146.7042	0	6.967196	41	104.8968	0	6.441974	35	98.1974	0	6.768885	24	109.5423	0	7.666525	26	108.283	0	5.838191	35	107.7757	0	6.688305	29	100.0953	0	6.309504	37
ILMN_2523256	1500001M20Rik	180.4839	0	10.80095	43	148.3506	0	8.645135	37	134.6266	0	8.228414	31	109.2594	0	5.226885	36	129.7586	0	6.144415	45	154.409	0	9.7424	27	142.5414	0	5.314913	42	178.3648	0	10.10713	38	143.3795	0	9.538878	31	151.5698	0	6.169097	34	160.0515	0	9.50547	33	186.035	0	10.0677	43	152.3566	0	8.827832	33	149.3	0	6.344038	43	144.97	0	7.010518	40	167.8027	0	7.040576	39	211.8048	0	11.11374	51	147.4534	0	8.162869	39	142.8326	0	9.442823	33	199.5169	0	17.21286	42	153.7694	0	14.72192	28	109.6138	0	7.154528	36	149.068	0	10.32907	38
ILMN_1258543	1500001M20Rik	114.4364	0	6.579307	39	91.32735	0.03418804	5.824475	30	104.5946	0	6.671468	25	99.00976	0.002136752	6.308843	35	93.12529	0.01816239	4.024504	46	97.79816	0.002136752	4.730549	33	80.03059	0	3.399327	40	81.53221	0	4.803505	33	72.6789	0	2.427016	33	77.62786	0	3.822261	27	85.97751	0	3.334353	40	96.7093	0	5.783687	39	103.8026	0	5.258145	32	81.24535	0.008547009	3.638268	33	98.5641	0	5.44084	44	93.64139	0	5.570381	32	107.4908	0	6.336905	36	92.59592	0.001068376	5.69615	27	91.73496	0	6.224474	27	110.4879	0	7.384418	32	101.1135	0	5.733854	27	84.94976	0.007478632	3.751503	44	95.48316	0	5.070674	38
ILMN_1241587	1500002C15Rik	72.93769	0.7724359	3.637243	52	72.4799	0.7809829	2.39606	48	75.23115	0.5779914	3.312414	59	74.33096	0.6581197	2.449067	56	74.26215	0.6784188	3.600599	49	74.76323	0.6570513	3.308402	56	52.28976	0.801282	1.823102	66	53.88069	0.6271368	3.022464	35	54.6397	0.4989316	2.436588	43	44.06684	0.9786325	1.524813	55	60.13446	0.4316239	3.250922	35	60.37188	0.7104701	2.410805	64	59.26272	0.8066239	2.559616	49	56.86827	0.8643162	2.197428	52	64.69321	0.6805556	2.522516	59	65.10137	0.5972222	2.811337	57	61.6891	0.6143162	3.257303	39	69.80881	0.4540598	2.817237	48	71.97251	0.4155983	2.993535	55	70.91121	0.517094	2.842973	44	68.38042	0.4978632	3.305474	39	75.60598	0.1282051	4.302388	33	60.13285	0.758547	2.370041	44
ILMN_1218596	1500002K03Rik	74.78844	0.6933761	3.22129	46	72.89093	0.7692308	3.010083	57	78.57284	0.4102564	4.087485	38	72.50114	0.7446581	3.264045	46	72.04579	0.767094	2.842391	54	77.00994	0.5448718	3.071328	58	54.10796	0.6944444	2.382848	47	54.41273	0.5897436	2.39142	50	52.05484	0.7008547	3.064333	41	48.16495	0.9017094	2.103564	50	55.97691	0.7061966	2.225878	58	55.31897	0.8728632	2.663027	54	62.58323	0.6645299	2.69046	55	62.53555	0.6752137	2.746373	58	65.72706	0.6217949	2.474127	58	60.45211	0.784188	2.395702	63	60.2233	0.6848291	2.250599	63	61.80267	0.8589743	2.279642	32	67.53459	0.6784188	3.246317	45	67.26176	0.707265	3.686273	41	66.07111	0.6314102	2.869585	44	70.95277	0.3215812	3.992751	41	65.34733	0.4690171	3.153004	37
ILMN_1237615	1500002O10Rik	77.11861	0.590812	3.316316	46	71.82721	0.8023504	3.362139	35	79.36843	0.3696581	3.259872	54	80.88113	0.3076923	3.360003	52	73.76144	0.6933761	3.561745	50	77.46018	0.5202991	3.102886	58	54.64208	0.6570513	2.424677	52	55.16387	0.5395299	2.573668	49	52.65577	0.6538461	2.223953	49	48.44616	0.892094	2.920511	41	54.26783	0.8098291	2.304002	52	60.15741	0.7222222	2.584935	58	60.39591	0.7606838	2.233081	41	61.22664	0.7297009	2.459672	39	65.97269	0.6100428	2.493883	64	66.53352	0.5192308	3.001746	50	57.77205	0.7735043	2.517322	67	69.21309	0.4967949	2.875755	54	64.30801	0.8365384	2.557917	60	68.55161	0.6559829	2.830245	47	69.53006	0.4348291	3.166861	51	69.97651	0.3867521	2.504253	35	61.43661	0.698718	2.428626	50
ILMN_1228208	1500002O20Rik	75.52889	0.6655983	4.009984	29	74.77695	0.6869658	3.852058	38	81.34736	0.2735043	3.998574	39	73.00667	0.7254273	4.624204	17	81.52297	0.2724359	6.150627	26	75.15121	0.6292735	3.945878	27	51.648	0.8333333	3.231562	27	58.27589	0.2905983	3.501241	36	56.75634	0.3514957	2.974926	26	54.65138	0.551282	4.133434	29	58.32804	0.5395299	3.373624	24	59.74944	0.7446581	3.837288	28	60.48843	0.7606838	3.557343	34	63.30024	0.6367521	3.246563	40	65.50808	0.6346154	3.267682	35	65.51613	0.5758547	3.255695	40	65.93664	0.3985043	4.503544	30	71.8371	0.3354701	4.96504	27	69.56702	0.5523504	3.438293	35	77.57635	0.1485043	4.46053	30	74.34917	0.1805556	3.939754	35	64.03746	0.7200854	2.724229	26	62.38304	0.6431624	3.076976	26
ILMN_1250000	1500003O03Rik	97.23952	0.007478632	5.616736	41	102.4673	0.002136752	4.013711	34	92.2374	0.01282051	5.887699	30	99.95785	0.001068376	6.089372	35	98.70097	0.004273504	3.868764	42	117.9979	0	7.719656	35	94.67599	0	3.701918	50	86.64551	0	4.954643	40	86.76134	0	4.604138	30	81.98943	0	3.190587	46	91.97117	0	4.181502	47	106.1809	0	4.81523	46	96.17014	0	4.598796	33	104.3996	0	5.383357	32	96.98295	0	4.079119	34	102.6494	0	5.726629	41	97.82544	0	4.758176	49	105.7162	0	8.906234	25	86.34316	0.01068376	4.696328	31	85.60663	0.01388889	5.664625	25	99.75166	0	4.792587	33	92.29439	0	4.613897	31	96.18721	0	6.325495	31
ILMN_2752665	1500003O22Rik	71.94477	0.8141026	3.48892	41	80.36541	0.3792735	4.616824	27	78.46094	0.4155983	3.922861	30	77.20716	0.525641	3.373133	30	75.36149	0.6260684	4.024184	29	86.73809	0.1047009	3.200462	43	59.29093	0.3119658	2.425081	31	59.62406	0.2029915	3.737465	29	50.79225	0.784188	2.420732	40	58.81732	0.2489316	2.778303	44	56.8032	0.6485043	2.755642	28	67.7694	0.3258547	3.621915	38	62.40477	0.6730769	2.991133	35	70.17957	0.2767094	3.221683	51	70.67062	0.366453	3.647848	45	69.68929	0.3557692	3.675203	27	74.36263	0.07264958	2.730095	40	64.55003	0.7457265	4.145235	31	69.01161	0.5897436	3.378002	43	77.02236	0.1709402	3.952039	38	68.22549	0.5064102	3.926338	27	64.99275	0.6752137	2.740443	20	65.27921	0.474359	4.043027	35
ILMN_2466453	1500004F05Rik	80.7823	0.4059829	3.744355	47	88.28773	0.08760684	3.850551	38	81.06284	0.2895299	3.395784	51	88.21235	0.06089744	3.431173	52	86.1174	0.1057692	4.304299	41	86.68037	0.1047009	3.362897	48	65.68343	0.05128205	3.586778	47	68.14839	0.01068376	3.359888	49	61.64102	0.08119658	3.013672	36	66.64416	0.01495726	3.065955	49	70.73934	0.008547009	3.362142	51	73.0625	0.1346154	3.241808	48	82.93765	0.008547009	3.534279	55	78.70587	0.03205128	3.1169	46	82.97186	0.01175214	3.199793	53	72.46078	0.2254273	1.844688	59	72.28143	0.1388889	2.834668	51	75.41869	0.1570513	3.953869	32	78.87608	0.1153846	4.590157	33	80.38455	0.0758547	3.689006	35	68.55804	0.4882479	3.756526	41	69.34737	0.4273504	2.951363	40	79.75143	0.00534188	3.668338	40
ILMN_2419964	1500005C15Rik	80.83834	0.4059829	3.343339	42	75.66699	0.650641	2.955814	47	78.80725	0.400641	3.029156	56	79.13245	0.4123932	3.093524	59	76.04642	0.5972222	3.279862	45	79.11973	0.4198718	4.033177	35	58.74244	0.3472222	2.733314	59	54.29453	0.5961539	2.817874	58	57.68293	0.2745726	2.520996	59	57.77799	0.3119658	3.326503	52	57.38759	0.6068376	2.519896	54	62.63388	0.6004273	2.994696	62	63.11057	0.6239316	2.115191	64	66.08631	0.5	2.406437	48	68.28017	0.4807692	2.252529	60	70.54014	0.3151709	2.846655	65	61.98134	0.6036325	2.940974	52	69.56589	0.4732906	3.177251	44	76.19049	0.2040598	2.57999	49	74.14099	0.332265	2.636249	54	73.70729	0.2136752	3.308985	41	69.75993	0.3985043	2.562953	55	65.77197	0.448718	2.830004	53
ILMN_2756586	1500005I02Rik	75.12901	0.6869658	4.078106	32	81.18	0.340812	5.079682	22	86.08795	0.1004274	5.549515	38	78.936	0.4230769	3.137178	32	76.98791	0.5373932	4.724175	27	77.67428	0.5074787	3.737944	31	58.196	0.3824786	3.774412	31	64.67323	0.04166667	4.255078	35	54.18588	0.5384616	3.461743	33	53.86485	0.607906	2.683536	35	63.09658	0.2382479	3.650864	23	67.76048	0.3269231	3.557201	34	67.9713	0.3685897	3.097379	44	70.38268	0.2617521	2.919577	38	79.17844	0.05235043	3.670471	39	81.98963	0.01282051	4.87743	22	72.0892	0.142094	3.310863	39	72.80601	0.2820513	3.760075	24	78.7302	0.1217949	3.42966	28	78.35576	0.1185897	3.843951	27	76.16669	0.1121795	3.339254	28	72.51015	0.2532051	4.121138	37	74.50972	0.07051282	3.61219	26
ILMN_2835694	1500005I02Rik	82.40656	0.3183761	4.863493	30	70.6926	0.832265	3.522309	32	66.40004	0.9102564	2.944936	31	83.36687	0.2136752	6.192579	27	83.97057	0.1698718	4.500707	36	84.32911	0.1858974	4.784822	35	54.37669	0.6730769	2.279364	32	54.88689	0.5555556	3.197685	32	61.34566	0.08867522	3.517286	32	58.48593	0.2681624	2.819536	31	62.55675	0.2649573	3.384725	27	62.81604	0.5865384	3.54318	28	64.9892	0.5224359	2.791921	39	63.3628	0.6324787	3.426816	44	64.92389	0.6655983	3.910563	30	66.21538	0.534188	3.064657	42	65.49428	0.4241453	2.936829	38	62.56236	0.8344017	3.311652	27	67.29068	0.6912393	4.134902	30	66.81559	0.7286325	3.673983	30	76.18784	0.1121795	4.645084	32	70.60957	0.3472222	3.878955	34	70.20565	0.2008547	3.850589	32
ILMN_1217606	1500005K14Rik	82.70261	0.3023504	4.823358	41	86.21199	0.1485043	4.701041	42	76.87724	0.5042735	5.138499	37	92.61983	0.009615385	7.201897	31	71.60822	0.7884616	4.316645	36	87.27089	0.08974359	5.678661	32	98.5082	0	4.56253	36	105.6189	0	5.781951	42	74.17626	0	4.522661	39	69.58213	0.002136752	3.331044	57	68.35988	0.03846154	3.36765	40	81.11105	0.01388889	4.249755	36	76.35811	0.05555556	2.976009	41	92.13537	0.001068376	4.746122	56	75.23933	0.1720085	3.112057	47	74.39005	0.150641	3.74069	47	76.08825	0.04807692	4.871911	53	75.1392	0.1752137	3.913176	42	75.50207	0.2307692	3.430518	49	80.35343	0.0758547	4.954212	35	84.2698	0.01068376	4.316677	50	92.15874	0	7.183219	27	85.78826	0.001068376	4.705658	51
ILMN_1259764	1500005K14Rik	217.1304	0	15.93616	32	232.4477	0	16.00195	43	146.215	0	10.74275	41	160.9397	0	12.76411	32	166.5643	0	13.26992	32	240.8769	0	18.58191	45	360.7285	0	19.84764	50	398.4586	0	18.35234	50	257.1121	0	16.32552	40	262.0634	0	15.09859	38	301.5759	0	17.16121	37	329.8581	0	24.59768	41	297.1099	0	24.91658	42	272.6622	0	19.14524	49	296.7752	0	24.78841	42	293.4923	0	23.89814	42	255.9688	0	19.46351	46	294.2779	0	21.99676	37	196.092	0	14.57486	45	284.777	0	29.4432	50	248.3736	0	22.93175	36	197.5424	0	13.06401	41	250.2164	0	32.19636	30
ILMN_1214120	1500005N04Rik	97.75545	0.00534188	4.250028	42	90.51681	0.0448718	4.866265	31	92.83644	0.01175214	4.082125	51	101.2646	0.001068376	5.553391	37	103.0077	0	3.614341	55	115.4559	0	5.01872	36	77.87138	0	3.922297	48	85.5501	0	3.243142	50	79.67825	0	4.463901	39	76.89017	0	2.731552	56	82.63765	0	3.773574	42	84.25769	0.004273504	3.097042	51	78.13801	0.03311966	3.512529	50	86.48022	0.001068376	3.05592	53	89.65697	0	3.624877	50	88.81251	0.001068376	4.112013	47	84.18866	0.003205128	3.322712	65	86.57745	0.01068376	3.257777	55	91.20089	0	4.598659	51	101.9696	0	3.773453	46	88.52966	0.001068376	4.004573	51	83.47301	0.009615385	4.076705	42	88.02218	0.001068376	4.07175	54
ILMN_1251365	1500009K05Rik	77.61615	0.5747863	4.088489	53	69.43799	0.8621795	3.443819	38	74.61331	0.6121795	3.428111	52	76.48193	0.5587607	2.852976	50	85.71512	0.1143162	4.430484	45	71.98741	0.7638889	3.012141	47	51.85765	0.8226496	2.659256	46	53.3304	0.6613248	2.146522	61	49.64081	0.832265	2.255295	45	48.67391	0.883547	2.12022	57	47.62599	0.9594017	1.729179	49	54.5878	0.8888889	1.993531	57	57.54842	0.8514957	2.403192	49	59.41487	0.7948718	2.396937	47	61.8196	0.7959402	2.451791	53	64.44265	0.6239316	2.744984	64	61.0705	0.650641	2.750115	50	60.96892	0.8846154	2.661068	47	66.79707	0.7190171	3.302655	39	69.79638	0.5726496	3.091943	41	66.8676	0.5929487	3.176754	36	66.86209	0.5779914	2.675187	54	59.71574	0.7809829	2.704264	58
ILMN_1248734	1500009L16Rik	78.062	0.5448718	3.616278	45	74.0927	0.7211539	3.432354	45	77.30728	0.4850427	3.214453	46	73.13435	0.7179487	3.055477	41	86.0249	0.1100427	3.53095	35	88.86211	0.05128205	3.449188	47	56.98979	0.4935897	3.106207	51	68.48037	0.007478632	2.167499	55	64.71575	0.02457265	3.037414	40	63.05082	0.0673077	2.413446	57	59.0685	0.4882479	1.918024	58	65.19452	0.4626068	2.62036	55	74.94646	0.08333334	4.093151	44	73.12696	0.1452992	2.65858	59	76.91726	0.1143162	2.49575	62	68.59951	0.4209402	2.493608	58	80.82108	0.01282051	4.398057	50	74.65794	0.1901709	3.203784	53	63.33415	0.8621795	3.872842	36	73.58474	0.3589744	3.045413	51	72.86533	0.2553419	3.904803	41	65.56571	0.6495727	2.353349	51	71.44695	0.1485043	3.924988	45
ILMN_2546025	1500010C09Rik	82.49124	0.3141026	3.979031	43	88.22219	0.08974359	3.769959	47	80.74197	0.2991453	4.006634	45	84.94636	0.142094	3.844697	46	75.46043	0.6196581	2.959273	44	83.86649	0.2061966	3.03763	41	66.06353	0.04807692	3.027593	60	61.34979	0.125	3.072231	44	57.39375	0.301282	2.345328	43	59.36918	0.2168803	3.266384	41	66.13278	0.08974359	2.527024	52	72.86004	0.1378205	3.917699	50	80.09299	0.02136752	4.565488	56	82.52525	0.004273504	3.307164	50	82.03331	0.01816239	3.415668	56	78.73363	0.05128205	3.809558	40	78.08119	0.02350427	3.724069	51	76.41608	0.1239316	3.20868	53	74.8349	0.2532051	4.547262	38	70.65892	0.525641	3.378698	41	74.91157	0.159188	5.020861	27	76.90871	0.09188034	3.658986	54	71.38846	0.1517094	3.583986	60
ILMN_1240425	1500010G04Rik	93.89004	0.02136752	3.743618	53	82.87599	0.2713675	3.031039	44	81.39361	0.2702991	3.688144	40	79.33104	0.3963675	2.853775	65	80.12997	0.3525641	4.105066	35	83.77099	0.2094017	3.832515	41	59.76377	0.2767094	2.690434	44	57.01768	0.392094	2.807163	47	59.9552	0.1463675	2.752229	49	57.11738	0.3643162	2.640842	46	53.968	0.8279914	1.586425	47	66.53521	0.3899573	3.325461	52	76.12551	0.06196581	3.51326	59	70.12019	0.2788461	2.646866	47	76.43639	0.1228632	2.931043	55	72.00862	0.2467949	2.506137	54	68.65861	0.267094	3.144286	63	79.10393	0.06944445	3.789078	48	78.54835	0.1292735	3.257506	41	80.25127	0.07905983	3.752882	36	74.92354	0.159188	3.686152	47	74.8806	0.1527778	2.785995	42	66.12606	0.4241453	2.682255	54
ILMN_1228020	1500010G04Rik	93.84267	0.02136752	4.450747	53	84.26807	0.2094017	4.892911	34	85.36794	0.125	4.112832	37	97.25136	0.003205128	5.64993	38	81.37693	0.2788461	3.914917	40	91.9827	0.02136752	3.935532	44	82.38366	0	3.31077	49	74.40111	0	4.976309	37	57.66456	0.2767094	2.602124	42	74.26984	0	3.2704	43	68.35556	0.03846154	3.204541	44	74.54738	0.08226496	3.297434	53	81.4255	0.01388889	2.92327	42	82.12222	0.00534188	3.420515	58	81.18951	0.02777778	2.749696	49	81.6899	0.01282051	2.529187	65	88.77377	0	3.993664	41	79.55278	0.06517094	4.848057	48	79.45454	0.09722222	3.437788	49	81.24875	0.05982906	5.442289	33	84.23576	0.01068376	4.102129	49	88.83355	0.002136752	3.696104	56	78.79836	0.01068376	2.95753	48
ILMN_2766279	1500010J02Rik	162.6578	0	6.999422	34	144.0706	0	5.860983	51	179.215	0	7.589112	44	165.9951	0	9.08105	39	170.2299	0	13.935	25	204.9985	0	9.9117	32	147.6179	0	4.295828	40	147.3468	0	6.037448	41	134.3661	0	4.581996	37	144.0899	0	6.884628	29	155.744	0	5.647799	40	155.7997	0	6.841608	28	155.1445	0	6.216434	42	151.4863	0	3.929983	47	196.4041	0	6.470325	41	154.3403	0	4.026754	32	179.534	0	6.618023	59	146.8349	0	8.686749	27	139.2875	0	8.350832	35	161.7952	0	10.69548	38	119.118	0	6.20248	40	142.5959	0	8.588229	31	125.2671	0	5.247498	45
ILMN_3127704	1500010J02Rik	91.43555	0.05235043	5.849882	31	93.71703	0.01495726	4.849326	40	105.4883	0	5.268732	36	107.9305	0	5.909044	30	108.3588	0	4.890668	29	107.3229	0	4.088344	38	72.52519	0.003205128	4.080265	42	70.96119	0.001068376	3.438922	26	86.62245	0	3.867323	36	73.6779	0	3.485415	32	84.08885	0	4.124239	36	83.26896	0.00534188	4.328824	28	78.84942	0.02777778	3.081639	37	96.06023	0	3.486619	37	105.5963	0	4.116119	45	80.77839	0.02457265	4.499156	32	100.5085	0	4.002865	44	92.53827	0.001068376	5.736444	29	95.55178	0	3.531284	30	89.78077	0.001068376	4.065025	36	80.22832	0.03846154	4.112207	33	80.82147	0.02457265	3.525084	27	78.61266	0.01175214	3.159037	39
ILMN_2500434	1500011B03Rik	82.91206	0.2970085	4.363214	42	93.13499	0.01602564	4.563113	43	77.34402	0.482906	3.889504	41	90.67417	0.02991453	4.498593	38	96.21952	0.004273504	5.421549	45	84.28449	0.1880342	4.799946	37	70.93684	0.007478632	3.70049	42	67.11643	0.01495726	2.675714	47	70.632	0.001068376	3.296997	48	69.55666	0.002136752	3.671193	36	67.49838	0.05555556	2.728025	47	73.59357	0.1175214	4.313936	37	75.73755	0.0673077	3.208742	44	73.23619	0.1388889	3.143826	47	85.43676	0.006410256	4.979651	48	76.79062	0.08440171	3.581362	53	79.2693	0.02029915	3.227433	56	76.35746	0.125	4.084968	43	78.30217	0.1346154	3.634813	46	90.81611	0.001068376	4.792554	49	78.8251	0.05982906	4.052449	28	73.42924	0.2040598	3.284123	41	74.27052	0.0758547	4.488409	43
ILMN_2775285	1500011H22Rik	73.74183	0.7393162	3.585766	35	77.10258	0.5630342	3.576569	43	73.05772	0.6944444	4.345935	34	75.61033	0.6036325	3.697544	53	70.50807	0.8269231	3.189089	40	76.55891	0.5673077	3.298085	33	55.68263	0.5854701	2.546744	43	56.13763	0.4551282	3.238978	41	51.42893	0.7350428	3.344665	42	53.77002	0.6153846	3.289454	34	58.82752	0.4989316	2.567267	38	65.35687	0.4540598	3.327354	48	62.97357	0.633547	3.042321	38	70.88065	0.2446581	3.584043	42	65.49606	0.6356838	2.688337	40	64.13039	0.6346154	3.679806	42	62.97793	0.5416667	3.142664	46	54.88045	0.9764957	3.573618	37	67.09798	0.7061966	5.043956	28	67.82654	0.6858974	3.84697	32	57.72587	0.9316239	3.066553	33	58.89495	0.900641	2.824984	37	61.59963	0.6880342	3.010161	34
ILMN_2973024	1500011H22Rik	108.313	0	6.320923	27	117.361	0	7.245767	38	98.35912	0.002136752	5.466757	39	107.6782	0	5.488634	36	109.1183	0	4.566801	34	123.3594	0	7.518476	27	102.2022	0	3.455312	30	98.93076	0	4.450547	42	107.6011	0	5.530717	38	116.398	0	5.167707	39	95.46862	0	3.438431	41	112.536	0	5.411086	45	112.2816	0	6.222003	42	110.187	0	4.38581	42	94.36774	0	4.458774	40	106.4499	0	5.305079	46	112.7237	0	6.376886	34	102.2926	0	5.82142	31	101.7264	0	5.173216	33	119.7507	0	7.948049	26	104.9322	0	6.24108	33	110.1085	0	5.837454	39	101.3438	0	4.236823	39
ILMN_2660995	1500011J06Rik	84.02499	0.2446581	4.554181	46	79.68359	0.4230769	2.987035	55	76.48225	0.5267094	3.404903	47	83.98293	0.1901709	3.443825	48	76.23267	0.5876068	3.273345	44	79.43977	0.400641	3.235529	50	60.0601	0.2596154	2.500379	58	55.21637	0.5331197	3.2282	42	56.25304	0.3899573	2.325374	54	52.60501	0.6965812	1.908096	52	64.44318	0.159188	2.574065	47	64.424	0.5160257	2.34552	53	67.64751	0.3910256	3.814668	45	63.29777	0.6367521	2.441899	51	67.52679	0.5160257	2.328341	63	74.20808	0.1527778	2.091347	42	71.44511	0.1602564	3.512033	48	70.25555	0.4348291	3.144441	50	71.74287	0.4380342	3.554078	50	73.73505	0.3536325	3.366946	44	63.89809	0.7339743	2.591654	56	67.5387	0.542735	2.914151	43	63.90149	0.5683761	2.837167	54
ILMN_1212605	1500011K16Rik	200.3791	0	10.03034	54	191.8922	0	7.772043	50	178.4617	0	9.102198	44	193.3501	0	9.409288	43	206.8076	0	8.496749	46	208.9916	0	9.367598	34	171.4691	0	8.055359	45	195.448	0	6.447762	53	178.2598	0	7.778658	58	177.7448	0	8.23352	37	148.5856	0	5.137573	55	165.7638	0	7.483289	55	179.1149	0	7.245424	55	162.7005	0	3.687046	68	185.1803	0	6.966115	58	167.625	0	7.935303	48	215.6369	0	9.878927	51	185.8338	0	7.456055	45	163.0337	0	7.434409	40	191.4927	0	8.695945	36	156.6567	0	6.931468	65	172.8267	0	7.889987	56	157.5983	0	9.797627	43
ILMN_2939012	1500012F01Rik	338.4699	0	19.24284	33	235.456	0	16.69423	25	419.9693	0	29.07131	37	371.7361	0	27.44229	22	466.329	0	19.86611	31	640.853	0	37.18347	31	275.6593	0	11.77764	29	369.8706	0	13.18762	28	294.7176	0	10.40938	35	310.5819	0	11.20547	45	320.39	0	13.71289	26	377.3351	0	16.55933	32	293.4293	0	11.26905	36	713.8111	0	27.91103	35	578.5596	0	22.82686	44	475.5499	0	20.07052	45	561.6345	0	26.39806	37	234.2378	0	15.84381	31	233.6766	0	16.15255	21	368.4586	0	25.3752	28	358.0474	0	22.44322	29	247.5817	0	15.80521	32	288.7112	0	17.94349	45
ILMN_1216409	1500012F01Rik	151.7399	0	7.106097	40	122.6561	0	7.296011	38	147.2541	0	7.143424	40	155.4675	0	6.707262	35	193.8379	0	11.26328	45	221.4271	0	14.90536	29	176.3485	0	7.720623	52	215.5699	0	8.428758	33	154.5673	0	5.093912	45	172.7478	0	8.186611	47	195.7762	0	8.410975	57	189.7529	0	11.81405	40	166.7153	0	8.325433	47	246.5559	0	14.00761	44	233.345	0	14.24909	48	204.9723	0	11.11607	46	297.4453	0	16.71212	46	133.341	0	6.231175	40	118.0093	0	6.85013	40	207.3471	0	19.23295	39	155.9422	0	12.61895	41	124.2163	0	6.260879	44	101.3603	0	4.65584	35
ILMN_2452328	1500012K07Rik	74.4323	0.7083333	3.431085	36	72.17068	0.7895299	3.375937	48	82.69696	0.2126068	2.958016	53	80.4455	0.3354701	3.934002	39	71.59815	0.7884616	3.474665	37	74.48583	0.6720086	3.034448	52	57.58649	0.4444444	2.681544	50	58.80175	0.2564103	3.274579	48	54.7669	0.4893162	1.798582	61	56.8021	0.3888889	2.647551	31	53.60246	0.8429487	2.127924	40	66.72467	0.3792735	2.597354	73	61.35875	0.7254273	3.084146	39	63.39902	0.6303419	2.439226	52	69.65775	0.4134615	2.959996	56	72.17541	0.2382479	2.942202	61	68.44808	0.2799145	2.99796	60	67.1293	0.6292735	3.53398	36	64.94299	0.801282	2.646527	48	69.92242	0.5694444	2.528564	59	67.36996	0.5705128	2.76592	39	61.20984	0.8344017	2.894002	38	64.7287	0.5117521	2.485624	54
ILMN_2505258	1500012M23Rik	85.01193	0.2051282	3.217252	59	80.05719	0.3985043	3.7501	36	83.55779	0.1784188	3.596505	60	88.66423	0.05448718	3.748691	43	89.18277	0.04380342	3.174165	39	82.34443	0.2649573	4.973617	33	67.20355	0.03739316	2.704404	55	58.41299	0.2788461	2.46049	55	64.16805	0.03205128	3.49486	42	61.12568	0.1367521	2.624236	65	68.06981	0.04166667	2.39423	55	67.36544	0.3472222	2.788659	41	72.56818	0.1623932	3.133134	35	79.42162	0.0224359	3.724339	57	81.25603	0.02777778	3.414341	54	73.07673	0.2029915	2.826226	59	76.16473	0.04807692	3.419266	52	83.62446	0.02136752	5.116154	43	74.21967	0.2820513	3.10017	42	80.07833	0.08119658	3.340729	54	85.47831	0.006410256	4.21155	34	73.02644	0.2286325	3.47996	50	69.81177	0.2232906	2.67092	46
ILMN_2444941	1500015A07Rik	80.88426	0.4049145	4.010789	41	80.26788	0.383547	3.27471	36	68.23759	0.8717949	2.365658	53	73.85837	0.6816239	3.166669	52	72.92733	0.7307692	2.983488	54	73.23764	0.7318376	2.804158	49	56.98463	0.4935897	1.906865	56	60.555	0.1570513	2.952339	57	56.82211	0.3450855	2.952757	37	59.42286	0.2136752	2.846599	39	59.56554	0.4668804	2.542016	49	59.07459	0.7692308	2.619714	53	58.11837	0.8461539	2.769521	51	59.24883	0.7991453	2.724969	57	63.65522	0.724359	2.909136	56	63.15654	0.6773504	2.636089	54	68.01057	0.2980769	3.81634	49	68.95697	0.5160257	4.214809	33	71.20888	0.4626068	3.283258	45	72.43599	0.4305556	3.479721	56	66.61607	0.6089743	3.38445	43	66.83801	0.5790598	2.763814	63	63.80788	0.5758547	3.462279	40
ILMN_1227873	1500015G18Rik	78.01714	0.551282	3.642119	33	77.46012	0.5416667	3.238585	32	73.7205	0.6538461	4.368531	38	75.79675	0.5972222	3.419151	33	79.32825	0.3963675	4.155299	38	80.83974	0.3333333	4.068446	35	59.96164	0.2638889	2.507878	44	63.95292	0.05235043	3.512397	45	55.11928	0.4732906	2.44855	35	56.28199	0.426282	2.436778	39	68.96284	0.02564103	3.581066	33	66.43066	0.3931624	3.043727	36	64.60446	0.5491453	2.673377	41	71.05658	0.2403846	3.388377	54	70.00114	0.400641	2.929042	61	67.51816	0.4690171	2.872819	32	70.27998	0.1858974	3.628753	42	77.2961	0.1100427	4.447536	31	75.19102	0.2382479	3.201657	27	73.00689	0.3985043	3.460267	35	78.6156	0.06410257	4.141418	24	67.30184	0.5566239	3.233355	46	73.06699	0.1047009	3.549148	40
ILMN_2654393	1500015L24Rik	83.54412	0.2596154	2.713203	62	87.72971	0.1014957	4.367548	51	78.8212	0.400641	3.82417	47	82.88691	0.2264957	3.56176	45	85.3001	0.125	3.936245	42	91.50253	0.0224359	4.075084	49	63.76517	0.0982906	2.965072	44	63.89287	0.05448718	2.70714	48	57.98988	0.2542735	2.787822	56	62.12442	0.0940171	2.782862	52	68.31263	0.03846154	3.374469	44	74.45142	0.08653846	2.737871	57	81.2843	0.01602564	2.808212	50	69.54912	0.3087607	2.833677	56	76.38346	0.125	3.262215	54	78.62244	0.0534188	3.350355	60	77.62914	0.02884615	2.805729	60	77.51439	0.1068376	3.674011	32	73.39468	0.3311966	2.988309	44	79.74747	0.08653846	3.133812	44	78.48315	0.0673077	4.275497	36	70.23158	0.3739316	3.01701	48	73.25506	0.1004274	3.148435	45
ILMN_1249000	1500015O10Rik	83.77692	0.2510684	3.856393	40	85.02579	0.176282	4.460132	29	76.25095	0.5373932	3.026357	51	83.83833	0.1976496	4.404165	33	73.71653	0.6965812	3.001037	44	90.68842	0.02884615	4.717503	32	63.40064	0.1068376	2.604056	41	57.06055	0.3878205	3.137768	43	59.07124	0.1848291	2.612106	43	54.1809	0.590812	2.12887	25	65.60252	0.1089744	2.834442	42	67.91386	0.3173077	3.948331	36	66.23447	0.4668804	2.882799	40	71.06253	0.2393162	3.653724	31	67.51666	0.5160257	2.883808	49	74.75591	0.1399573	2.979208	45	67.1898	0.340812	3.483869	40	79.58237	0.06410257	3.708558	45	82.88116	0.03952992	3.672723	37	76.62549	0.1826923	4.061495	35	80.92011	0.03098291	4.571321	35	66.62239	0.5876068	3.820909	30	69.3418	0.2403846	3.050245	26
ILMN_1223522	1500016O10Rik	74.51642	0.707265	3.021722	58	82.10205	0.2938034	3.657084	48	68.85606	0.8482906	2.572369	61	72.49477	0.7446581	3.614972	47	73.87903	0.6880342	3.24036	43	71.73384	0.7767094	2.735394	49	51.83186	0.823718	2.598619	45	56.93983	0.400641	2.632524	44	49.2343	0.8653846	2.254602	53	49.39523	0.8600428	2.375294	45	52.54302	0.8728632	2.312691	46	64.30016	0.5192308	2.565658	53	63.90894	0.5844017	2.817178	47	71.61108	0.2136752	2.850963	56	64.85779	0.6709402	2.922908	48	70.16053	0.3269231	3.357589	50	61.80589	0.6089743	2.49342	64	61.14857	0.8824787	3.665134	35	70.9255	0.4754274	2.920673	51	64.39337	0.8333333	2.898539	55	74.13882	0.1944444	3.706205	47	61.3917	0.8290598	2.594859	51	67.08852	0.3685897	3.764497	47
ILMN_2424150	1500017E21Rik	85.80285	0.1720085	3.196075	44	76.77519	0.5801282	3.517701	46	81.04707	0.2895299	4.674504	32	77.11607	0.5277778	3.524963	51	81.80093	0.2638889	3.420851	43	85.75738	0.1303419	3.941983	32	58.08776	0.3931624	3.048623	45	58.01935	0.3034188	2.316019	55	52.13621	0.6923077	1.831613	49	61.90554	0.1004274	2.673501	55	64.9605	0.1314103	3.292311	44	75.45771	0.05769231	2.876709	46	70.80099	0.2339744	3.081743	42	73.29555	0.1388889	2.899164	39	74.04207	0.2083333	2.641443	59	73.14067	0.2008547	2.699009	61	73.55202	0.09722222	4.077238	46	69.33745	0.4882479	3.441597	49	73.62528	0.3162393	3.555333	44	72.91779	0.4038461	3.805498	38	69.70016	0.4273504	3.378785	47	68.97146	0.4615385	3.037806	38	76.42979	0.03418804	4.320203	36
ILMN_1239666	1500017I17Rik	70.53563	0.8547009	2.982591	44	73.8399	0.7339743	3.527567	51	60.02403	0.9850428	2.653974	49	90.76043	0.0267094	3.911053	52	65.98647	0.9209402	2.727208	51	72.15783	0.7606838	3.262717	34	51.94125	0.8183761	2.572681	43	54.97586	0.5459402	2.151191	54	56.89643	0.3418804	3.467855	37	51.52566	0.767094	1.732848	58	53.26403	0.8547009	2.226584	54	57.11242	0.8386752	2.567693	59	60.94737	0.7403846	2.550105	63	52.8392	0.9337607	2.09844	60	66.34079	0.5886752	2.792683	50	53.96026	0.9358974	2.280526	51	58.03238	0.7649572	2.310121	63	62.9798	0.8173077	3.073654	38	66.89848	0.715812	2.942955	43	69.22432	0.607906	2.973667	48	66.02682	0.6346154	3.465472	43	69.54408	0.4166667	2.796915	48	58.90269	0.801282	2.371521	57
ILMN_1218880	1500019C06Rik	78.05157	0.5470086	3.707592	26	88.35495	0.08653846	6.085795	30	85.77298	0.1132479	4.753496	26	89.15848	0.04700855	3.951865	38	82.06036	0.2489316	3.778561	42	93.86398	0.01388889	5.697296	29	66.81739	0.04273504	2.437511	30	70.07516	0.003205128	3.276429	36	60.66825	0.116453	3.679765	37	71.04367	0.001068376	3.686047	44	70.27084	0.01068376	2.978071	27	73.61784	0.116453	4.085135	41	71.79044	0.1933761	3.340092	39	73.12895	0.1452992	3.352271	34	84.74258	0.006410256	3.86492	38	80.38977	0.03311966	3.511438	51	75.40959	0.05769231	3.032416	43	81.35586	0.03739316	4.985551	35	75.31548	0.2350427	4.387695	34	88.13744	0.002136752	4.279334	34	80.70999	0.03311966	3.852956	28	72.43385	0.258547	4.126462	33	74.51277	0.07051282	3.642621	41
ILMN_2680463	1500019G21Rik	106.6704	0	5.460225	37	90.75189	0.04059829	4.547993	26	119.5764	0	8.414301	36	106.6462	0	7.620645	21	118.7409	0	7.074233	40	134.2146	0	7.765531	31	97.07568	0	4.432054	35	114.0413	0	4.797147	25	88.53384	0	4.592181	24	100.2742	0	6.418643	30	97.88148	0	3.791017	29	123.0549	0	8.12895	29	110.1827	0	7.014509	33	126.4116	0	7.019508	40	119.2955	0	7.899072	35	117.0774	0	7.288923	41	126.0412	0	8.620185	45	116.2521	0	6.693166	42	80.6374	0.07478633	3.981116	27	102.0958	0	7.378159	27	94.38202	0	6.113301	35	94.38216	0	5.650325	37	110.1137	0	8.341074	25
ILMN_2594919	1500026H17Rik	80.06413	0.4316239	3.945746	42	73.81834	0.7339743	3.20074	51	78.81474	0.400641	3.312457	49	79.84276	0.3696581	2.784459	58	71.11472	0.8087607	3.448792	43	74.52689	0.667735	3.80233	42	51.09459	0.8557692	1.729287	57	57.43322	0.357906	2.626902	46	58.25459	0.241453	3.022943	55	53.16482	0.6666667	2.1252	65	55.27422	0.7467949	2.106862	60	60.0526	0.7275641	2.739636	55	65.27324	0.5074787	3.096395	45	59.95351	0.7745727	2.036933	36	59.36456	0.8728632	2.085673	56	68.07008	0.4391026	3.17659	56	62.23502	0.5854701	2.89083	42	64.71325	0.7361111	2.390957	57	77.4711	0.1559829	3.28661	52	69.55057	0.5833333	2.61037	56	72.59399	0.2681624	2.879004	47	69.59777	0.4134615	2.748086	50	67.55934	0.3376068	3.206631	40
ILMN_2719431	1500031H01Rik	70.78026	0.8440171	3.419772	42	93.14726	0.01602564	6.850786	26	73.0021	0.6955128	3.771169	32	75.98933	0.5833333	3.621919	42	81.82341	0.2628205	3.838503	45	86.18565	0.1185897	5.185917	30	63.37013	0.1089744	2.605191	46	60.84149	0.1452992	3.5207	34	60.48237	0.1228632	2.993946	49	54.25275	0.5876068	2.456263	40	56.05754	0.7019231	2.186822	40	72.30975	0.1517094	4.153175	40	63.33648	0.6132479	2.51285	46	67.87125	0.4017094	2.761865	56	74.23349	0.2040598	3.728217	35	65.62653	0.5705128	2.542313	52	65.47263	0.426282	2.738816	36	61.22925	0.8803419	2.968125	21	64.77947	0.8098291	3.049529	38	76.96327	0.1720085	5.251072	36	58.31826	0.9230769	2.812564	45	65.61064	0.6485043	2.456518	46	57.56732	0.8504273	3.2696	26
ILMN_2767126	1500031H01Rik	69.74277	0.8846154	4.252355	53	71.12019	0.8215812	3.325631	40	68.12214	0.8739316	4.263762	42	69.76353	0.8504273	3.562515	41	77.77789	0.4839744	3.742321	46	76.27939	0.5811966	4.056005	36	53.60569	0.724359	3.271479	45	47.22908	0.9316239	2.653828	45	50.6682	0.7884616	2.750231	43	44.68907	0.9722222	2.69151	38	49.32089	0.9444444	2.030423	44	50.11116	0.9561966	2.23386	37	57.93083	0.8472222	3.788414	33	58.59438	0.8162393	2.035022	52	61.34711	0.8173077	3.203766	33	53.45051	0.9412393	1.538052	50	55.11153	0.8536325	2.844895	51	57.50829	0.9465812	2.55061	34	62.21395	0.8931624	2.762615	49	57.19024	0.9722222	2.951617	45	65.22795	0.6816239	2.747376	43	60.07341	0.8685898	2.914659	36	58.79977	0.8044872	2.780955	45
ILMN_2556881	1500031K13Rik	80.25906	0.4284188	3.767603	47	91.48261	0.03311966	5.313952	35	83.29331	0.1858974	4.078711	50	74.8504	0.6367521	2.997044	42	87.54234	0.07051282	3.748593	54	85.88724	0.1282051	3.948815	43	66.29333	0.04700855	3.873176	36	58.3723	0.284188	2.807678	56	57.09663	0.3194444	2.151845	45	53.94798	0.6036325	3.442229	34	69.04906	0.02457265	2.539488	57	78.24918	0.02777778	3.975557	45	73.19843	0.1463675	4.190212	42	71.42789	0.2211538	2.240963	54	77.13296	0.1036325	3.672858	53	72.05636	0.2435897	3.246462	59	75.46781	0.05555556	3.304967	51	73.59534	0.2393162	2.7913	41	81.04796	0.0673077	4.415283	41	80.55418	0.06837607	4.112679	52	67.29086	0.573718	2.659638	38	70.04801	0.3867521	2.612956	38	73.51064	0.09508547	3.157704	49
ILMN_2982736	1500031L02Rik	246.5706	0	13.61645	37	229.4215	0	16.27805	25	234.7948	0	18.92289	26	236.037	0	16.08943	32	241.6965	0	15.8388	33	342.7421	0	25.44699	23	216.4075	0	7.162333	32	254.7921	0	10.48348	30	207.0028	0	9.301082	38	207.8208	0	8.876486	40	214.341	0	5.037309	33	241.6812	0	11.82608	48	232.0258	0	7.481336	49	227.106	0	6.930635	38	245.2655	0	9.896325	43	232.2714	0	10.70061	35	290.6786	0	11.84412	42	214.201	0	13.45158	38	211.8059	0	9.572609	32	223.0646	0	15.12121	35	182.322	0	11.50533	34	227.9956	0	16.27546	28	187.7122	0	7.969306	34
ILMN_3008277	1500032D16Rik	373.1482	0	26.30434	45	354.0186	0	25.56857	41	271.7589	0	26.03158	34	567.2829	0	43.33823	41	604.6365	0	53.27018	36	670.8115	0	39.55224	28	548.3182	0	29.57783	45	503.999	0	28.32922	34	459.584	0	21.13428	37	598.4991	0	39.01654	37	589.7644	0	33.76153	36	431.4397	0	30.96559	37	404.0755	0	32.6758	43	396.4261	0	26.24889	48	585.1985	0	44.64597	39	557.18	0	34.24351	38	553.8566	0	30.92719	40	548.5578	0	46.3738	29	517.8438	0	40.38817	29	692.1245	0	59.79142	33	556.4131	0	64.93324	28	478.3503	0	37.62417	34	480.0232	0	36.79716	34
ILMN_2668977	1500032D16Rik	1147.361	0	52.89024	22	1212.25	0	75.00754	30	934.4313	0	55.99048	31	1208.082	0	86.11342	39	1081.585	0	63.81529	29	1421.212	0	53.55726	25	1471.708	0	59.51271	26	1293.544	0	45.87224	40	1198.292	0	49.094	39	1359.58	0	54.35491	27	1419.359	0	42.6008	34	1289.319	0	50.70275	43	1268.173	0	58.51382	45	881.3929	0	34.23705	34	1268.859	0	44.20161	48	1163.558	0	35.24295	46	994.025	0	33.10874	35	1366.568	0	53.43444	36	1536.068	0	52.04111	26	1119.046	0	76.90957	37	1020.499	0	54.81273	34	1077.925	0	70.94734	28	1198.16	0	65.26527	25
ILMN_2688822	1500032D16Rik	86.93054	0.1367521	4.409608	32	79.86562	0.409188	5.03246	35	78.30499	0.4241453	3.600612	32	80.82979	0.3108974	3.608622	49	81.27652	0.2852564	3.94467	37	71.14452	0.8002137	3.001568	29	55.52143	0.5961539	3.101267	33	54.55351	0.5811966	2.813049	31	60.09375	0.1367521	2.536817	55	53.49233	0.6388889	3.003657	30	56.57444	0.6698718	2.170329	45	71.05739	0.1944444	3.197547	50	66.48137	0.4583333	2.881153	39	64.53558	0.5811966	2.981025	45	66.16236	0.5972222	2.484921	38	64.59742	0.6196581	2.370502	46	64.19828	0.4893162	2.347512	35	72.94272	0.2745726	3.418213	31	79.86204	0.08547009	3.896224	35	76.04636	0.2147436	3.04243	39	70.22066	0.3878205	3.429557	37	78.29044	0.06196581	3.585204	43	64.44215	0.5277778	3.306773	39
ILMN_2648580	1500032L24Rik	1548.961	0	43.34516	46	1455.92	0	44.36245	44	1270.82	0	43.16563	33	1282.269	0	42.69578	39	1252.235	0	27.15071	31	1584.193	0	68.6254	33	1148.636	0	42.40063	44	1466.252	0	60.92455	41	1287.847	0	36.23248	52	1087.165	0	40.1248	44	1127.464	0	37.02923	46	1443.405	0	49.29554	44	1316.813	0	43.73743	47	1594.362	0	52.07455	44	1342.338	0	45.4232	43	1316.663	0	45.28202	39	1348.26	0	53.86324	38	1404.03	0	50.40295	39	1206.9	0	33.59827	44	1186.462	0	39.37541	49	1116.424	0	55.12952	34	1179.783	0	42.87218	43	1153.898	0	57.5683	30
ILMN_1225225	1500032P08Rik	77.62105	0.5747863	3.092327	66	74.80556	0.6869658	3.984668	47	75.94793	0.5470086	2.814085	58	71.49813	0.7863248	3.206891	38	76.18148	0.5918803	3.022449	44	75.98076	0.590812	3.529498	44	52.65025	0.7788461	2.874838	47	52.57303	0.7232906	2.38064	41	56.68225	0.3557692	2.817899	53	50.27259	0.8258547	2.663296	49	58.24586	0.542735	2.395113	47	60.56056	0.6997863	2.820125	58	58.45143	0.8386752	2.609011	53	64.05941	0.6057692	2.982076	44	63.57014	0.7254273	2.814841	50	61.31632	0.7606838	2.547327	54	62.61486	0.5630342	2.641847	52	66.82253	0.6527778	3.775423	39	60.88313	0.926282	3.235277	41	69.21129	0.607906	2.859267	52	71.04004	0.3386752	3.26387	50	62.51163	0.7938034	2.823794	45	67.70645	0.3247863	2.329661	49
ILMN_2541190	1500034J01Rik	85.89857	0.167735	4.624257	33	81.09955	0.3429487	4.023836	49	71.0852	0.7735043	3.367288	45	75.89581	0.590812	4.112769	43	76.43732	0.5726496	2.784484	54	90.91598	0.0267094	3.858356	46	77.26095	0	3.419779	47	74.74825	0	3.621569	30	67.91086	0.004273504	3.247031	59	68.61768	0.004273504	3.028294	43	67.11061	0.06196581	3.499148	40	82.25662	0.01068376	4.263962	50	73.24003	0.1431624	3.393796	57	86.79086	0.001068376	4.221442	38	82.32772	0.01495726	3.967443	44	77.22362	0.07371795	3.516743	37	76.62445	0.04059829	3.886395	54	75.8996	0.142094	4.212503	41	64.6331	0.8119658	3.645983	31	60.14644	0.9369658	3.545869	28	75.69382	0.1217949	4.123377	43	64.96562	0.6794872	3.387607	35	71.77873	0.1431624	3.798012	35
ILMN_1242559	1500034J01Rik	582.1064	0	22.50352	32	419.2804	0	18.96496	38	445.5342	0	22.07195	51	405.6953	0	18.49585	34	562.2505	0	23.40695	56	598.3944	0	33.12562	42	464.1977	0	14.81658	39	490.667	0	16.36853	55	316.5795	0	13.08286	42	390.7533	0	11.08397	51	344.2822	0	14.55979	33	432.9052	0	16.00375	38	389.0898	0	18.49389	48	331.7498	0	9.944545	51	510.0066	0	23.79047	48	441.8576	0	15.0314	57	525.9174	0	16.57333	59	449.8857	0	12.7684	45	410.655	0	14.99704	44	420.3692	0	19.18011	41	413.8212	0	19.57255	44	377.5271	0	17.74374	56	374.6345	0	17.89714	50
ILMN_2763122	1500034J20Rik	69.00702	0.8963675	4.107034	37	63.72089	0.9604701	3.347731	33	68.90392	0.8472222	3.52639	32	57.5465	0.9893162	2.127152	33	64.47804	0.9401709	3.124908	29	58.37322	0.9818376	3.904665	29	49.25658	0.9166667	2.766664	34	44.08797	0.9807692	2.212646	41	48.77119	0.883547	2.603352	32	42.77168	0.9839743	2.40747	40	47.38511	0.9636752	2.355269	39	54.02987	0.8985043	3.093338	30	59.32658	0.8044872	3.255718	42	50.20655	0.9679487	2.387058	35	53.47343	0.9604701	3.031737	39	59.35362	0.8290598	4.038559	31	48.59769	0.9615384	2.640567	37	65.80575	0.6976496	5.450004	26	63.65242	0.8536325	3.175889	39	59.44827	0.9519231	4.329177	31	55.69186	0.9561966	2.816363	43	59.22423	0.8910257	2.887086	34	51.45078	0.9615384	3.060297	32
ILMN_1227778	1500034J20Rik	87.06513	0.1314103	3.48167	52	76.48641	0.6004273	3.160506	49	88.70148	0.0448718	3.251718	67	80.96719	0.3066239	3.715867	40	85.12234	0.1324786	2.899798	46	80.8691	0.3311966	3.511655	42	75.41181	0	3.179708	52	66.88522	0.01709402	3.321021	44	62.29622	0.05982906	3.302505	36	62.13539	0.0940171	3.074533	54	72.18659	0.003205128	3.222019	40	71.07163	0.1923077	3.519088	51	71.86904	0.1923077	2.974093	52	74.87073	0.1025641	3.561346	53	78.54475	0.06517094	2.888231	68	77.57686	0.06944445	3.167588	59	72.61398	0.1271368	2.790074	59	71.97732	0.3311966	3.807105	44	77.60923	0.1495727	5.604651	39	78.23233	0.1239316	3.842546	41	76.35063	0.1068376	3.855588	47	77.711	0.07478633	3.004443	52	79.19727	0.01068376	2.868076	42
ILMN_2667894	1500035H01Rik	91.05901	0.05662393	4.603755	45	80.53714	0.375	3.110158	42	77.07685	0.4946581	3.726315	35	80.75973	0.3151709	3.340719	37	83.40522	0.1923077	4.316051	38	80.31937	0.3621795	3.361508	32	57.56199	0.4455128	2.804479	35	60.88002	0.1431624	3.324131	42	59.74417	0.1527778	3.460815	38	57.7019	0.3173077	2.378657	44	62.40686	0.2724359	2.526428	48	73.98566	0.1047009	3.515574	46	69.85661	0.2735043	3.012262	42	75.02071	0.0982906	3.045186	38	68.2915	0.4786325	2.230821	49	77.57265	0.06944445	4.275307	33	63.51974	0.5160257	4.157363	39	76.37795	0.125	3.742758	28	81.66455	0.05448718	3.805915	30	79.00224	0.09935898	3.990803	35	83.9836	0.01175214	3.708061	40	71.68644	0.2905983	3.694943	29	71.60269	0.1463675	2.839236	41
ILMN_1252650	1500035N22Rik	76.95413	0.6014957	3.765071	50	78.46446	0.482906	3.170621	59	72.80799	0.7083333	2.809105	54	76.21197	0.573718	3.487934	41	75.3301	0.6303419	2.824889	54	73.46985	0.7200854	3.209149	49	57.71875	0.4273504	2.252666	59	55.33409	0.5267094	2.649389	60	50.21256	0.8066239	1.931953	57	54.65459	0.551282	1.976322	60	61.54543	0.3258547	2.259971	56	71.55979	0.1784188	3.754488	49	69.14611	0.2991453	3.059316	44	67.39333	0.4241453	3.061909	56	64.16718	0.7019231	2.251008	57	62.15969	0.7307692	1.592364	43	70.61632	0.1784188	2.812334	60	70.16098	0.4391026	3.332797	40	71.88289	0.4294872	2.917828	53	70.56096	0.5288461	2.769649	49	78.98771	0.0534188	3.260402	50	68.41611	0.4967949	2.480731	51	66.95622	0.3771368	3.271306	53
ILMN_1218353	1500041B16Rik	81.71558	0.3589744	3.596149	46	82.11351	0.2938034	3.549718	43	83.96827	0.1655983	4.431072	39	92.27923	0.01388889	3.301333	35	87.01711	0.08012821	2.668736	50	94.61855	0.01175214	4.299137	45	64.9547	0.06837607	3.252153	45	63.55543	0.06410257	2.693083	38	64.33525	0.02991453	4.009493	36	68.07613	0.008547009	3.402283	41	67.95577	0.04380342	2.413381	53	82.81518	0.009615385	3.279252	57	76.42938	0.05555556	3.309545	41	82.92529	0.004273504	4.139643	40	85.08598	0.006410256	3.302602	43	80.96638	0.0224359	3.083816	54	79.96434	0.01709402	4.179543	43	76.46657	0.1228632	3.473982	53	77.42558	0.1559829	3.876879	45	74.72644	0.292735	3.650436	36	79.66947	0.04273504	3.973376	44	78.79841	0.05662393	3.291784	41	72.24416	0.1303419	3.53275	46
ILMN_2521147	1500041J02Rik	85.65131	0.1794872	3.598606	64	85.87782	0.1538462	4.247228	50	86.45437	0.09722222	3.542834	55	84.26405	0.1752137	4.3029	42	79.44134	0.3899573	2.821617	56	72.46216	0.7510684	2.529186	39	64.86612	0.07264958	3.023273	60	58.508	0.2735043	2.419543	60	59.46367	0.1645299	2.138037	53	56.24528	0.4305556	2.278749	45	55.96182	0.707265	2.269999	59	69.49549	0.2489316	3.279489	61	69.19965	0.2970085	2.488771	64	70.70326	0.25	2.913818	49	71.66533	0.3076923	1.899548	68	69.18528	0.3856838	3.361967	49	67.76262	0.3098291	2.809732	58	73.81851	0.2318376	3.266096	61	75.77213	0.2179487	2.891774	58	75.88933	0.2275641	3.267193	63	83.51143	0.01175214	3.713188	51	71.55264	0.2948718	2.539088	45	72.75784	0.1143162	2.664317	41
ILMN_2639498	1500041J02Rik	77.49915	0.5790598	4.147775	37	72.04517	0.7938034	3.666899	27	80.77061	0.2980769	4.084386	31	78.66331	0.4380342	3.426397	27	83.61492	0.1826923	4.373824	44	86.36539	0.1132479	4.826023	33	58.54631	0.3589744	3.998847	25	58.85984	0.2510684	2.294954	40	59.71999	0.1559829	3.166993	35	60.31355	0.1730769	3.24933	36	62.58938	0.2638889	3.436777	34	64.86985	0.4839744	3.069514	40	66.30748	0.4647436	3.172875	46	67.82168	0.4070513	3.845164	34	71.05717	0.3482906	3.258825	44	63.32976	0.6698718	3.009697	42	65.68267	0.4145299	3.076397	32	63.70626	0.7884616	2.941202	37	78.73002	0.1217949	4.33392	30	62.91339	0.8792735	3.447194	24	74.39099	0.1805556	3.804833	26	64.21944	0.715812	2.250312	21	70.89698	0.1784188	3.798835	28
ILMN_1240329	1500041N16Rik	66.58508	0.9465812	3.038203	52	69.3952	0.8621795	3.609876	43	66.70985	0.9017094	2.694842	47	68.83835	0.8717949	3.377987	39	64.49921	0.9401709	2.679982	50	71.10222	0.8023504	2.906409	51	57.91875	0.4113248	3.208894	41	49.57305	0.8771368	2.513965	55	56.81968	0.3450855	1.971476	57	48.68225	0.883547	2.285145	43	51.88639	0.8878205	2.4313	37	62.01652	0.6314102	2.538858	56	64.5055	0.5555556	2.659236	61	68.15694	0.3878205	2.845217	58	60.2837	0.8461539	2.222134	73	59.06855	0.8333333	2.823587	49	57.66338	0.7788461	2.682486	58	58.01291	0.9391026	2.423268	49	66.14833	0.7457265	2.447772	34	72.17253	0.4433761	3.423651	47	65.00113	0.6891026	2.925085	51	57.25888	0.9294872	2.551754	36	62.36654	0.6452991	3.405463	52
ILMN_2664993	1500041N16Rik	93.32814	0.0267094	5.18805	32	80.44345	0.3782051	5.372296	27	81.07533	0.2884615	5.838936	31	83.50974	0.2115385	3.705861	34	77.7261	0.4861111	4.392299	25	78.45101	0.4604701	5.922509	30	75.03651	0.001068376	3.789072	33	85.42599	0	4.220961	38	61.6548	0.08119658	3.587506	21	84.03285	0	5.279752	36	81.81514	0	5.1426	36	78.88018	0.02457265	3.610765	36	74.93594	0.08333334	5.536831	30	64.24861	0.5961539	3.950872	35	69.86266	0.4059829	3.885125	32	75.54712	0.116453	4.279516	37	69.40307	0.2307692	3.359148	34	77.02257	0.1143162	4.14608	36	90.0473	0.003205128	6.404621	24	86.664	0.01068376	6.040653	25	84.87274	0.009615385	6.292633	25	86.9979	0.004273504	4.805789	37	68.00244	0.3141026	4.623678	35
ILMN_1245875	1520401A03Rik	85.44917	0.1912393	4.528878	41	91.7963	0.03098291	3.919385	45	75.76799	0.5523504	3.835533	30	89.12938	0.04700855	4.553123	34	82.66185	0.2232906	3.64653	32	84.61772	0.1709402	3.184677	34	60.2719	0.2467949	2.817683	38	63.01379	0.08012821	3.400092	33	60.97447	0.1047009	2.996191	36	52.11089	0.7286325	2.563486	32	67.49264	0.05555556	3.314866	41	74.40269	0.09188034	3.836068	46	73.7254	0.1282051	3.180113	52	76.59476	0.05448718	3.292197	49	79.9511	0.04166667	3.350183	41	75.73559	0.1057692	3.306186	35	74.90766	0.06303419	3.094795	30	88.58057	0.003205128	4.268857	29	74.40486	0.2735043	3.590419	40	81.28316	0.05876068	3.646436	40	66.45757	0.6132479	3.581268	27	69.53294	0.4166667	2.783969	40	68.65359	0.2777778	2.953866	31
ILMN_3078008	1520401A03Rik	69.7048	0.8846154	3.600495	37	72.36059	0.7831197	5.697812	18	69.26849	0.8365384	4.294062	27	78.68375	0.4380342	4.14375	30	79.69096	0.3782051	5.517305	21	68.28963	0.8846154	2.93164	28	52.79984	0.7713675	3.213797	25	49.37486	0.8846154	3.123657	33	54.26183	0.5320513	2.892606	29	51.81689	0.7457265	4.412939	29	61.21509	0.3472222	3.190711	32	63.59013	0.5470086	3.800914	31	61.81208	0.7040598	3.117384	37	56.10259	0.8824787	2.716139	25	66.80337	0.5683761	3.09024	46	62.99755	0.6869658	3.911117	33	69.33625	0.232906	3.906586	38	65.09035	0.7232906	4.455823	31	71.9409	0.4220085	4.17251	28	59.01223	0.9561966	4.048101	27	65.37618	0.6709402	3.821732	19	66.61519	0.5876068	3.717675	36	58.89544	0.801282	3.664615	34
ILMN_3157177	1520401A03Rik	74.30586	0.7136752	2.496271	40	72.50882	0.7809829	3.540287	31	75.07273	0.5897436	3.817885	30	66.78999	0.9123932	3.01542	37	87.6435	0.07051282	4.293414	33	72.93132	0.7393162	3.685739	42	50.35141	0.8771368	3.148116	44	60.07624	0.1816239	3.85483	30	49.94002	0.8194444	2.015141	33	58.90879	0.2425214	4.53665	39	58.81187	0.5010684	3.198364	30	64.22053	0.5202991	3.431475	32	60.55468	0.7606838	3.720466	33	62.54403	0.6752137	2.762609	39	67.71184	0.5096154	3.221117	49	59.71519	0.8151709	3.165096	32	60.28534	0.6816239	2.450388	46	73.00951	0.2702991	3.466922	26	59.84838	0.9412393	3.534322	36	65.435	0.7852564	4.224847	29	67.35057	0.5705128	3.403345	36	60.86351	0.8429487	3.384439	35	67.08195	0.3685897	3.057019	29
ILMN_1241455	1520402A15Rik	78.4697	0.5267094	2.388681	49	74.23886	0.7179487	3.68921	45	71.75813	0.7467949	2.424298	54	74.48911	0.6517094	3.205592	38	68.08846	0.875	3.390568	41	80.65775	0.3440171	4.240436	43	62.78656	0.1303419	3.215978	41	62.2995	0.1004274	2.112658	55	58.3556	0.2339744	2.453403	45	55.13087	0.5213675	2.086836	62	63.90381	0.1912393	2.56961	60	65.3956	0.4508547	3.150411	46	68.98212	0.3076923	4.249351	45	68.77839	0.3557692	2.461534	58	73.47417	0.2318376	3.632376	58	68.56652	0.4209402	3.071697	52	70.15005	0.1923077	2.466347	60	55.84658	0.9690171	2.206303	50	66.36147	0.7371795	2.842062	38	63.69563	0.8568376	2.838299	46	59.73501	0.8867521	2.481297	48	63.42369	0.7467949	2.788795	33	64.16378	0.5523504	2.841716	57
ILMN_1248601	1520402A15Rik	74.90383	0.6901709	3.622968	45	75.94213	0.6260684	3.782995	46	76.07845	0.5459402	3.134766	51	78.74096	0.4316239	3.687202	46	75.33585	0.6292735	3.292496	49	74.83833	0.6495727	3.829315	37	59.74162	0.2777778	2.036675	65	57.98247	0.3044872	3.648663	37	60.08942	0.1367521	2.372889	55	58.49979	0.2681624	2.420505	58	63.22673	0.2318376	3.310225	49	67.34705	0.3504274	2.581265	46	73.66313	0.1292735	3.340557	54	73.48177	0.1324786	3.893127	43	70.09438	0.3942308	4.191394	37	60.89053	0.7777778	2.660022	55	70.34114	0.1837607	3.690361	48	62.6858	0.8279914	3.403456	43	65.06154	0.7948718	2.541696	42	61.82308	0.9102564	2.999052	35	62.30479	0.8076923	3.006451	44	62.7948	0.7799146	3.292045	37	69.17957	0.25	3.82313	48
ILMN_1240650	1520402A20Rik	95.08974	0.01602564	3.581632	55	90.32118	0.04807692	3.881372	51	84.10451	0.159188	3.778424	45	92.02608	0.01602564	3.427757	51	87.73619	0.07051282	3.951322	46	100.1644	0.001068376	3.815294	46	61.00895	0.1955128	2.553451	52	59.12508	0.2371795	2.464331	63	60.50285	0.1207265	2.629999	49	63.83342	0.0534188	2.448248	57	73.1027	0.003205128	3.02307	47	70.13287	0.2136752	2.685818	62	72.34229	0.1741453	2.593799	60	71.97634	0.2008547	2.195074	67	76.3683	0.1260684	2.661494	61	72.05994	0.2435897	2.152257	73	70.8588	0.1730769	2.696653	69	73.53104	0.2457265	3.632889	46	85.64362	0.01388889	3.396451	60	75.20301	0.2724359	2.59423	52	81.2072	0.02884615	2.98885	58	85.20286	0.006410256	2.803679	52	77.65038	0.0224359	3.383044	45
ILMN_2725573	1600002D24Rik	84.47173	0.2297008	4.095694	57	79.53899	0.4348291	4.113138	48	79.67941	0.3611111	3.293998	54	78.41801	0.4636752	3.60855	51	87.1352	0.07905983	3.069809	59	85.03088	0.150641	3.395702	38	66.74305	0.04273504	3.743264	46	61.19002	0.1314103	2.43834	59	59.49567	0.1634615	2.985285	53	60.85008	0.1474359	2.288193	49	60.41936	0.400641	2.403169	62	68.07562	0.3119658	3.007576	58	67.63173	0.3910256	2.366246	68	65.29105	0.5491453	2.044726	67	68.36682	0.4754274	2.230641	75	76.63905	0.08760684	3.408604	56	63.58402	0.5160257	2.587237	62	70.70004	0.4027778	3.017185	39	76.7578	0.1816239	2.964693	50	78.91603	0.1014957	3.687064	43	68.76051	0.4807692	2.866192	46	66.13383	0.6153846	3.197233	54	75.74203	0.05021368	2.818748	40
ILMN_2650578	1600002H07Rik	78.21921	0.5331197	4.536964	40	83.43269	0.2457265	4.333539	44	70.02807	0.8087607	3.879272	43	70.6536	0.8162393	2.032269	40	69.96936	0.8376068	2.703395	51	79.13139	0.4198718	4.111863	37	55.20415	0.6207265	2.389988	44	55.39295	0.5213675	3.223768	50	48.65661	0.8846154	2.269549	40	48.57455	0.8878205	2.257192	55	55.30228	0.7446581	2.615376	35	71.60111	0.1773504	3.188353	51	62.67048	0.6602564	2.417737	57	63.75379	0.6143162	2.893868	55	66.90246	0.5598291	2.798612	63	66.60171	0.5149572	2.428053	41	62.92865	0.5448718	3.181223	49	62.19172	0.8472222	3.780113	42	63.86357	0.8525641	2.970879	43	65.96247	0.7553419	2.653643	53	60.36271	0.8675213	2.917131	40	59.85492	0.8792735	2.846749	36	56.85478	0.8696581	2.887089	44
ILMN_3004151	1600002K03Rik	240.748	0	9.886323	45	199.1146	0	7.556682	47	256.8177	0	14.54721	31	277.686	0	14.29988	28	293.3214	0	13.20235	32	301.3151	0	13.09601	36	170.2176	0	7.260453	40	209.5043	0	7.56999	56	151.3578	0	4.517481	44	174.4113	0	7.394694	45	141.8415	0	4.955524	49	169.3793	0	6.09515	47	183.4464	0	8.50226	40	180.3281	0	9.622706	40	241.555	0	7.575359	45	206.3625	0	7.560502	42	241.9623	0	11.63472	33	213.3891	0	12.03719	34	167.0356	0	5.534007	36	185.9775	0	7.846363	42	167.8026	0	6.96878	28	182.7587	0	7.614986	45	150.6934	0	5.613732	30
ILMN_2609264	1600002K03Rik	120.8077	0	7.833775	45	101.561	0.002136752	4.525126	41	100.5335	0.002136752	5.634359	39	105.0624	0	5.380794	39	117.9976	0	6.976576	45	119.9934	0	7.132258	41	98.72965	0	5.485597	49	112.7609	0	4.398309	50	93.30549	0	5.013399	43	90.56227	0	4.355556	49	104.4648	0	5.058599	38	96.68247	0	4.341867	55	101.314	0	5.45126	45	115.1276	0	6.774096	47	115.9118	0	5.157458	60	102.4702	0	5.119952	54	115.6619	0	6.652217	52	97.73698	0	6.235565	32	88.89049	0.00534188	4.918693	49	104.6581	0	6.859042	54	89.23266	0.001068376	4.134659	52	88.39992	0.002136752	4.171661	56	74.44322	0.0715812	5.181998	42
ILMN_2717837	1600010O03Rik	76.15021	0.6346154	3.384305	51	81.93748	0.301282	3.506863	54	76.23678	0.5373932	3.814487	50	86.33363	0.1014957	3.083602	56	77.20284	0.5245727	2.826164	50	78.29642	0.4700855	2.926369	63	58.90751	0.3290598	2.216548	57	57.3178	0.3675214	2.15492	50	56.20934	0.392094	2.217451	58	61.72978	0.1111111	2.534115	56	58.86217	0.4978632	1.95754	52	68.94733	0.275641	2.699586	54	72.05502	0.1837607	3.863105	50	66.2861	0.4925214	2.364169	50	75.95218	0.1463675	3.733683	54	67.00294	0.491453	3.10111	64	66.32084	0.3803419	3.533213	54	70.15777	0.4391026	2.831778	52	65.79852	0.7606838	2.926693	52	73.82543	0.349359	3.373245	56	68.6153	0.4861111	3.353765	43	65.29022	0.659188	2.981255	39	67.76106	0.323718	2.834559	61
ILMN_2683155	1600012F09Rik	79.39709	0.4647436	3.696176	46	75.02853	0.6752137	4.091599	46	81.63741	0.2596154	4.588708	43	79.90548	0.3653846	3.743434	41	81.93138	0.2532051	4.743602	33	73.08187	0.7350428	2.253028	37	58.30955	0.375	1.924378	51	57.4967	0.3472222	1.885005	49	59.84259	0.1495727	2.862515	41	55.67111	0.4839744	2.556261	41	62.46389	0.2713675	2.645675	46	67.53831	0.3397436	3.066184	57	68.91368	0.3108974	2.566632	68	69.95012	0.2831196	2.812051	52	71.71479	0.3055556	2.707432	47	68.93558	0.3995726	2.600283	56	60.74792	0.6666667	2.500229	43	73.40057	0.2553419	3.316094	45	78.78137	0.1196581	3.929051	35	64.92596	0.8087607	2.570596	40	67.07803	0.5844017	3.049552	44	73.5891	0.1976496	3.113297	40	65.56735	0.457265	2.737267	53
ILMN_3009735	1600012H06Rik	82.6176	0.3098291	4.970566	40	86.47853	0.1442308	4.281834	39	81.5743	0.2638889	3.86167	37	99.49494	0.001068376	5.683282	37	78.90677	0.4209402	3.964135	33	81.872	0.2863248	3.728824	42	67.81303	0.02884615	3.306632	35	65.09896	0.03418804	3.525483	35	67.75791	0.004273504	2.923262	47	65.94601	0.02029915	3.523581	39	69.26962	0.01816239	2.997169	46	73.40862	0.1217949	3.529655	51	70.17226	0.2553419	3.068578	54	68.84618	0.3525641	2.943607	37	78.72955	0.06089744	3.812772	39	70.44215	0.3173077	2.967394	43	81.20324	0.009615385	3.198322	46	76.96234	0.1153846	4.126565	39	75.97393	0.215812	4.031908	38	85.64417	0.01388889	4.261476	34	66.31893	0.6228632	3.905607	38	72.28185	0.2681624	4.453712	26	74.03809	0.07799146	3.509112	32
ILMN_3009738	1600012H06Rik	167.9769	0	8.259941	37	171.6098	0	14.87749	22	128.2156	0	5.643714	29	186.134	0	9.672905	46	169.7514	0	9.759627	35	169.8765	0	7.577115	28	143.0056	0	6.352481	35	145.6927	0	5.936483	49	155.5715	0	9.290239	34	140.3543	0	5.143003	47	130.4721	0	5.949834	46	152.9086	0	7.486872	29	154.9143	0	7.800882	46	139.1905	0	5.02704	44	155.5734	0	7.166788	47	148.2897	0	7.428003	37	170.7016	0	8.527935	41	135.3338	0	7.139452	41	156.7191	0	8.878744	40	160.9681	0	7.665879	40	127.1207	0	8.239144	26	134.931	0	7.07171	33	115.9943	0	10.55185	29
ILMN_2718861	1600012H06Rik	125.4572	0	7.651331	30	106.9579	0.001068376	8.302889	27	98.01521	0.002136752	5.341896	28	112.4526	0	8.128177	33	104.5948	0	7.897152	35	115.8877	0	5.885085	32	131.9923	0	8.529824	28	160.0313	0	12.45244	29	120.5856	0	6.124206	33	100.5217	0	5.563383	34	127.3527	0	8.153485	37	145.5687	0	7.108732	46	131.5723	0	9.139406	25	110.925	0	6.859979	31	118.376	0	7.333477	30	139.9032	0	6.692482	37	117.7107	0	7.616921	51	133.2987	0	11.87285	33	128.8112	0	9.810481	24	131.7592	0	11.11781	33	151.1161	0	15.47381	20	108.9017	0	8.006023	22	104.5696	0	8.219364	34
ILMN_2506772	1600012H06Rik	70.2331	0.8653846	2.96707	39	61.05772	0.9775641	2.663307	33	71.67088	0.7478632	3.276871	45	78.37704	0.4647436	2.974071	59	71.04195	0.8141026	3.249941	42	74.0932	0.6901709	2.318138	60	52.18173	0.8076923	2.285927	58	52.15229	0.7489316	2.387418	59	48.49264	0.8888889	2.199775	54	51.86821	0.7446581	2.385795	56	55.29823	0.7446581	2.186402	47	59.40645	0.7564102	2.626868	59	58.81005	0.8269231	2.746156	44	64.55756	0.5811966	3.057342	49	67.0879	0.5491453	2.829311	39	61.6844	0.7521368	2.733908	55	59.51346	0.7168803	2.464146	46	71.51868	0.357906	3.603045	37	63.02779	0.8739316	2.969391	44	72.85399	0.4070513	3.658146	39	63.62934	0.7446581	2.577608	45	61.18916	0.8344017	2.606211	49	57.85641	0.840812	2.929077	56
ILMN_1238211	1600012H06Rik	81.56799	0.3696581	4.35149	39	72.34425	0.784188	3.417135	39	74.14982	0.6303419	3.803823	37	78.60688	0.4433761	3.007547	33	83.7672	0.1741453	3.340078	27	78.82238	0.4337607	2.919784	37	55.56313	0.5918803	2.106368	39	60.88613	0.1431624	2.497621	33	55.28651	0.4679487	2.120717	54	56.79823	0.3888889	3.05688	34	65.28143	0.1185897	3.095379	30	62.3835	0.6068376	3.760586	27	64.38699	0.5608974	2.798352	43	72.86316	0.1549145	3.225484	42	71.77078	0.3044872	3.73848	38	74.91547	0.1324786	3.398672	45	59.93846	0.6997863	2.919369	40	73.28069	0.2617521	4.463047	36	70.06541	0.5213675	5.038105	36	76.28408	0.1997863	3.990407	46	71.33586	0.3247863	4.642664	24	78.20424	0.06303419	3.90173	29	68.95788	0.2638889	2.668046	43
ILMN_1254674	1600012K10Rik	78.67038	0.5138889	3.246901	59	75.89129	0.6324787	3.128989	49	73.04135	0.6955128	2.685415	53	80.13744	0.3568376	3.615208	44	80.24995	0.3450855	3.67162	46	70.35576	0.8194444	3.065246	52	55.54674	0.5929487	2.432885	47	57.33768	0.3653846	3.183498	53	56.17693	0.3942308	3.330236	43	54.624	0.5523504	2.332644	50	58.70953	0.5106838	2.131201	61	66.43615	0.3931624	3.754305	42	73.57423	0.1346154	4.100924	57	67.41825	0.4220085	2.840393	62	67.78107	0.5074787	2.31898	69	67.2927	0.4775641	2.466691	51	62.51547	0.5683761	2.72836	55	71.40855	0.3611111	3.102273	54	75.06738	0.2446581	2.785915	58	68.41839	0.6613248	3.006671	48	67.68707	0.5459402	2.999135	49	66.54426	0.5940171	3.184609	39	61.44173	0.698718	2.362691	42
ILMN_1220650	1600012P17Rik	72.98542	0.7713675	3.453113	40	73.13123	0.7649572	3.489817	41	71.10741	0.7724359	3.726057	45	75.03203	0.6303419	3.42451	52	79.43587	0.3910256	3.440135	39	76.02274	0.5886752	3.618392	43	56.02487	0.5576923	2.462223	42	60.55829	0.1570513	3.177272	58	52.8594	0.6378205	2.178072	52	51.38558	0.7745727	2.056852	55	60.93589	0.3632479	3.228528	36	62.66887	0.5982906	2.871033	42	67.76768	0.3856838	3.648417	55	63.80063	0.6132479	2.525895	48	69.85189	0.4070513	3.429896	51	66.20761	0.534188	3.025288	47	68.19492	0.2884615	3.930976	43	65.87696	0.6955128	3.269976	41	73.93699	0.3034188	3.398995	46	58.99302	0.9561966	2.758066	38	58.66995	0.9134616	2.814009	47	60.04029	0.8685898	2.742537	35	61.67368	0.6816239	2.877779	40
ILMN_2544063	1600013E24Rik	84.79333	0.2126068	3.68383	46	73.5913	0.7435898	2.584119	39	77.62825	0.4700855	3.043355	64	85.42583	0.1303419	4.089727	44	81.30768	0.2820513	3.655399	37	75.73411	0.6004273	2.871281	45	57.2356	0.474359	2.329824	52	57.2552	0.3696581	2.66277	49	56.55762	0.3685897	2.536522	51	59.42522	0.2136752	2.64639	44	59.03479	0.4893162	2.538485	39	74.65005	0.07799146	2.87303	50	71.0564	0.2275641	2.777927	57	70.39647	0.2617521	2.711648	52	69.33161	0.4305556	3.318947	46	77.6308	0.06837607	3.370707	49	67.10554	0.3450855	2.982787	44	70.84232	0.3963675	3.611817	46	73.82096	0.3055556	3.559029	48	76.14504	0.207265	4.352615	37	66.27305	0.6239316	2.598629	49	68.60333	0.4871795	3.640562	44	74.4834	0.0715812	3.594568	43
ILMN_2773909	1600014C10Rik	79.02992	0.4882479	3.665993	39	79.2065	0.4508547	3.410538	58	75.358	0.573718	3.070972	50	79.16637	0.4113248	3.862249	55	74.12758	0.6816239	2.991221	52	66.14491	0.9123932	2.962137	31	57.44234	0.4604701	2.754764	51	60.59291	0.1559829	2.464559	59	58.9301	0.1955128	2.502701	44	65.00835	0.02884615	3.228031	46	59.40516	0.474359	2.53606	49	66.14011	0.4059829	2.064392	51	59.02259	0.8173077	2.146667	43	62.08367	0.6965812	2.553902	65	67.83084	0.5064102	2.62699	53	68.32352	0.4284188	2.810693	46	64.04159	0.4967949	3.453067	46	70.50475	0.4166667	4.144213	42	81.61987	0.05555556	4.016646	48	85.31997	0.01495726	4.325323	47	65.56364	0.6559829	2.583443	44	65.87617	0.6346154	3.125664	45	63.7617	0.5790598	3.841824	48
ILMN_2822842	1600014C10Rik	80.12434	0.4316239	4.329863	30	88.80434	0.08119658	5.00142	32	86.30586	0.1004274	3.505799	36	75.99109	0.5833333	3.651308	45	78.32358	0.4519231	3.816798	30	79.8995	0.3760684	3.505265	32	63.03555	0.1196581	4.801267	28	66.08531	0.0224359	5.076424	18	65.67795	0.01602564	3.985807	36	63.44545	0.05876068	3.683184	34	72.27061	0.003205128	3.526558	35	69.3475	0.2542735	3.39303	31	65.12248	0.5149572	3.12744	37	66.38032	0.4861111	3.026529	36	69.76953	0.4081196	3.519036	31	70.96673	0.2863248	2.785927	43	69.39706	0.2307692	3.736507	43	73.92085	0.2286325	4.539198	32	78.58067	0.1271368	4.637699	31	73.82649	0.349359	3.795208	32	77.41434	0.08760684	3.990471	26	68.73488	0.4786325	4.169797	25	72.26283	0.1303419	3.80798	43
ILMN_2749223	1600014C23Rik	76.35533	0.6239316	2.852181	43	80.80643	0.3632479	3.770968	40	76.16177	0.5416667	2.990163	37	81.41273	0.292735	3.209594	49	82.05351	0.2489316	4.831192	46	76.06445	0.5865384	3.260806	44	55.25507	0.6185898	3.359752	34	55.49314	0.5064102	2.295181	55	60.19209	0.1324786	2.72884	57	53.11303	0.667735	1.870198	54	59.3135	0.4775641	3.187095	46	59.38973	0.7574787	1.93175	61	62.11024	0.6869658	2.878796	56	73.24202	0.1388889	3.525476	47	66.3236	0.590812	3.211791	50	67.83424	0.4540598	3.302244	56	64.87665	0.4561966	2.155274	55	76.99929	0.1143162	4.648988	46	67.83775	0.6613248	2.497132	51	70.67707	0.5245727	3.009021	61	68.06047	0.5181624	2.416025	39	70.90339	0.3226496	3.402159	44	66.06744	0.4305556	3.237014	54
ILMN_2669388	1600014E20Rik	70.46594	0.8600428	3.191177	44	75.60032	0.6527778	3.588844	52	71.45233	0.7596154	3.159337	45	69.40496	0.8621795	3.062528	41	69.17123	0.8536325	4.01853	33	74.11317	0.6891026	3.779314	37	52.16292	0.8076923	2.352653	46	54.90668	0.5544872	2.663339	50	57.21639	0.3151709	3.339066	40	51.68821	0.7564102	2.291681	43	52.52194	0.8728632	3.082442	34	52.66536	0.9294872	3.010213	37	63.09196	0.6260684	4.233225	40	55.46907	0.8942308	2.738761	46	62.12967	0.784188	2.667121	48	63.49208	0.6655983	2.664917	48	56.78012	0.8076923	3.371716	32	67.08945	0.6324787	3.370721	51	77.1142	0.167735	4.801415	36	67.81818	0.6858974	3.612496	30	59.99332	0.8792735	2.344905	37	60.86095	0.8429487	2.700129	42	59.32953	0.7884616	3.052696	36
ILMN_1251706	1600014K23Rik	66.30374	0.9476496	3.573413	35	74.84406	0.6869658	4.432871	33	71.95955	0.7393162	3.119461	52	74.3693	0.6581197	3.952183	39	74.94618	0.650641	3.686166	45	82.34765	0.2649573	2.928801	43	55.47484	0.6014957	2.523568	42	54.05516	0.6143162	2.289693	49	52.31316	0.6752137	2.701029	42	54.04832	0.5972222	2.773903	41	55.45446	0.7393162	2.198748	48	59.15691	0.767094	2.606872	52	70.67542	0.241453	3.218188	48	62.30157	0.6848291	2.8532	47	65.49071	0.6356838	2.481142	56	57.96458	0.8685898	1.768204	49	52.90108	0.900641	2.642037	46	61.60726	0.866453	2.8471	32	59.67049	0.9444444	3.55181	39	72.78211	0.4123932	3.48759	31	63.41945	0.7628205	2.57101	33	65.16967	0.6655983	3.750186	37	60.39036	0.7467949	3.35654	37
ILMN_1222284	1600015I10Rik	64.60386	0.957265	3.207884	41	72.84805	0.7713675	4.380797	35	56.72886	0.9935898	1.968474	28	66.54169	0.9155983	3.664212	34	61.86471	0.9679487	2.263524	33	66.96181	0.9017094	4.49523	25	44.64024	0.9850428	2.090177	38	40.35147	0.9957265	1.869564	34	45.19827	0.9626068	2.808268	28	44.25225	0.9764957	1.858107	46	47.91828	0.9561966	2.778605	42	46.6665	0.9839743	2.715598	32	48.64854	0.9722222	2.12381	38	49.9083	0.9711539	2.594353	42	57.59156	0.9113248	3.048839	29	49.85744	0.9722222	2.242063	43	47.02562	0.9722222	3.148552	44	54.78891	0.9786325	2.582596	39	63.50063	0.857906	3.2728	49	57.15789	0.9722222	2.463382	38	55.92406	0.9540598	3.160216	31	57.16085	0.9337607	3.575301	31	49.4531	0.9797009	2.240725	46
ILMN_1242629	1600016N20Rik	114.0366	0	6.538925	39	102.312	0.002136752	5.280022	34	87.51668	0.06517094	3.615281	41	112.6443	0	4.993869	34	127.8369	0	5.309362	52	130.8123	0	4.553196	35	85.18342	0	2.961578	44	86.66687	0	4.602266	44	83.90512	0	3.613489	44	78.46348	0	3.489163	42	83.07265	0	2.125196	39	78.24025	0.02777778	3.956176	32	87.98276	0.003205128	3.738292	48	89.78609	0.001068376	3.108026	39	96.4138	0	5.160263	39	90.70092	0.001068376	4.976295	32	88.92283	0	3.098152	52	85.60288	0.01282051	4.249666	42	96.76501	0	4.386115	43	101.4141	0	4.22065	49	96.69337	0	3.96315	47	92.47682	0	4.226693	42	90.42466	0.001068376	3.051597	42
ILMN_1214828	1600017E01Rik	87.82494	0.1143162	3.392018	63	76.11208	0.6121795	3.585705	42	89.8647	0.03205128	4.635284	49	89.01167	0.04807692	3.135836	55	82.65824	0.2232906	3.182992	43	76.00224	0.5897436	3.152952	36	58.27901	0.3771368	2.404857	51	58.32236	0.2852564	2.462783	39	60.9507	0.1057692	3.268569	51	59.64154	0.2051282	2.431794	58	70.92754	0.007478632	2.957793	49	72.67886	0.1410256	3.222641	50	76.37294	0.05555556	2.916086	62	72.06123	0.1955128	2.697928	70	72.50449	0.275641	2.777317	65	74.26598	0.1527778	3.152266	47	67.57719	0.3205128	3.534247	48	83.47015	0.02136752	4.195983	43	74.07856	0.292735	3.182094	50	79.76013	0.08653846	3.53606	44	74.71311	0.1645299	3.746289	44	68.26745	0.5064102	2.891021	54	63.52126	0.5897436	2.568994	46
ILMN_1227326	1600019C01Rik	84.13734	0.2435897	3.273643	54	82.48306	0.2831196	4.219422	46	77.45972	0.4786325	2.792168	53	81.07008	0.3055556	2.854573	61	82.032	0.2489316	3.121221	50	80.15276	0.366453	3.240208	43	53.96564	0.7008547	1.999937	63	60.1751	0.1784188	3.445465	49	56.93501	0.3376068	2.175923	54	58.18953	0.2799145	2.419679	44	60.6567	0.3856838	2.520442	57	68.13978	0.3098291	3.298933	61	67.09411	0.4220085	3.026075	53	69.31474	0.3258547	2.864048	53	73.27238	0.2371795	3.024014	55	70.86256	0.2959402	3.254277	42	70.01283	0.1997863	2.911236	68	67.40564	0.6111111	2.972665	48	74.72211	0.2574786	2.666027	49	66.60056	0.7361111	2.579249	56	67.30974	0.573718	2.976293	41	67.11227	0.5673077	2.889357	43	72.43277	0.1228632	4.060299	46
ILMN_2673802	1600020E01Rik	75.12312	0.6869658	3.233091	55	74.78159	0.6869658	3.25812	58	72.55003	0.7200854	3.358356	49	77.56158	0.5096154	3.284497	55	81.23315	0.2863248	3.986992	39	74.95499	0.6388889	3.218432	46	62.17785	0.1527778	2.890754	53	54.307	0.5929487	2.330384	60	56.72902	0.3547009	2.711855	39	50.92431	0.7959402	2.051351	47	54.49282	0.7905983	2.096684	54	63.26585	0.5651709	2.812426	61	62.24163	0.6805556	2.825849	47	64.70152	0.5747863	2.264878	58	64.84245	0.6709402	3.003225	53	60.04336	0.8034188	2.61078	60	62.10144	0.5918803	2.289786	53	71.79666	0.3397436	3.778404	42	65.27656	0.7873932	2.705146	44	67.16653	0.7083333	3.388908	46	64.37589	0.7029914	3.664984	35	63.80767	0.7286325	2.435008	54	67.88889	0.3194444	3.570693	37
ILMN_1212632	1600021P15Rik	88.17174	0.107906	4.409515	37	84.24973	0.2094017	3.055766	27	83.50285	0.1794872	4.759186	30	80.24273	0.3514957	3.746248	41	85.5079	0.1175214	4.102507	35	86.97462	0.09722222	4.915806	28	66.93759	0.03952992	4.208165	37	61.2211	0.1303419	2.950779	37	53.27815	0.6047009	2.29227	38	63.18807	0.06517094	3.511801	38	60.78062	0.3739316	3.004124	43	74.44275	0.08653846	3.301318	40	73.69472	0.1282051	4.172736	37	77.43051	0.04273504	3.684548	36	74.25989	0.2029915	2.507242	36	74.27789	0.1527778	3.744168	44	65.91471	0.400641	3.766911	35	67.70462	0.5961539	3.713766	24	70.84551	0.4807692	3.944065	28	74.78217	0.2863248	4.050353	32	74.2564	0.1837607	3.112087	39	70.56535	0.3525641	3.25407	33	74.56184	0.07051282	4.294547	30
ILMN_2453954	1600021P15Rik	208.8278	0	7.888221	59	178.9196	0	6.884215	48	157.8599	0	6.307106	54	141.8507	0	4.910091	49	155.5294	0	6.503447	43	149.5088	0	5.529868	46	136.6508	0	5.535864	30	195.3531	0	7.461902	49	126.7741	0	4.810872	48	112.1056	0	4.111638	47	93.04624	0	3.568433	53	192.2701	0	6.050883	67	163.7707	0	5.123672	60	122.2651	0	3.93522	57	127.3786	0	3.93327	62	134.5466	0	5.109409	57	169.211	0	6.089697	51	157.433	0	6.295848	46	123.3878	0	4.112791	49	128.1533	0	6.411304	50	110.7512	0	4.500823	53	124.7128	0	4.720406	51	106.186	0	3.925578	45
ILMN_1220085	1600023H17Rik	72.28298	0.7970086	3.876125	38	62.14634	0.9722222	2.558922	51	64.14414	0.9551282	2.558059	60	62.60404	0.9647436	3.835533	28	62.25087	0.9636752	2.351758	46	61.65066	0.957265	3.033786	41	54.05075	0.6976496	2.561703	60	53.83162	0.6292735	3.265488	36	54.66653	0.4978632	1.811392	34	46.77942	0.9326923	2.193603	44	58.92115	0.4967949	3.120695	41	57.63154	0.8194444	2.029543	65	58.21673	0.8461539	2.446005	64	59.62872	0.7873932	2.622539	57	55.29754	0.9433761	2.128358	60	55.4784	0.9155983	2.86318	55	59.66723	0.7094017	2.914875	61	67.4245	0.6111111	3.580189	51	56.0057	0.9818376	2.543356	36	63.1626	0.8728632	3.02549	31	57.51795	0.9391026	2.201222	45	61.15965	0.8344017	2.703098	55	59.27119	0.7905983	3.068997	30
ILMN_2428612	1600023N17Rik	83.8276	0.2489316	3.21769	45	83.72852	0.2307692	4.259344	45	83.67219	0.1752137	3.868785	46	74.20605	0.6634616	2.951819	33	82.72602	0.2211538	4.810568	33	74.04505	0.6912393	2.91896	39	57.2103	0.4786325	3.326631	48	51.95828	0.7606838	2.349465	45	53.22447	0.6089743	2.037268	48	50.33053	0.8226496	2.752195	42	56.37749	0.6805556	2.012407	53	60.07439	0.7275641	2.759161	34	64.24204	0.5662393	4.083621	36	67.17551	0.4316239	3.128353	49	66.29812	0.590812	2.927042	53	67.49389	0.4690171	2.814021	48	63.94364	0.5	3.080152	52	62.14924	0.8472222	2.939808	40	67.81941	0.6645299	3.43842	37	72.46864	0.4252137	3.478512	45	67.1589	0.582265	3.224674	43	71.36328	0.3002137	3.576119	42	69.04285	0.2553419	4.09377	41
ILMN_2738127	1600025M17Rik	69.97156	0.8739316	2.682012	48	77.48042	0.5416667	3.480956	49	75.26128	0.5758547	3.328956	52	75.10318	0.6292735	2.964457	44	80.4367	0.332265	3.985679	49	81.74621	0.2905983	3.149106	51	56.48198	0.534188	2.446682	57	50.54788	0.8354701	1.917543	48	59.74075	0.1538462	2.745606	44	53.91191	0.6057692	2.621152	49	65.63678	0.1068376	3.539025	46	63.16226	0.5705128	3.118588	50	70.48976	0.2489316	3.491456	53	68.85251	0.3514957	2.906808	52	65.87308	0.6143162	2.836713	64	70.72231	0.3076923	3.010062	62	68.46294	0.2799145	2.884074	62	62.44564	0.8397436	3.165317	51	58.55451	0.9604701	2.862059	41	62.57546	0.8867521	3.429872	45	63.24952	0.767094	3.262962	52	63.67207	0.7361111	2.981922	49	63.70928	0.5833333	3.061944	42
ILMN_2763938	1600027N09Rik	93.48344	0.02564103	4.204421	49	82.2068	0.292735	3.586121	33	76.8835	0.5042735	3.241544	51	83.7233	0.2029915	2.947884	52	82.29994	0.2457265	3.860906	43	79.39462	0.4049145	3.020043	38	58.19577	0.3824786	2.17811	64	57.26084	0.3696581	2.24994	61	59.47563	0.1645299	2.374298	58	55.05825	0.5245727	2.50381	42	59.92703	0.4444444	2.936438	37	72.18206	0.1570513	3.940396	54	68.29721	0.3440171	3.206791	56	69.23837	0.3279915	3.192348	56	73.16489	0.241453	2.644801	62	74.84862	0.1324786	3.521522	61	71.09173	0.1688034	2.643243	63	72.66396	0.2905983	3.576416	46	76.74549	0.1816239	3.099656	36	70.56261	0.5288461	3.121622	41	73.4292	0.2339744	3.212474	53	70.02777	0.3867521	3.600029	47	66.62481	0.3974359	2.224964	39
ILMN_2805631	1600027N09Rik	96.0815	0.01282051	5.902211	34	80.46065	0.3760684	3.918479	42	78.5436	0.4102564	4.162612	24	73.78721	0.6858974	3.513292	30	83.98067	0.1698718	3.902858	27	78.23317	0.474359	4.10099	21	59.86694	0.2692308	3.169951	33	57.48574	0.3504274	4.881712	26	56.73439	0.3547009	2.559192	32	60.11783	0.1816239	3.116115	47	60.52529	0.3942308	3.653612	30	65.15955	0.465812	4.023436	33	68.99345	0.3076923	3.206523	42	67.44048	0.4209402	2.92338	48	71.38541	0.3215812	3.058802	35	68.67626	0.4166667	2.709257	34	68.19296	0.2884615	3.170869	37	79.01794	0.07051282	4.2649	37	68.71906	0.6036325	3.377018	34	72.12891	0.4497863	3.689773	27	79.89755	0.04273504	5.43751	22	78.71973	0.05876068	4.646718	29	67.52966	0.3397436	3.360055	37
ILMN_1259777	1600029D21Rik	97.98533	0.00534188	5.094271	40	93.71687	0.01495726	5.444284	38	101.0563	0.002136752	6.678032	38	102.8488	0.001068376	6.236549	32	101.5894	0.001068376	6.997967	38	112.2148	0	5.814951	37	78.93108	0	4.755702	40	66.19022	0.02136752	3.438652	29	77.19305	0	3.632591	45	75.20679	0	4.651028	35	101.2739	0	4.647212	38	75.59402	0.05662393	4.336729	46	86.70383	0.00534188	5.260691	37	160.0131	0	11.59251	40	86.54545	0.003205128	5.869866	31	102.1142	0	4.27609	48	94.89832	0	6.371798	36	86.85785	0.008547009	4.17534	33	98.05728	0	6.052116	43	96.90565	0	5.463841	38	102.8148	0	5.654418	43	92.21925	0	5.581078	41	99.6317	0	5.872522	42
ILMN_2691743	1600029I14Rik	77.70685	0.5726496	3.215403	39	65.15968	0.9465812	4.560457	31	70.95248	0.7799146	4.234494	43	70.23119	0.8311966	2.907208	48	69.09932	0.8568376	3.283262	45	70.57256	0.8151709	3.075146	47	47.83574	0.9444444	2.108959	42	57.87981	0.3119658	2.549512	48	45.67414	0.9529914	1.878356	34	46.79079	0.9326923	2.150226	50	45.8147	0.974359	2.19284	36	56.42501	0.8547009	3.386906	50	52.14622	0.9455128	2.541947	59	57.31295	0.8557692	2.689943	46	57.02002	0.9230769	2.413372	45	58.88435	0.8418803	2.701917	46	61.64967	0.616453	4.446903	44	63.43546	0.8034188	3.823638	41	62.46949	0.8899572	2.761383	49	68.64902	0.650641	4.859623	35	54.46548	0.9647436	2.58749	44	54.94537	0.965812	2.075183	51	54.12672	0.9305556	2.612103	46
ILMN_2546461	1600029O10Rik	79.34975	0.465812	4.33277	39	74.56537	0.7051282	3.210004	47	82.68551	0.2126068	3.650479	51	87.2847	0.07799146	4.831044	33	103.2668	0	6.339374	34	100.6532	0.001068376	3.873584	46	57.89169	0.4123932	1.891549	67	54.98837	0.5459402	2.544584	43	54.44215	0.517094	2.822296	48	57.74065	0.3141026	3.425245	41	62.6528	0.258547	2.784251	48	58.05682	0.8076923	2.365372	54	65.81532	0.482906	2.419211	61	85.57498	0.001068376	2.978714	59	84.58354	0.006410256	3.422465	61	78.50297	0.0534188	3.296658	62	82.82167	0.00534188	4.535841	46	68.31149	0.5608974	3.060359	41	72.21579	0.4038461	3.402686	45	73.61582	0.3568376	3.715954	50	75.30186	0.1431624	3.060926	46	73.67007	0.1944444	3.367266	50	62.87284	0.6185898	3.959268	45
ILMN_2524058	1600032L17Rik	84.12447	0.2435897	4.424669	37	79.18721	0.4529915	3.511451	31	82.37451	0.2254273	3.47194	47	82.41769	0.258547	4.170084	36	88.31638	0.05876068	4.425388	42	79.74782	0.3814103	3.457314	41	59.75935	0.2767094	3.471919	40	62.27163	0.1004274	3.360574	39	59.70122	0.1559829	3.719035	35	60.54898	0.1613248	1.876284	47	65.83425	0.1025641	2.508209	46	68.19662	0.3066239	2.718494	58	78.01245	0.03311966	3.711281	43	77.87694	0.03632479	2.597549	61	73.55116	0.2286325	3.651075	42	75.73829	0.1057692	3.578239	45	73.4017	0.1036325	3.588801	46	77.92509	0.0982906	3.962744	35	72.63506	0.3814103	3.795958	41	70.93151	0.5149572	2.62139	50	71.84152	0.2948718	3.012509	40	77.18369	0.08440171	2.907976	30	75.41573	0.0534188	3.426778	46
ILMN_1238021	1600032L17Rik	82.36211	0.3215812	3.184101	52	84.21339	0.2126068	4.10317	46	80.84154	0.2970085	3.647357	62	87.92387	0.06623932	5.154015	36	80.23022	0.3461539	3.455326	51	74.57473	0.6655983	2.565443	46	63.11474	0.1153846	3.177102	48	56.38818	0.4380342	2.393251	46	51.89525	0.707265	2.192131	46	56.6553	0.400641	2.468302	48	61.46829	0.332265	2.939718	53	67.78015	0.3247863	3.433425	40	68.03204	0.366453	2.890866	54	71.86485	0.2040598	2.558925	65	74.77032	0.1858974	3.694715	56	71.5624	0.2606838	2.801337	73	69.09055	0.2446581	2.703125	63	68.33453	0.5608974	3.531845	34	77.63147	0.1495727	3.704838	45	74.19181	0.3247863	4.300535	42	80.41764	0.03525641	3.285614	41	76.92825	0.09081197	2.797187	30	70.2755	0.1976496	3.371193	46
ILMN_1243348	1620402D19Rik	70.7631	0.8450854	3.443292	38	69.81768	0.8525641	2.702793	51	69.74551	0.8173077	3.026752	38	72.77178	0.7361111	3.40022	42	74.36623	0.6698718	3.122448	53	76.25329	0.5811966	2.768423	47	56.0712	0.5566239	1.943497	46	55.27925	0.5277778	2.207803	45	54.18615	0.5384616	3.124648	42	57.50173	0.3279915	2.66748	55	64.99583	0.1292735	2.836235	42	58.67975	0.784188	2.00786	47	70.03415	0.2617521	3.938653	42	62.93139	0.6613248	2.394785	58	69.47983	0.4220085	2.650721	74	69.44305	0.3717949	2.588004	50	67.20384	0.340812	3.068694	55	63.04502	0.8162393	2.871391	41	61.33204	0.917735	2.631425	40	60.6045	0.9305556	2.520587	53	55.59681	0.957265	2.551803	31	61.61449	0.8194444	2.536171	47	50.5738	0.9700854	2.407895	34
ILMN_3003501	1700001C02Rik	77.81748	0.5673077	3.525019	46	95.12837	0.01068376	5.642726	30	80.12649	0.3344017	4.686363	29	87.67604	0.06837607	4.089777	39	76.56986	0.5662393	4.533399	25	90.83316	0.02884615	3.592005	33	67.33239	0.03632479	4.447793	27	54.80738	0.5641026	3.127543	30	48.73777	0.883547	1.614766	31	56.99769	0.3696581	2.456878	37	57.94841	0.5619658	3.07452	26	70.51833	0.2040598	3.681094	43	70.75312	0.2371795	3.795715	31	69.00919	0.3418804	3.175402	46	75.4174	0.1634615	3.914581	29	79.40709	0.04273504	4.658345	45	70.20666	0.1901709	2.975661	42	74.44744	0.1997863	3.239996	35	66.05215	0.7478632	3.113904	35	67.27	0.707265	3.161837	35	75.02325	0.1549145	3.961455	35	69.35841	0.4273504	3.175784	37	65.64122	0.457265	2.880327	38
ILMN_1258763	1700001C07Rik	82.4827	0.3151709	3.36624	70	82.35818	0.2863248	3.241018	55	73.13708	0.6869658	2.995379	56	82.66421	0.2393162	3.561847	49	81.25183	0.2852564	3.059324	56	76.28367	0.5811966	2.343737	52	63.54807	0.1047009	3.022338	46	53.87383	0.6271368	2.394264	56	52.17936	0.6880342	2.0828	41	56.04021	0.4465812	1.936731	61	65.41974	0.1153846	2.08884	68	68.08486	0.3119658	2.982095	67	63.02678	0.6314102	2.001199	63	68.35478	0.3782051	2.119835	58	78.40157	0.07051282	2.703491	58	71.10442	0.284188	2.79733	55	61.77505	0.6100428	2.948376	57	73.52782	0.2457265	3.452087	46	75.34189	0.2350427	2.880825	61	78.40434	0.1175214	3.396657	50	72.33687	0.275641	2.78241	48	70.96223	0.3215812	2.713746	61	65.93851	0.4380342	3.532518	60
ILMN_1227028	1700001C14Rik	72.96527	0.7724359	3.036925	57	66.60918	0.926282	3.242258	45	75.94105	0.5480769	3.547775	35	76.38516	0.5619658	2.677473	48	79.55729	0.3856838	4.308568	40	78.88409	0.4337607	3.078028	45	56.83381	0.5053419	2.955769	48	52.43119	0.7371795	2.532705	42	48.89232	0.8792735	2.619866	40	54.3689	0.5779914	2.547078	47	65.97163	0.0940171	3.71253	39	63.62221	0.5448718	3.262156	51	62.84383	0.6452991	3.145768	33	64.10473	0.6014957	2.608528	52	65.28202	0.6399572	2.974059	50	69.00224	0.3952991	4.080765	41	69.81549	0.2094017	3.527457	53	65.24106	0.7179487	3.189949	44	59.47875	0.9497863	2.808212	48	61.92654	0.9049146	3.147572	55	65.96571	0.6367521	3.592244	44	56.51276	0.9423077	2.473696	48	55.32953	0.9070513	2.322067	49
ILMN_2955312	1700001C19Rik	85.30836	0.1944444	4.186283	40	81.91515	0.3034188	4.018806	38	75.20499	0.5790598	4.168321	35	72.52252	0.7446581	3.347603	28	77.51928	0.5021368	3.420954	32	74.38541	0.6741453	4.300891	27	55.57671	0.5918803	3.916009	29	65.76474	0.02564103	4.389284	35	59.58006	0.159188	3.526867	44	61.80157	0.1047009	3.173714	34	61.0274	0.3568376	2.98856	35	58.58641	0.7863248	4.467828	27	66.68236	0.4476496	4.558652	32	65.42837	0.5405983	2.788207	36	63.30026	0.7361111	2.229486	32	73.42447	0.1880342	3.340401	42	65.95071	0.3974359	3.05335	38	64.01553	0.7724359	3.582011	39	69.69344	0.5480769	3.642439	36	80.47945	0.07371795	3.95116	34	69.47192	0.4369658	3.118592	43	61.47994	0.8258547	2.319982	20	70.68195	0.1880342	5.67796	30
ILMN_1215822	1700001C19Rik	80.80368	0.4059829	4.327315	32	83.00847	0.2628205	4.19115	46	78.80669	0.400641	3.087564	41	80.54376	0.3279915	3.445254	41	76.5322	0.5673077	3.476913	31	81.00275	0.3290598	3.200021	33	67.46844	0.03418804	2.577489	39	57.20405	0.3771368	3.786403	35	54.56638	0.5096154	2.790004	38	61.03912	0.1399573	2.914418	38	64.32463	0.167735	3.492246	43	65.45744	0.4444444	2.959361	34	74.78617	0.08760684	4.240757	40	77.01263	0.05021368	3.205171	32	75.13322	0.1752137	2.367041	36	75.93457	0.1004274	3.160883	47	65.59877	0.4209402	3.832071	37	76.78715	0.1175214	4.271051	34	74.27659	0.2788461	3.62042	41	74.69868	0.2938034	2.971606	32	74.00289	0.2008547	3.928481	33	76.60207	0.0982906	3.650454	35	68.73562	0.2745726	2.980333	34
ILMN_2724055	1700001E04Rik	66.29523	0.9476496	2.996028	35	73.37258	0.7521368	3.840009	29	65.00838	0.9358974	3.377489	21	66.47292	0.9188034	2.598831	42	71.26527	0.801282	3.509152	38	68.18704	0.8867521	3.63333	33	48.90683	0.9198718	2.640851	33	50.12865	0.8504273	2.474375	50	54.28952	0.5309829	2.515725	41	49.50745	0.8514957	2.436969	34	54.53557	0.7895299	2.85902	41	57.4537	0.823718	2.704218	43	62.93768	0.6356838	3.706672	36	57.02622	0.8632479	2.774837	38	56.61464	0.9305556	3.042036	32	56.67309	0.8995727	2.377076	40	52.85754	0.9049146	2.659618	43	57.60784	0.9455128	3.00638	33	59.13169	0.957265	3.194869	32	60.31456	0.9369658	2.32854	32	51.63616	0.9807692	1.974945	31	57.00306	0.9348291	2.842104	34	57.66342	0.8482906	3.530054	35
ILMN_2443409	1700001E18Rik	84.35268	0.2339744	3.900548	43	76.03504	0.6175213	3.232869	44	82.23083	0.2307692	3.896296	40	90.4946	0.03098291	3.420185	41	95.49299	0.007478632	5.319838	29	84.72229	0.1645299	3.087176	38	60.46164	0.2307692	2.64589	55	58.46216	0.275641	2.36173	48	56.93837	0.3376068	1.8925	47	54.61055	0.5534188	2.093926	55	64.30791	0.1688034	3.102175	45	74.26632	0.09615385	3.638344	43	74.55402	0.0982906	2.221588	43	74.09548	0.1217949	3.299998	51	74.71552	0.1858974	3.193859	45	73.32167	0.1955128	3.634142	49	74.72047	0.06623932	3.163085	67	68.43592	0.5555556	3.275275	35	76.68452	0.1826923	3.574	42	73.59911	0.357906	3.785655	41	69.22405	0.4519231	3.242642	44	75.80441	0.1185897	3.458432	37	72.78404	0.1132479	3.01282	46
ILMN_1251827	1700001G17Rik	74.30447	0.7136752	3.478777	51	75.54958	0.6549146	4.142403	39	67.39651	0.8899572	2.8581	40	77.09819	0.5277778	3.577884	33	72.9495	0.7286325	2.708541	35	76.34629	0.5801282	3.523269	41	59.48801	0.2948718	4.388099	26	57.89109	0.3119658	3.539495	42	49.5224	0.8418803	2.550243	36	57.04601	0.366453	2.195048	41	60.08238	0.4337607	3.136858	39	61.99313	0.6314102	3.39935	36	63.34689	0.6132479	3.062721	42	62.47522	0.6794872	2.822552	41	65.81725	0.6196581	2.947605	33	65.81998	0.5608974	3.160065	49	57.70252	0.7777778	2.114455	45	52.36744	0.9925213	3.049958	31	58.53135	0.9604701	3.105052	41	68.09419	0.6741453	3.108805	36	64.18581	0.7126068	3.986248	28	58.46831	0.9070513	3.811303	33	60.74072	0.7339743	2.965991	30
ILMN_2666574	1700001J03Rik	86.28466	0.1549145	5.348747	26	87.23988	0.1196581	5.099474	23	86.77364	0.08760684	3.741025	46	82.36943	0.2606838	3.01232	40	88.15746	0.06196581	3.76616	45	88.99505	0.0491453	4.83211	42	58.97992	0.3258547	2.455873	35	61.28151	0.1282051	3.419016	45	53.67268	0.5790598	2.864564	36	62.40001	0.08653846	3.238386	38	64.58097	0.1495727	3.074717	49	68.83827	0.2777778	4.685103	33	61.89307	0.6997863	2.729804	35	69.41795	0.3162393	2.802156	46	83.13528	0.01068376	3.494179	40	79.56742	0.04059829	3.166711	47	78.10933	0.02350427	3.596786	49	86.74405	0.01068376	4.621787	29	79.60989	0.09081197	4.418426	36	67.25534	0.707265	3.224169	20	78.02556	0.0758547	5.517849	26	67.73672	0.534188	3.204079	43	69.09634	0.2542735	3.682282	32
ILMN_2466245	1700001J11Rik	81.11816	0.3995726	3.812634	45	85.17624	0.1741453	3.655428	42	75.40242	0.5715812	3.735733	46	72.07008	0.7628205	3.077989	53	85.30686	0.125	3.614949	37	77.54298	0.5138889	3.900342	33	63.48092	0.1057692	3.508029	39	52.07507	0.7521368	3.323976	32	57.3929	0.301282	2.691001	53	57.32952	0.3450855	2.502557	44	59.8134	0.4519231	2.583838	48	65.88876	0.4220085	2.98455	40	78.02465	0.03311966	4.289323	45	70.54109	0.2553419	3.228224	38	68.10925	0.4871795	2.807002	45	66.48702	0.5202991	2.612582	41	69.54263	0.2286325	3.062382	55	67.47219	0.6089743	3.431466	39	68.03944	0.6431624	3.580943	42	59.10624	0.9561966	2.610582	41	61.098	0.8461539	2.64397	42	67.70419	0.534188	3.412312	38	66.74741	0.3878205	4.662308	40
ILMN_1253445	1700001J11Rik	87.30213	0.1260684	3.781057	50	84.27257	0.2094017	3.710575	50	80.89015	0.2959402	2.355682	59	88.26073	0.06089744	4.346077	46	76.22742	0.5876068	2.972515	58	79.16612	0.4188034	3.221158	50	63.51269	0.1047009	2.61776	65	61.71537	0.1143162	3.203848	51	55.29064	0.4679487	2.554161	56	61.19899	0.1292735	2.694746	52	66.31034	0.08440171	2.802037	58	62.06306	0.6292735	2.302303	48	72.4013	0.1709402	2.579838	59	68.68609	0.3589744	3.11783	58	74.62463	0.1912393	2.981654	61	64.64959	0.6185898	2.87293	47	66.7434	0.3611111	3.030282	59	78.77341	0.07799146	2.710546	56	71.28696	0.4561966	3.031613	39	71.6784	0.4679487	3.284889	51	75.33673	0.142094	3.106004	54	77.2998	0.08012821	3.225847	51	69.27299	0.2425214	3.352651	58
ILMN_2647023	1700001K23Rik	67.36619	0.9316239	2.445265	38	66.92809	0.9209402	2.975439	42	63.76752	0.9626068	2.418618	51	81.17022	0.301282	4.761135	36	63.41999	0.9519231	3.808671	36	70.3518	0.8194444	2.697099	43	50.7354	0.8707265	2.642859	43	49.7968	0.866453	2.227649	42	53.24137	0.607906	2.995121	33	45.48758	0.9594017	2.764199	40	49.5543	0.9380342	2.129807	57	53.85876	0.9038461	2.001366	64	56.80509	0.8675213	2.036684	40	55.67502	0.8867521	3.124072	41	58.51608	0.892094	2.36259	48	55.45056	0.9166667	2.293481	55	52.78016	0.9049146	2.235051	64	63.52566	0.7959402	3.387333	36	59.35905	0.9519231	2.963849	40	63.18304	0.8728632	2.533504	52	58.69629	0.9113248	2.927885	42	53.58133	0.9732906	1.55742	41	59.59821	0.7820513	3.050138	37
ILMN_2440921	1700001L05Rik	85.92237	0.167735	4.017716	49	81.16929	0.3418804	3.827793	33	70.04666	0.8087607	2.573844	41	80.1144	0.3600427	3.204182	46	84.11698	0.1645299	3.745507	48	86.05817	0.1239316	3.654441	35	53.27403	0.7425213	1.877768	43	58.60399	0.2692308	2.727773	44	57.26015	0.3130342	3.159485	41	61.26808	0.1282051	2.477161	40	59.083	0.4882479	2.518187	42	75.92767	0.05235043	3.15285	47	75.36858	0.0715812	3.246511	51	70.75727	0.2457265	2.918751	58	77.47981	0.0940171	3.625701	37	76.6442	0.08760684	3.148808	52	74.97244	0.06196581	2.595312	53	59.40633	0.9145299	2.860886	38	72.92897	0.3589744	4.261894	39	71.90857	0.4561966	3.433511	45	67.14413	0.582265	3.160659	44	76.97682	0.08974359	3.591254	44	69.51193	0.2361111	3.094592	41
ILMN_2658067	1700001L19Rik	76.54163	0.6185898	4.214776	40	68.37568	0.8878205	3.014006	40	70.09309	0.8066239	2.662286	58	80.41825	0.3386752	3.579701	43	76.90617	0.5416667	4.317486	36	74.17736	0.6869658	2.813319	38	56.04699	0.5566239	2.862818	39	51.36326	0.7980769	2.624597	52	53.77047	0.5673077	2.553326	57	54.75095	0.542735	2.229179	57	63.16455	0.2350427	3.486991	22	61.03032	0.6773504	2.48092	57	63.94811	0.582265	3.111279	49	69.66411	0.301282	3.351076	40	64.33963	0.6965812	2.171465	47	65.67909	0.5673077	2.358321	64	67.44503	0.323718	3.818496	36	64.20065	0.7649572	3.688864	33	67.8881	0.6538461	3.709205	43	63.97978	0.8482906	2.327921	34	62.9794	0.7777778	2.767368	31	56.72538	0.9391026	2.958215	29	63.17682	0.6025641	2.342713	54
ILMN_2470851	1700001O11Rik	83.54306	0.2596154	3.324387	62	77.25439	0.551282	3.318347	60	80.77934	0.2980769	4.135228	52	80.36739	0.3429487	3.033169	58	68.66136	0.8696581	2.498726	57	73.56493	0.7147436	2.19199	64	56.391	0.5395299	2.147373	69	55.2065	0.534188	2.286254	57	55.44342	0.4508547	2.438309	54	52.08003	0.7307692	2.210355	53	61.61193	0.3205128	2.428306	62	69.53952	0.2489316	2.583917	80	68.23158	0.3504274	2.610277	68	66.63773	0.4711539	2.618289	61	69.0603	0.4423077	2.484684	72	66.24736	0.5309829	2.847473	68	65.47554	0.4252137	2.36216	65	68.56728	0.5448718	3.260422	49	67.9581	0.6485043	3.079619	53	76.84976	0.1784188	4.164962	47	65.82021	0.6431624	3.006043	48	65.88739	0.6346154	2.797503	52	58.85799	0.8023504	1.915338	48
ILMN_2664449	1700001O22Rik	81.42097	0.3803419	3.341443	40	81.01051	0.3482906	5.101739	33	93.9825	0.01068376	5.038972	35	79.23969	0.4049145	3.509697	27	80.13918	0.3514957	3.748092	38	77.24303	0.5309829	3.29748	29	59.63064	0.2873932	3.947406	28	60.4616	0.159188	3.34332	43	67.74811	0.004273504	3.428642	43	62.19973	0.09188034	2.745327	34	70.66968	0.009615385	4.191269	35	70.1863	0.2126068	3.73666	37	67.59362	0.3910256	2.579826	43	71.82148	0.2061966	3.111337	45	68.37289	0.474359	2.931233	35	66.46369	0.5213675	3.008039	37	69.48477	0.2286325	4.347568	25	71.95358	0.3333333	3.465853	47	66.98129	0.7126068	3.945669	19	70.96651	0.5117521	4.40224	31	77.83547	0.08119658	4.287461	27	68.41405	0.4967949	3.556695	31	69.53525	0.2339744	4.592333	39
ILMN_2962336	1700001O22Rik	87.58374	0.1196581	4.256576	37	77.81631	0.5192308	5.141272	32	88.58105	0.04700855	3.884006	49	85.68069	0.1217949	4.326318	32	77.58524	0.4967949	3.836442	30	76.74233	0.5576923	3.467322	38	55.85032	0.5726496	2.496897	39	57.5678	0.3450855	3.513708	34	58.73226	0.2083333	3.363284	28	58.67113	0.2542735	2.99203	42	71.54508	0.004273504	3.499096	44	65.2467	0.4583333	3.152375	33	64.38914	0.5608974	3.397554	36	65.86495	0.5128205	2.64509	41	79.12912	0.05235043	4.841577	37	64.33878	0.6271368	4.140692	33	80.17972	0.01602564	3.047603	43	65.89323	0.6933761	3.262555	22	73.38706	0.332265	3.951775	36	73.25336	0.3782051	3.331764	35	68.47775	0.4925214	3.21027	41	66.22097	0.6111111	4.335822	28	72.13405	0.1346154	3.628371	43
ILMN_2597451	1700001P01Rik	76.48492	0.6185898	3.571114	35	74.19588	0.7190171	3.435774	48	74.90125	0.5961539	2.769662	37	74.48371	0.6517094	3.595396	40	71.97372	0.7681624	2.407023	35	77.13052	0.5352564	3.306173	34	59.10529	0.3205128	3.00632	41	54.01757	0.6185898	2.030445	43	50.15103	0.8076923	1.903211	34	52.42427	0.7136752	1.952371	48	57.62639	0.5811966	2.647712	38	67.18795	0.357906	2.608711	62	65.44607	0.5021368	3.122917	47	62.73853	0.6720086	3.152919	47	67.09169	0.5491453	3.384407	46	63.03952	0.6826923	2.383576	38	63.6006	0.5160257	3.012437	52	73.46674	0.25	3.444191	45	74.43986	0.2713675	3.646967	43	76.48125	0.1901709	4.144516	38	77.22881	0.08867522	5.068081	20	72.88277	0.232906	3.878651	28	66.29713	0.4166667	2.319649	48
ILMN_1245117	1700003B17Rik	92.57564	0.03525641	4.106143	53	94.10673	0.01388889	4.439545	47	84.79938	0.1399573	3.245577	70	84.11559	0.1826923	3.135117	45	84.67005	0.1431624	3.646841	47	86.46144	0.1100427	3.663489	38	61.20493	0.1880342	3.060606	45	68.67514	0.006410256	3.9446	47	54.55351	0.5106838	2.306384	47	61.26028	0.1282051	3.239866	38	71.50043	0.004273504	3.303627	46	77.40298	0.03632479	3.068517	55	77.53251	0.03739316	2.55109	67	67.42608	0.4220085	2.761139	56	80.35332	0.03739316	3.391311	59	72.55651	0.2200855	2.415003	62	74.6292	0.06837607	3.472944	52	70.69098	0.4038461	3.199031	40	79.71432	0.08974359	3.058831	57	81.30456	0.05876068	2.88984	52	81.12879	0.02884615	3.760787	50	76.6928	0.09722222	3.776572	45	80.36422	0.003205128	3.519917	38
ILMN_1231608	1700003E16Rik	74.91683	0.6901709	2.982813	48	80.26441	0.383547	3.380477	42	72.55625	0.7200854	2.769933	41	81.15759	0.301282	2.662474	61	77.934	0.4754274	3.68386	35	83.26475	0.2297008	3.847706	48	58.9231	0.3290598	2.541528	54	62.64347	0.08974359	3.159311	42	57.92641	0.2574786	2.490928	37	58.28377	0.2788461	2.460521	47	60.32514	0.4123932	2.181593	33	68.73969	0.2799145	3.203741	45	68.62652	0.3215812	3.229978	50	68.91865	0.3450855	2.972577	66	72.11205	0.2895299	2.995365	52	68.48765	0.4230769	3.066539	56	70.72057	0.1741453	3.473664	40	65.73988	0.7008547	2.909568	46	65.58327	0.7681624	3.035632	47	68.34593	0.6634616	3.013436	44	62.98743	0.7777778	2.550514	48	69.06954	0.4529915	3.700673	36	62.1995	0.6527778	2.799047	48
ILMN_2868440	1700003F12Rik	68.48158	0.9145299	3.596241	30	81.47329	0.3290598	5.149987	23	76.67293	0.5138889	2.67004	32	80.19682	0.3525641	4.483193	20	76.57279	0.5662393	3.383682	36	88.47633	0.05769231	3.278663	28	63.66361	0.1036325	3.659757	36	62.22905	0.1004274	3.261564	37	57.03185	0.3290598	3.043743	32	59.13066	0.2275641	3.329726	36	66.8429	0.0673077	3.46045	36	70.62904	0.2029915	3.944465	37	61.49195	0.7211539	2.288286	28	74.01482	0.1228632	3.909318	35	73.09319	0.2489316	4.176913	31	71.72851	0.258547	3.50149	42	64.56406	0.4711539	2.415434	43	72.70097	0.2884615	4.016807	36	71.19263	0.4626068	3.695842	29	71.5914	0.4732906	4.016452	36	69.58109	0.4316239	4.990574	24	72.60194	0.2489316	4.044504	27	68.60175	0.2809829	3.088421	28
ILMN_1257491	1700003F12Rik	82.69012	0.3023504	3.417219	49	86.42021	0.1452992	3.774929	46	75.75616	0.5523504	4.628827	39	78.75784	0.4316239	2.559894	52	79.29257	0.3985043	3.515491	47	76.86653	0.5502137	3.413632	42	53.39437	0.7371795	2.573691	53	51.29818	0.8023504	2.373734	53	55.47164	0.4476496	2.22002	52	54.86353	0.5363248	2.443952	48	56.78842	0.6485043	2.154978	56	63.05154	0.573718	2.753516	51	67.3924	0.4049145	3.747857	50	65.09006	0.5544872	2.75598	45	74.21642	0.2040598	2.939441	59	67.99253	0.4444444	2.841016	57	60.6216	0.6720086	2.013524	54	66.5149	0.6634616	3.214967	49	72.36058	0.3963675	3.181061	42	67.40653	0.7040598	2.366235	44	65.82934	0.6431624	3.217415	45	67.37213	0.5534188	3.28472	39	62.50335	0.6346154	2.057517	55
ILMN_1217966	1700003H04Rik	69.05413	0.8952991	3.475271	38	71.2767	0.8205128	3.384734	48	66.03229	0.9252137	2.951432	45	68.72974	0.8771368	4.507503	34	73.25999	0.7200854	3.529818	40	68.33325	0.883547	3.063193	44	44.82332	0.982906	2.172577	41	53.43347	0.6559829	2.218383	56	42.94127	0.9839743	1.772351	51	44.99036	0.9700854	1.680476	35	48.97804	0.948718	2.044317	33	57.95265	0.8087607	2.995533	36	58.4294	0.8386752	2.463635	42	54.3899	0.9134616	2.231827	44	57.4235	0.9134616	2.877192	43	54.20029	0.9326923	3.516247	38	62.17831	0.5886752	3.375404	46	60.53752	0.8942308	3.159084	41	58.76637	0.9594017	2.484409	49	67.34131	0.7051282	4.368243	31	57.34216	0.9391026	2.995332	34	54.40108	0.9711539	2.570404	31	53.50258	0.9380342	2.445437	33
ILMN_2594224	1700003M02Rik	79.21943	0.4732906	4.040748	41	75.77695	0.642094	2.887381	60	75.43233	0.5673077	2.762697	55	79.21044	0.4070513	3.509713	45	73.53156	0.7094017	2.59582	65	75.29777	0.625	4.265805	41	55.78122	0.5769231	2.889718	43	54.69683	0.5726496	2.80253	48	51.20488	0.7564102	2.595763	39	59.59115	0.207265	2.536733	61	62.99026	0.2446581	3.042557	51	63.91261	0.5363248	2.305538	53	67.03147	0.4241453	2.55919	55	64.25197	0.5961539	2.494651	63	69.73224	0.4102564	2.627326	66	66.07224	0.5438034	2.875255	50	66.83244	0.357906	2.886312	64	67.49193	0.6068376	3.094351	48	64.92572	0.801282	3.64231	34	69.91277	0.5694444	2.897524	54	68.34322	0.4989316	2.937398	40	71.33189	0.3002137	2.855321	42	61.46912	0.6965812	3.574322	43
ILMN_3162009	1700003M02Rik	82.96438	0.2938034	3.07785	51	74.95377	0.6773504	4.244095	34	75.4333	0.5673077	4.070408	29	73.52246	0.6976496	3.600061	32	75.59594	0.6132479	4.460274	31	78.5405	0.457265	3.886822	30	58.32998	0.3728632	2.47363	51	58.75261	0.2574786	2.343123	39	54.91516	0.4850427	2.47789	53	57.66467	0.3183761	3.603267	31	56.62524	0.6688034	2.900976	47	70.65827	0.2019231	3.429579	44	68.89944	0.3119658	3.172527	46	62.41985	0.6805556	2.803095	43	65.35321	0.6388889	2.978761	45	74.03725	0.1602564	3.970076	33	59.08141	0.7339743	2.576022	48	69.69576	0.4647436	3.14673	42	66.2597	0.7435898	3.336782	38	74.11342	0.3365385	4.405625	32	72.94981	0.2510684	2.975315	26	67.00414	0.573718	3.706441	39	69.70619	0.2264957	3.199852	38
ILMN_2431667	1700003N22Rik	88.71066	0.09081197	4.694255	57	74.21896	0.7190171	3.786214	48	81.13628	0.2873932	3.599818	51	78.86884	0.4284188	3.6723	47	80.09202	0.3568376	3.456565	44	79.80042	0.3814103	3.890835	44	61.53583	0.1773504	2.881652	38	56.74246	0.409188	2.772892	47	54.69712	0.4957265	2.263434	46	54.2869	0.5854701	2.786003	45	62.26826	0.2777778	3.06356	53	68.09515	0.3108974	3.266339	45	65.67585	0.4893162	2.421865	75	66.23772	0.4967949	2.938036	47	71.5216	0.3151709	2.999597	61	67.83837	0.4540598	2.547387	54	55.49408	0.8429487	2.932493	43	71.72396	0.3450855	3.675728	49	74.12826	0.2905983	3.689283	47	67.83714	0.6858974	2.702619	43	72.6427	0.2649573	3.46991	45	73.43804	0.2029915	2.54268	53	69.42495	0.2393162	2.91062	53
ILMN_2655962	1700006A11Rik	81.61663	0.366453	3.553752	45	87.24598	0.1196581	3.238723	58	87.97906	0.05876068	3.3524	53	82.34911	0.2606838	3.897431	48	91.91249	0.0224359	3.452724	55	94.8169	0.009615385	4.526481	42	62.78734	0.1303419	3.302792	44	60.63998	0.1538462	2.719178	66	60.098	0.1356838	2.736563	53	59.74431	0.2019231	2.1061	55	71.01817	0.007478632	3.138366	59	72.77372	0.1399573	2.63415	50	77.57986	0.03739316	2.763632	66	77.05566	0.04807692	3.584	59	79.25907	0.05021368	2.838363	56	74.73622	0.1410256	2.984031	62	81.86656	0.008547009	3.365827	58	74.33399	0.2083333	3.598532	60	78.75604	0.1196581	3.006837	65	78.04469	0.1356838	3.301003	46	67.87096	0.5288461	3.306491	49	73.44931	0.2029915	3.468989	49	78.20116	0.01495726	3.050831	63
ILMN_2681375	1700006E09Rik	70.4616	0.8600428	3.259311	41	84.98954	0.1784188	4.720232	33	86.36225	0.1004274	3.084571	54	77.38888	0.517094	3.191689	41	91.47919	0.0224359	5.558008	34	77.09432	0.5373932	3.293859	48	56.01379	0.5576923	2.192211	36	48.26764	0.9102564	2.039059	48	53.30839	0.6014957	2.653537	51	51.24935	0.7767094	3.780805	34	61.16749	0.3504274	2.192724	57	63.9636	0.5331197	2.480612	45	64.44717	0.5576923	3.04977	42	64.61054	0.5790598	3.018882	44	75.65702	0.1581197	3.875624	40	62.41508	0.7168803	2.353293	57	69.65466	0.2190171	3.089513	39	70.12422	0.4401709	3.810065	40	74.35056	0.275641	5.904793	25	67.44933	0.698718	3.175851	39	71.1538	0.3354701	3.433201	41	70.73235	0.3386752	3.186081	38	68.5854	0.2820513	3.343231	42
ILMN_1253202	1700006H02Rik	82.35553	0.3215812	3.530718	61	70.38101	0.8397436	2.94123	53	74.91947	0.5961539	4.907938	36	75.18392	0.6239316	3.352611	51	76.34272	0.5854701	2.861162	49	81.2921	0.3183761	3.983883	42	58.9622	0.3269231	2.772229	50	58.13065	0.2970085	2.744474	54	53.67838	0.5769231	2.218005	51	54.02125	0.5982906	1.666046	61	60.04658	0.4337607	2.232157	59	65.71577	0.4305556	2.421069	66	64.74491	0.5352564	2.742455	55	69.31164	0.3258547	3.023881	62	67.6507	0.5128205	2.498706	51	65.2035	0.5929487	2.201545	68	65.45436	0.4273504	3.007869	52	72.50787	0.2991453	3.171729	54	78.78181	0.1196581	3.292223	47	72.5346	0.4230769	2.585199	48	73.60065	0.2179487	3.81115	41	72.73512	0.241453	4.015815	54	67.32874	0.3514957	3.164056	48
ILMN_1225956	1700006H03Rik	63.03632	0.9775641	2.715137	47	63.16884	0.9647436	3.124908	39	68.35266	0.8653846	2.907655	56	67.57195	0.9038461	2.846343	50	63.04878	0.9551282	2.691568	46	58.25792	0.9818376	2.545625	49	43.15121	0.991453	1.847234	39	43.85051	0.9818376	2.036829	43	50.52427	0.7905983	1.896737	42	49.78893	0.8429487	2.659459	44	49.94527	0.9294872	2.205703	60	51.25302	0.9455128	2.523992	56	53.04925	0.9358974	2.592508	52	51.27855	0.9583333	2.729948	44	58.47185	0.892094	3.142764	44	49.35901	0.9764957	2.419234	40	49.29972	0.9540598	2.221239	54	49.14129	0.9978632	1.793037	33	66.2086	0.7446581	2.407526	41	52.71518	0.9903846	2.00974	50	55.31707	0.9604701	2.415904	55	57.16963	0.9326923	2.414577	48	56.74771	0.875	2.238075	51
ILMN_2658475	1700006H03Rik	84.57985	0.2211538	3.249795	42	90.34882	0.04700855	4.246644	43	88.23064	0.05128205	3.849936	38	93.60827	0.007478632	4.379561	41	86.98766	0.08012821	4.077014	51	89.28182	0.0448718	3.847029	38	64.3977	0.07905983	2.768466	47	63.65525	0.06303419	3.409935	44	61.18036	0.09294872	2.644384	52	69.49641	0.002136752	3.589288	46	72.96233	0.003205128	2.556393	50	83.58208	0.00534188	2.921025	45	75.75185	0.0673077	3.967214	51	78.02026	0.03311966	2.989736	65	78.40063	0.07051282	3.283119	45	83.37673	0.007478632	3.210953	46	91.15945	0	4.389051	47	61.91499	0.8568376	2.72606	33	78.24171	0.1356838	5.289949	29	77.4309	0.1559829	3.292659	39	75.8738	0.1185897	3.694093	35	70.53795	0.3547009	2.46363	33	79.82508	0.00534188	3.485801	48
ILMN_2591972	1700006J14Rik	78.32325	0.5309829	2.792067	34	77.18631	0.5566239	3.645305	48	72.15875	0.7286325	3.709239	39	79.77741	0.3707265	3.191203	42	79.75999	0.3717949	4.150093	42	73.99022	0.6923077	4.483603	36	61.97723	0.159188	3.200385	35	51.74773	0.7767094	3.118216	46	54.1065	0.5395299	2.683415	39	54.93748	0.5320513	3.006672	38	55.58361	0.7286325	1.991973	36	69.66967	0.2435897	3.829814	42	72.20284	0.1794872	4.707787	32	62.35061	0.6837607	2.471549	55	71.61874	0.3098291	2.552484	36	67.73903	0.4594017	3.431113	42	71.6203	0.1485043	4.299179	39	60.41791	0.8974359	2.443218	40	66.13265	0.7457265	3.451645	39	65.05629	0.8055556	4.165688	37	63.47741	0.7574787	2.881443	42	61.62646	0.8194444	2.949728	33	67.60667	0.3354701	4.000019	33
ILMN_1236696	1700007B13Rik	76.19576	0.6314102	3.273761	51	77.43674	0.5416667	3.205804	47	75.16784	0.5833333	3.703912	38	74.90752	0.6367521	2.921544	54	70.19611	0.8354701	3.168244	37	74.9035	0.6474359	4.137834	28	62.35493	0.1431624	2.902809	61	57.30008	0.3675214	3.133739	39	57.45529	0.2948718	2.869025	49	58.91659	0.2425214	2.422449	46	56.80723	0.6485043	2.34169	46	57.12854	0.8376068	2.328266	40	72.17661	0.1794872	4.226833	42	62.04965	0.6997863	3.041337	51	65.84101	0.616453	2.441356	53	65.15214	0.5940171	2.537711	45	64.31505	0.4850427	2.844	52	64.27961	0.7617521	4.144672	32	61.92613	0.8985043	2.508425	42	70.40447	0.5384616	3.303244	47	57.56467	0.9369658	2.677279	31	65.25917	0.6602564	3.317425	47	61.68158	0.6794872	3.490364	40
ILMN_1237764	1700007B14Rik	83.18326	0.2809829	3.461367	36	76.55578	0.5961539	3.544532	46	72.97237	0.6955128	3.422001	46	72.16422	0.7617521	3.680619	33	81.55426	0.2724359	4.323264	33	79.18462	0.4166667	3.660065	35	64.09662	0.08974359	3.086298	46	56.84804	0.4038461	2.689613	39	55.43558	0.4508547	2.963988	42	50.81212	0.8055556	1.850567	47	57.60074	0.582265	1.867436	54	61.65316	0.6485043	2.593367	52	75.49257	0.06944445	3.740615	48	69.49743	0.3108974	3.380909	43	64.64507	0.6826923	3.395671	45	63.5821	0.6613248	3.108569	42	65.42332	0.4273504	3.111408	57	64.48692	0.75	3.926555	40	58.65408	0.9604701	2.71418	38	65.24862	0.7948718	2.56641	31	59.15038	0.9017094	3.303471	33	65.8856	0.6346154	3.275027	34	65.40939	0.4647436	3.592426	36
ILMN_2444375	1700007E06Rik	96.96393	0.008547009	5.373873	31	84.65181	0.1912393	4.807091	41	80.65707	0.3023504	3.776934	44	78.94253	0.4230769	2.537706	33	89.17249	0.04380342	3.516657	22	84.47077	0.1784188	3.552005	37	61.62685	0.1730769	2.437975	50	65.97921	0.02350427	2.61727	48	50.83245	0.7820513	2.24474	53	60.59249	0.1570513	2.769475	54	64.41199	0.1613248	3.208323	32	75.93767	0.05235043	2.627308	49	69.50346	0.2852564	2.808146	45	69.22186	0.3290598	2.942104	49	69.11724	0.4401709	3.125877	43	68.46832	0.4241453	2.975034	38	65.13432	0.4412393	3.096919	48	80.00014	0.05876068	3.924382	40	75.92305	0.2168803	5.012201	33	78.21234	0.125	3.951843	41	74.18681	0.1912393	3.770656	37	75.73545	0.1196581	3.408957	35	63.69822	0.5833333	3.297269	48
ILMN_3003018	1700007G11Rik	74.50073	0.707265	4.68935	25	75.98135	0.6196581	4.536889	22	78.82841	0.3995726	4.975289	33	77.3037	0.5202991	4.428956	25	81.85809	0.2617521	4.011084	39	78.56575	0.4551282	3.333755	39	62.69752	0.133547	3.137824	37	55.1098	0.5395299	3.427015	34	50.61095	0.7895299	3.892957	30	59.22797	0.2190171	3.382159	31	56.66527	0.6666667	3.250167	29	63.5805	0.5470086	3.649736	33	57.32495	0.8557692	3.28731	32	67.03931	0.4401709	2.512796	52	65.30913	0.6399572	3.441798	25	61.53838	0.7532051	3.072025	36	66.21075	0.3867521	3.596425	36	68.99813	0.5128205	3.956429	39	67.96646	0.6485043	2.781416	32	62.7066	0.8846154	2.995384	26	63.22058	0.7681624	3.741881	28	63.30684	0.7532051	2.694777	40	69.82488	0.2222222	3.939458	23
ILMN_2654710	1700007K09Rik	82.68064	0.3034188	3.592176	44	81.62649	0.3226496	4.470073	40	77.41615	0.4818376	2.774081	38	79.25496	0.4017094	3.66243	40	78.59467	0.4401709	3.436218	37	85.99668	0.1260684	4.180854	44	59.93165	0.267094	3.348469	44	57.35498	0.3632479	2.403943	44	56.95329	0.3376068	2.47084	55	61.00962	0.1442308	2.807612	50	64.74456	0.1410256	3.118583	43	64.22815	0.5202991	2.525679	53	75.09129	0.07905983	4.188156	51	73.63375	0.1292735	3.561073	50	73.01812	0.2521368	2.173165	45	71.26912	0.2777778	3.119147	45	68.87747	0.2596154	3.498596	41	68.67704	0.5373932	2.567925	58	76.20601	0.2040598	3.95774	38	76.88246	0.176282	3.790284	40	65.17494	0.6826923	2.56364	52	77.55571	0.0758547	3.14206	47	65.47709	0.4626068	3.229442	55
ILMN_2834950	1700007K09Rik	76.97327	0.6004273	4.771784	27	90.09003	0.05235043	5.373888	34	73.92171	0.642094	3.955135	36	82.25433	0.2638889	5.027098	34	76.23766	0.5876068	3.465735	45	78.59177	0.4540598	4.962013	26	56.44532	0.5352564	2.736407	42	63.27483	0.07478633	3.504159	21	47.56179	0.909188	2.013574	31	61.73697	0.1111111	2.736035	29	60.85349	0.3675214	2.590147	38	69.62334	0.2446581	2.590673	44	71.6833	0.1997863	3.54686	43	72.29234	0.1826923	3.440291	44	76.10168	0.1410256	3.723612	28	62.913	0.6901709	3.343177	34	65.95641	0.3974359	2.831388	48	68.60632	0.5416667	3.821784	29	70.45449	0.5	3.404823	30	80.69033	0.06837607	3.241098	41	74.90402	0.1602564	4.245948	32	68.19333	0.508547	4.274174	25	71.54694	0.1474359	3.939585	27
ILMN_1232336	1700007K13Rik	77.00925	0.5982906	3.55305	50	82.83499	0.2735043	3.367436	42	83.32674	0.1837607	2.382695	54	71.35719	0.792735	2.851946	46	77.59677	0.4957265	3.390914	48	78.74417	0.4391026	3.773741	34	56.64961	0.5160257	2.56243	56	51.75687	0.7767094	2.499002	44	60.1544	0.1324786	2.637014	52	58.12978	0.2852564	3.061911	51	58.96025	0.4946581	2.784378	47	61.87287	0.6367521	3.37984	47	70.79566	0.2350427	3.25612	63	66.28842	0.491453	2.333591	60	67.08573	0.5491453	2.359983	39	68.86902	0.4049145	2.794247	52	69.69283	0.2147436	3.253749	55	69.92516	0.4508547	3.45235	39	66.14587	0.7457265	3.46418	47	69.10124	0.6132479	3.180233	50	65.38251	0.6709402	3.016164	38	66.36004	0.6025641	3.756565	43	62.74741	0.6260684	2.793546	38
ILMN_2551732	1700007N01Rik	88.24555	0.1057692	4.668018	50	94.84563	0.01175214	4.293623	59	92.66947	0.01175214	3.718493	53	86.23246	0.1057692	2.893158	51	89.41206	0.04166667	3.389828	46	88.5909	0.05555556	3.229395	44	63.83652	0.0940171	2.866701	46	64.07057	0.05021368	2.255996	53	60.23526	0.1303419	2.231308	56	63.9882	0.04807692	2.527632	41	71.02277	0.007478632	2.958231	43	80.69327	0.01495726	2.684818	63	81.52146	0.01388889	3.485503	52	80.17658	0.01282051	2.566781	51	86.88596	0.002136752	3.254588	49	83.86914	0.006410256	3.084417	57	79.14549	0.02029915	3.333927	56	81.63353	0.02991453	4.690009	47	83.35301	0.03098291	3.363975	59	84.82841	0.02029915	3.132225	46	82.562	0.01495726	2.913487	53	83.22205	0.009615385	3.722758	40	80.23818	0.004273504	3.408067	50
ILMN_1220376	1700007N14Rik	82.86694	0.2970085	3.337957	54	72.33828	0.784188	4.082733	36	77.28919	0.4850427	3.205134	43	73.40739	0.7008547	3.455977	51	76.93787	0.5416667	3.727009	31	77.64363	0.508547	3.960681	34	56.06664	0.5566239	2.522882	49	58.21067	0.2916667	2.881158	44	57.05858	0.323718	2.622267	54	59.23966	0.2190171	2.06866	54	63.0312	0.241453	3.191191	37	70.66151	0.2008547	2.954905	49	67.4743	0.4017094	2.811604	55	68.22268	0.3856838	2.784519	58	69.6492	0.4145299	2.974958	49	74.18941	0.1538462	3.682791	48	71.35887	0.1645299	3.331383	45	62.74704	0.823718	2.91025	48	68.27297	0.6303419	3.125542	39	62.90284	0.8792735	1.812969	31	66.28148	0.6239316	3.216606	35	71.30433	0.301282	2.952095	50	71.82832	0.1388889	2.511925	52
ILMN_1258826	1700007P14Rik	86.38495	0.1527778	3.34355	66	86.77924	0.1346154	4.15293	60	76.15656	0.5416667	3.90684	62	87.77081	0.0673077	4.011459	51	87.45921	0.07371795	3.598791	50	84.35271	0.1848291	3.449296	57	63.44333	0.1068376	2.460062	49	60.8604	0.1442308	2.640335	50	65.20567	0.02029915	2.33877	62	59.24784	0.2190171	2.547183	47	72.37199	0.003205128	2.919457	60	73.13673	0.133547	3.205284	57	78.82589	0.02777778	3.495431	68	68.52459	0.3696581	3.013456	53	78.72311	0.06089744	3.070981	68	69.82822	0.3514957	2.728075	53	74.82664	0.06410257	3.156946	62	76.78557	0.1175214	3.644497	43	80.39433	0.0758547	3.360633	59	80.73972	0.06837607	4.017874	48	79.44612	0.04700855	2.872404	40	76.2944	0.1057692	2.771073	63	77.13217	0.02884615	3.190666	45
ILMN_2771466	1700008E09Rik	79.69897	0.4594017	2.593323	45	77.90257	0.5117521	3.038713	38	73.96745	0.6388889	3.505481	37	68.81023	0.8728632	3.670244	41	75.61535	0.6121795	3.355119	55	78.8055	0.4358974	3.066058	58	51.50732	0.8365384	2.042934	56	52.30212	0.7446581	2.005308	62	53.76584	0.5683761	2.169619	62	54.03873	0.5982906	2.449193	55	55.84672	0.7136752	2.349016	42	63.89589	0.5363248	2.667083	55	68.55973	0.3269231	3.153148	61	60.4006	0.7574787	2.703104	56	62.06635	0.7863248	2.286285	54	61.57764	0.7521368	2.301226	58	63.05869	0.5384616	2.783868	67	65.3623	0.7136752	2.647319	42	58.93658	0.9594017	2.358314	43	72.63936	0.4209402	3.599298	39	69.2483	0.4508547	2.923639	48	67.40532	0.5480769	2.471367	62	59.43546	0.7863248	3.355647	41
ILMN_2464380	1700008E11Rik	86.2235	0.159188	4.638687	39	89.0211	0.0715812	5.691865	40	77.60896	0.4722222	4.369978	25	88.2119	0.06089744	4.033927	45	80.70674	0.3108974	3.450464	43	79.98087	0.3739316	3.853018	38	63.74257	0.09935898	2.714373	48	58.81222	0.2553419	4.076909	40	52.56252	0.6623932	2.803434	37	59.59721	0.207265	1.917584	51	71.11983	0.006410256	2.73519	48	83.42138	0.00534188	4.112926	44	76.51253	0.05128205	3.00083	48	77.56513	0.04166667	3.24512	47	74.65517	0.1912393	3.145793	40	75.68503	0.1089744	2.462211	46	76.83811	0.03739316	3.243695	58	72.04538	0.3247863	3.038374	42	75.4731	0.2307692	3.914661	33	80.81722	0.06837607	4.49892	39	77.50092	0.08547009	3.20221	40	76.10155	0.1143162	3.486756	42	74.13076	0.07692308	3.599437	42
ILMN_2476303	1700008F19Rik	95.80625	0.01282051	4.148355	46	75.86652	0.6346154	3.140826	44	85.15192	0.1282051	3.304805	66	91.30635	0.02457265	4.839722	42	80.13665	0.3514957	2.976979	45	85.68706	0.1346154	3.316869	44	58.57258	0.3557692	2.109377	57	59.65488	0.2029915	2.411941	44	58.26321	0.241453	2.058064	49	63.59689	0.05769231	2.423263	62	62.39511	0.2735043	2.059505	52	72.49712	0.1452992	3.654956	48	69.54571	0.2831196	2.511844	64	77.80424	0.03632479	2.887887	68	79.68832	0.04594017	3.063138	58	76.79412	0.08440171	3.491442	51	73.89718	0.09081197	3.064322	53	82.36559	0.02564103	4.188015	43	75.55527	0.2307692	3.146585	55	86.94439	0.008547009	6.44733	34	69.1124	0.457265	3.609096	39	76.84208	0.09294872	3.521865	54	63.7492	0.5801282	3.258879	53
ILMN_2944703	1700008F21Rik	72.1431	0.8023504	3.517581	41	68.93272	0.8792735	2.926722	49	71.69251	0.7478632	3.486805	38	68.6991	0.8782051	2.660981	45	70.27805	0.8354701	4.113266	41	70.31093	0.8194444	3.690657	40	48.35635	0.9326923	3.480544	34	49.03307	0.892094	1.804269	48	46.57988	0.9358974	2.911214	36	46.00244	0.9508547	2.18663	43	48.95933	0.948718	2.03386	46	55.74047	0.8653846	2.925697	40	52.28135	0.9433761	2.690877	30	59.47976	0.792735	2.219104	47	61.6967	0.8055556	2.4307	54	55.09425	0.9188034	3.013316	41	53.84674	0.8814102	2.411515	56	68.08975	0.573718	3.712149	30	59.72439	0.9433761	3.244341	40	61.50874	0.9134616	1.967178	36	61.76116	0.8269231	2.417132	31	62.65272	0.7905983	3.065165	39	52.92644	0.9444444	2.739741	35
ILMN_1242278	1700008G05Rik	78.58784	0.5181624	3.654	61	78.09642	0.5042735	3.212529	56	79.5805	0.3643162	3.516123	47	79.84264	0.3696581	3.401683	48	70.70416	0.8205128	2.794506	48	70.88433	0.8055556	2.453814	38	56.26039	0.5491453	2.314268	57	53.09117	0.6826923	2.504108	57	49.86279	0.8269231	2.1824	48	56.16327	0.4401709	2.246291	46	55.28267	0.7467949	2.07699	45	66.26376	0.3985043	2.872916	57	68.39468	0.3397436	2.670823	56	64.03479	0.6057692	2.921897	48	65.85073	0.6153846	1.989215	63	67.30329	0.4775641	3.010153	44	58.66326	0.7489316	2.256617	54	70.70395	0.4027778	3.512359	49	61.94231	0.8985043	2.958407	42	72.46648	0.4252137	3.483948	43	68.66106	0.482906	3.198288	49	65.04036	0.6730769	3.137852	42	62.31436	0.6474359	3.040388	54
ILMN_2549416	1700008G05Rik	115.0747	0	5.685143	50	152.4676	0	9.948873	37	80.7032	0.3002137	3.772021	49	87.40415	0.07478633	3.832756	43	87.76154	0.06944445	4.015557	40	83.71446	0.2094017	4.265799	46	214.194	0	8.704329	48	162.4395	0	6.652518	51	170.9224	0	7.044441	53	178.5927	0	7.575639	61	170.9474	0	7.64605	62	169.4467	0	7.793045	62	144.6775	0	5.734318	38	71.16857	0.2307692	2.155735	60	76.02329	0.142094	2.59601	49	79.73383	0.04059829	3.57663	49	70.35803	0.1826923	3.757469	46	183.1084	0	8.691795	43	160.0171	0	10.2164	40	144.9901	0	8.812259	34	129.2231	0	8.134104	48	140.1505	0	7.358964	43	131.3626	0	8.203872	44
ILMN_2455352	1700008H02Rik	61.98158	0.9850428	3.457831	36	71.84297	0.801282	3.720567	34	69.72248	0.8173077	3.887475	44	66.84079	0.9123932	2.741031	48	68.01643	0.8771368	2.768923	50	65.54805	0.9134616	3.774874	43	52.94535	0.7617521	3.316982	35	49.89945	0.8589743	2.14228	41	43.20083	0.9797009	2.670508	36	51.36265	0.7745727	2.658733	51	49.05083	0.948718	2.236013	47	58.28157	0.801282	3.002899	44	55.22771	0.9017094	2.278682	57	54.8721	0.9102564	2.169547	46	50.35154	0.9850428	2.454062	53	50.28662	0.9700854	1.92878	46	50.73988	0.9358974	3.150043	36	65.86516	0.6955128	3.597979	42	61.4037	0.9155983	2.968704	45	64.35391	0.8365384	2.663573	41	58.7354	0.9113248	3.826849	29	64.43929	0.7061966	3.865841	34	52.72853	0.9476496	2.487447	48
ILMN_2538519	1700008H02Rik	114.6733	0	7.017838	49	97.71169	0.003205128	4.24521	47	89.89419	0.03098291	4.014343	41	99.532	0.001068376	5.088577	47	98.6875	0.004273504	3.431824	48	97.1863	0.003205128	3.716141	47	110.5284	0	5.472778	49	102.4227	0	4.071834	60	82.39339	0	3.536222	45	77.41747	0	4.636015	38	92.51336	0	3.744643	50	109.1988	0	5.657957	61	109.6792	0	5.954663	44	99.54741	0	4.166685	56	102.4688	0	5.171251	50	95.52124	0	4.262086	64	111.9173	0	6.545391	37	95.12754	0	4.86066	48	111.0761	0	6.385851	44	114.2458	0	6.817636	48	114.0832	0	9.690552	39	104.4557	0	7.368884	34	111.1093	0	6.138299	57
ILMN_2481192	1700008H02Rik	69.77012	0.8824787	3.55093	43	80.62505	0.3696581	4.98015	35	78.10261	0.4348291	3.262582	45	82.50046	0.2510684	3.707085	49	76.46807	0.5705128	2.952046	54	75.76442	0.599359	2.849735	53	55.90273	0.5694444	2.536763	49	53.25186	0.6666667	3.11921	42	56.74588	0.3536325	2.840596	56	55.99504	0.4476496	2.432732	49	61.24364	0.3440171	2.290389	47	72.88714	0.1378205	3.444513	50	64.23151	0.5662393	2.949547	47	70.25477	0.2692308	2.920659	48	73.82981	0.215812	3.10722	68	74.10491	0.1559829	2.84131	54	62.9882	0.5405983	2.897978	61	68.27071	0.5619658	3.892138	48	73.47391	0.3247863	2.615489	50	65.63926	0.7777778	2.875789	43	70.8661	0.3504274	4.1828	40	73.43186	0.2029915	3.889952	39	68.82156	0.2702991	2.742084	41
ILMN_2676443	1700008I05Rik	74.30254	0.7136752	3.571815	40	78.22177	0.4957265	3.754136	35	82.68137	0.2126068	4.085946	37	77.28919	0.5213675	5.070984	33	79.89295	0.3621795	4.33247	33	75.88461	0.5950854	4.084473	40	50.44579	0.8760684	2.100152	41	50.47113	0.8376068	2.724305	36	53.18021	0.6132479	2.121747	48	51.73818	0.7532051	2.740593	33	58.39255	0.5384616	2.217346	32	57.02776	0.8397436	2.464081	41	55.92422	0.8910257	2.217004	33	58.28315	0.8247863	2.666189	43	65.96789	0.6100428	2.933922	57	65.18816	0.5929487	2.561974	62	58.06538	0.7649572	2.29105	49	63.68616	0.7905983	3.131422	46	73.41302	0.3290598	3.292916	37	70.20324	0.5523504	3.78571	36	65.21847	0.6816239	3.165635	39	65.66904	0.6452991	3.780389	30	56.05229	0.8910257	2.961868	34
ILMN_2635159	1700008J08Rik	68.89141	0.9017094	2.93016	42	68.97441	0.8782051	4.224251	36	73.67941	0.6538461	4.092989	41	72.32352	0.75	2.78346	49	76.91135	0.5416667	3.034256	37	66.30933	0.9113248	3.577621	37	51.02636	0.8557692	2.383842	42	53.01869	0.6955128	2.55002	52	49.55802	0.8386752	2.105234	45	50.77506	0.8055556	3.037408	46	58.11683	0.5502137	2.836013	50	56.43196	0.8547009	2.494467	54	52.62598	0.9401709	2.441937	45	62.72084	0.6730769	3.005732	40	64.88436	0.6698718	2.821621	53	61.64087	0.7521368	2.351873	58	55.07323	0.8547009	2.510499	58	62.2389	0.8461539	3.054714	39	68.85511	0.5961539	3.557279	43	66.12209	0.75	2.664644	54	67.81391	0.5309829	3.303177	55	63.05318	0.7724359	2.840003	36	58.93203	0.7991453	2.576771	44
ILMN_2603147	1700008O03Rik	71.75558	0.8194444	4.83631	26	66.97086	0.9198718	4.423331	29	60.34553	0.9839743	3.534694	43	65.74207	0.9284188	2.664113	46	71.96471	0.7681624	3.088583	40	62.22141	0.9529914	2.420373	29	45.00767	0.982906	2.472909	38	47.14908	0.9316239	2.54069	44	51.58384	0.7264957	2.657358	44	42.85475	0.9839743	2.190372	38	48.5218	0.9540598	2.124085	35	52.65057	0.9294872	3.452446	33	56.08153	0.8899572	3.220927	39	53.23683	0.9284188	2.664975	49	57.30596	0.9145299	2.466605	48	53.17908	0.9444444	2.774542	35	52.29954	0.9134616	2.944506	49	59.1077	0.9166667	2.865301	48	63.13651	0.8707265	2.970545	39	63.06612	0.875	4.285953	32	54.40498	0.9647436	2.229172	25	64.49659	0.7051282	4.007135	29	48.19464	0.9871795	3.54264	39
ILMN_1216400	1700008P02Rik	75.52928	0.6655983	3.284939	46	74.42059	0.7104701	3.691103	41	71.48887	0.758547	3.123159	50	79.23249	0.4049145	3.15909	43	78.9138	0.4209402	3.309111	49	72.77952	0.7467949	2.93446	31	55.89251	0.5694444	2.437248	67	51.71441	0.7788461	1.980583	55	57.02651	0.3290598	2.480354	59	51.88339	0.7446581	2.733067	44	60.99855	0.3589744	2.788753	38	63.81301	0.5373932	3.224988	48	63.5071	0.6025641	3.047159	54	62.18743	0.6933761	2.12343	66	71.94899	0.2970085	2.699463	63	70.51319	0.3151709	2.799662	70	60.4996	0.676282	2.103915	72	70.49474	0.4166667	3.654575	35	69.78732	0.5416667	2.802505	60	69.79684	0.5726496	3.539003	45	72.10512	0.2852564	3.151326	56	69.5983	0.4134615	2.867634	43	57.44454	0.8557692	2.591454	56
ILMN_2631903	1700008P20Rik	74.6066	0.7029914	3.528089	44	77.82569	0.517094	4.570653	36	76.66351	0.5138889	3.171116	47	82.27972	0.2628205	4.621521	31	74.74593	0.6581197	3.916108	40	75.41316	0.616453	3.327473	32	57.52312	0.448718	2.98129	36	58.41839	0.2788461	2.852621	40	51.46379	0.732906	2.155462	41	50.30252	0.823718	2.184207	42	62.10951	0.2863248	2.874111	46	58.85112	0.7788461	3.008492	47	69.48366	0.2873932	3.667397	39	59.93775	0.7745727	2.803229	45	60.79602	0.832265	2.524561	33	61.09401	0.7724359	1.954003	55	63.23748	0.5277778	2.679709	57	67.67648	0.5982906	3.135172	36	65.85003	0.7596154	3.181504	26	65.34307	0.7895299	3.236307	43	75.38145	0.1388889	4.791469	25	72.17931	0.2713675	2.749194	41	66.84368	0.3814103	3.380526	27
ILMN_1222354	1700009C05Rik	81.09078	0.3995726	3.366673	55	79.33358	0.4423077	2.8327	51	76.74834	0.508547	3.181466	48	76.51391	0.5576923	2.652951	45	82.2937	0.2467949	3.179266	39	78.63558	0.4508547	2.876966	38	60.32017	0.2457265	2.007318	68	56.50717	0.4305556	2.155603	66	56.66349	0.357906	2.015552	59	58.04456	0.2905983	2.184368	52	59.16661	0.482906	1.731866	74	70.23657	0.2126068	3.052438	61	74.9537	0.08333334	2.731239	63	67.33615	0.4273504	2.280456	64	75.30444	0.1688034	3.105784	62	73.04256	0.2029915	3.15998	53	63.05283	0.5384616	2.464487	64	79.33677	0.0673077	3.355718	50	72.49039	0.3899573	2.847165	57	77.16858	0.1634615	3.099147	54	67.78252	0.5352564	3.73895	41	68.4146	0.4967949	2.821301	45	69.02374	0.2574786	2.696962	53
ILMN_1231550	1700009J07Rik	81.75999	0.3568376	3.160512	59	85.74203	0.159188	3.836646	49	82.64527	0.215812	2.710775	60	71.12561	0.8044872	2.440558	33	75.69632	0.6100428	3.213202	45	82.03551	0.2788461	3.730215	36	57.91998	0.4113248	2.371557	63	52.15488	0.7489316	2.356905	54	56.80736	0.3482906	2.680538	54	59.87557	0.1944444	2.572971	57	60.99999	0.3589744	2.97576	57	62.2799	0.616453	2.672327	51	65.93237	0.4797009	2.86634	51	70.88657	0.2446581	2.706258	68	73.61155	0.2254273	2.376893	64	67.721	0.4604701	2.473975	56	63.70798	0.5117521	2.792486	62	75.87098	0.142094	3.020941	50	76.65874	0.1848291	3.477054	54	75.9466	0.2222222	3.267707	46	70.94595	0.3450855	3.058565	56	69.65536	0.4049145	2.415061	52	61.57423	0.6880342	3.14667	64
ILMN_1241746	1700009N14Rik	70.46729	0.8600428	3.212726	44	72.10899	0.792735	3.563973	41	67.38708	0.8899572	2.459734	37	72.14977	0.7617521	3.124764	53	75.70718	0.6100428	2.554407	59	75.09283	0.6324787	3.88281	35	56.39649	0.5395299	2.510278	49	53.65612	0.642094	2.707768	41	53.44035	0.590812	2.957952	33	61.20131	0.1292735	3.23486	44	56.03685	0.7019231	3.377317	31	64.5192	0.5074787	3.008703	39	60.44974	0.7606838	3.509023	37	60.75488	0.7446581	3.158631	41	63.7268	0.724359	2.986057	47	62.84234	0.6965812	2.516021	49	62.13194	0.5918803	3.005703	50	59.363	0.9145299	3.67381	39	59.46828	0.9497863	2.382227	45	67.49733	0.6976496	3.68677	50	66.56784	0.6100428	4.013496	32	61.88605	0.8098291	2.695424	46	60.93272	0.7232906	3.143066	38
ILMN_2423747	1700009P03Rik	100.4292	0.002136752	5.323156	42	91.10744	0.03739316	4.545713	37	92.48965	0.01282051	4.423319	49	110.1048	0	5.716878	42	101.7088	0.001068376	5.457777	41	121.599	0	8.75353	31	83.20009	0	3.85451	54	78.45882	0	3.857611	44	63.94081	0.03846154	3.28854	35	69.20964	0.002136752	4.170382	36	70.03792	0.01068376	3.028428	45	78.28467	0.02777778	3.338819	46	86.32097	0.00534188	3.530942	54	91.51987	0.001068376	3.693933	50	95.19479	0	4.257277	52	85.47997	0.003205128	3.286276	55	112.3212	0	6.435198	33	85.48212	0.01282051	6.292181	33	87.37621	0.008547009	4.160269	36	97.82452	0	6.394585	32	91.0193	0	4.843056	39	87.06027	0.004273504	8.040251	22	76.92477	0.02991453	3.903252	31
ILMN_2743487	1700009P03Rik	79.78867	0.4529915	2.944987	49	76.93494	0.573718	3.331961	41	74.78725	0.6014957	3.854749	41	74.74395	0.642094	2.784403	49	84.32214	0.1570513	5.154142	34	85.23232	0.1452992	3.452245	45	65.51682	0.05555556	2.353362	48	63.33696	0.07264958	2.795008	50	59.40316	0.167735	2.322949	46	57.64857	0.3183761	2.250609	46	68.24698	0.03846154	3.566701	40	70.77332	0.1976496	2.851717	38	73.45795	0.1388889	3.682378	62	74.47094	0.1121795	4.083013	38	67.56989	0.5149572	2.634042	53	72.04224	0.2435897	3.333969	44	67.28674	0.332265	3.451606	37	66.18298	0.6784188	2.806724	33	64.46026	0.823718	3.439176	38	64.50545	0.8290598	2.960529	52	64.25676	0.7094017	2.870558	48	67.98856	0.5181624	2.953953	33	66.81279	0.3814103	3.361386	46
[truncated: 30,791,307 more chars]
