# Supplementary material for: Effect of myeloid differentiation primary response gene 88 on expression profiles of genes during the development and progression of Helicobacter-induced gastric cancer
Source: BMC Cancer. 2017 Feb 15;17:133. doi: 10.1186/s12885-017-3114-y (PMC5310019; doi:10.1186/s12885-017-3114-y)
Supplement: Additional files 5: — Text file: Sample Info file listing name and ID of each mouse used in the analysis. (TXT 533 bytes) [file 12885_2017_3114_MOESM5_ESM.txt]

sampleID	Label
6062085003_A	MyD88_25u1
6062085003_B	MyD88_25u2
6062085003_C	MyD88_25i1
6062085003_D	MyD88_25i2
6062085003_E	MyD88_25i3
6062085003_F	MyD88_25i4
6062085007_A	WT_25u1
6062085007_B	WT_25u2
6062085007_C	WT_25i1
6062085007_E	WT_25i2
6062085007_F	WT_25i3
6053517008_A	MyD88_47u1
6053517008_B	MyD88_47u2
6053517008_C	MyD88_47i1
6053517008_D	MyD88_47i2
6053517008_E	MyD88_47i3
6053517008_F	MyD88_47i4
6053517006_A	WT_47u1
6053517006_B	WT_47u2
6053517006_C	WT_47i1
6053517006_D	WT_47i2
6053517006_E	WT_47i3
6053517006_F	WT_47i4
